# Supplementary material for: Prediction of Protein Complexes in Trypanosoma brucei by Protein Correlation Profiling Mass Spectrometry and Machine Learning
Source: Mol Cell Proteomics. 2017 Oct 17;16(12):2254–67. doi: 10.1074/mcp.O117.068122 (PMC5724185; doi:10.1074/mcp.O117.068122)
Supplement: Supplemental Data [file 10.1074_O117.068122_mcp.O117.068122-1.xlsx]

## Sheet: Sheet1
	experiment
	SEC300	SEC300	SEC300	SEC300	SEC1000	SEC1000	SEC1000	SAX
Protein Ids	E3017	E3019	E3021	E3023	E3020	E3024	E3027	E3028
Tb04.24M18.150	-1	-1	-1	-1	-1	-1	-1	0
Tb06.3A7.270	-1	-1	-1	2	0	0	0	0
Tb06.3A7.960	3	3	2	2	3	3	4	0
Tb07.11L3.100;Tb927.7.2150	-1	-1	-1	-1	0	0	0	0
Tb08.27P2.640;Tb927.8.210	-1	-1	-1	-1	0	0	0	0
Tb09.v4.0009;Tb11.v5.0654	0	0	0	0	-1	-1	3	0
Tb09.v4.0013	0	0	0	0	0	0	0	-1
Tb09.v4.0067	2	-1	-1	2	-1	2	-1	2
Tb09.v4.0092	-1	-1	-1	-1	0	0	0	0
Tb10.v4.0041;Tb927.10.4510	2	3	-1	2	3	2	3	9
Tb10.v4.0052	0	0	0	0	0	0	0	-1
Tb10.v4.0052;Tb927.10.10360;Tb10.v4.0053	7	7	7	6	7	7	7	0
Tb10.v4.0256	-1	-1	-1	-1	0	0	0	0
Tb10.v4.0260	0	0	0	0	0	0	0	-1
Tb11.01.2730	-1	2	2	3	-1	-1	-1	-1
Tb11.02.5070b;Tb927.11.7212	-1	2	-1	-1	3	4	-1	0
Tb11.02.5090b;Tb11.02.5090	5	3	3	3	0	0	0	2
Tb11.02.5105b;Tb11.02.5105	4	5	4	5	4	3	2	0
Tb11.02.5360b;Tb11.02.5360	2	-1	-1	2	0	0	0	0
Tb11.02.5370b;Tb11.02.5370	2	-1	-1	-1	0	0	0	-1
Tb11.02.5380b;Tb11.02.5380	17	21	13	14	18	13	14	30
Tb11.02.5390b;Tb11.02.5390	8	10	9	9	14	10	17	0
Tb11.02.5400b;Tb11.02.5400	20	19	14	18	16	16	19	37
Tb11.02.5410b;Tb11.02.5410	5	5	4	4	6	3	6	6
Tb11.02.5420b;Tb11.02.5420	6	6	7	6	6	6	4	0
Tb11.02.5430b;Tb11.02.5430	3	3	3	-1	2	2	2	2
Tb11.0400;Tb927.11.7700;Tb11.0300	11	10	10	9	12	11	10	8
Tb11.0490;Tb927.11.18810	-1	-1	-1	-1	0	0	0	0
Tb11.0560;Tb927.10.1170	0	0	0	0	0	0	0	3
Tb11.0820	-1	-1	-1	-1	-1	-1	-1	0
Tb11.0820;Tb11.v5.0295;Tb11.v5.0294	0	0	0	0	0	0	0	-1
Tb11.0840	0	0	0	0	-1	-1	-1	0
Tb11.0840;Tb927.11.720	9	8	8	8	0	0	0	0
Tb11.0870;Tb927.11.690	2	-1	2	-1	0	0	0	0
Tb11.1390;Tb927.11.1830	9	10	6	6	12	10	12	9
Tb11.1420;Tb11.1370;Tb927.11.1850	0	0	0	0	2	5	-1	-1
Tb11.1780	0	0	0	0	8	8	6	9
Tb11.1780;Tb927.2.1350	4	5	5	6	0	0	0	0
Tb11.1790	2	2	2	2	2	-1	2	2
Tb11.1810b;Tb11.1810	2	2	2	2	2	2	2	-1
Tb11.v5.0125	0	0	0	0	-1	-1	-1	0
Tb11.v5.0154	-1	-1	-1	-1	-1	-1	-1	-1
Tb11.v5.0174;Tb927.7.4930	-1	2	2	2	7	3	4	6
Tb11.v5.0191;Tb927.10.5960	-1	-1	-1	-1	0	0	0	0
Tb11.v5.0195;Tb927.10.6010	12	12	10	10	9	8	-1	0
Tb11.v5.0196;Tb927.10.6030	15	15	15	15	16	15	15	26
Tb11.v5.0201;Tb927.10.6090	0	0	0	0	8	4	-1	0
Tb11.v5.0207;Tb927.10.6150	0	0	0	0	-1	2	-1	0
Tb11.v5.0220;Tb927.5.480	2	3	-1	-1	0	0	0	0
Tb11.v5.0325	3	5	4	5	4	4	5	2
Tb11.v5.0326	6	6	4	5	5	4	3	0
Tb11.v5.0365	2	2	2	2	2	-1	-1	3
Tb11.v5.0366	0	0	0	0	2	2	-1	3
Tb11.v5.0394	0	0	0	0	0	0	0	-1
Tb11.v5.0394;Tb927.10.15750	8	8	8	8	9	10	9	0
Tb11.v5.0404	0	0	0	0	-1	-1	-1	-1
Tb11.v5.0405	0	0	0	0	-1	-1	-1	0
Tb11.v5.0410	2	2	2	2	3	2	2	0
Tb11.v5.0412;Tb927.10.16090	0	0	0	0	2	4	-1	0
Tb11.v5.0422;Tb927.10.4600	10	11	10	9	8	8	9	15
Tb11.v5.0437;Tb927.10.13160	0	0	0	0	-1	-1	-1	0
Tb11.v5.0467;Tb927.10.3000	0	0	0	0	0	0	0	5
Tb11.v5.0468	4	3	3	3	3	3	2	0
Tb11.v5.0477	-1	-1	-1	-1	0	0	0	0
Tb11.v5.0480;Tb927.10.15370	12	12	9	10	11	11	10	15
Tb11.v5.0485;Tb927.10.9280	0	0	0	0	-1	3	2	0
Tb11.v5.0487;Tb927.10.1200	7	6	6	5	4	4	4	20
Tb11.v5.0489	3	3	2	3	4	3	2	0
Tb11.v5.0489;Tb927.6.5170;Tb11.0050	0	0	0	0	0	0	0	3
Tb11.v5.0493;Tb927.7.3830	3	-1	2	2	2	2	3	0
Tb11.v5.0495	0	0	0	0	-1	-1	-1	0
Tb11.v5.0504;Tb927.8.7400;Tb927.4.5020	0	0	0	0	0	0	0	-1
Tb11.v5.0507	2	-1	-1	-1	-1	-1	-1	0
Tb11.v5.0507;Tb927.10.15470	0	0	0	0	0	0	0	5
Tb11.v5.0515;Tb927.10.15300	0	0	0	0	-1	-1	-1	0
Tb11.v5.0517	0	0	0	0	-1	-1	-1	0
Tb11.v5.0517;Tb927.11.4050	0	0	0	0	0	0	0	2
Tb11.v5.0537;Tb927.11.9920;Tb11.01.1680.v5	8	7	7	7	5	5	5	12
Tb11.v5.0540;Tb927.4.4860;Tb927.4.4820;Tb927.4.4840	-1	-1	-1	-1	2	-1	2	0
Tb11.v5.0553	-1	2	2	3	3	3	-1	0
Tb11.v5.0555;Tb927.10.5390	-1	-1	-1	-1	0	0	0	0
Tb11.v5.0562;Tb927.8.1260	0	0	0	0	2	4	-1	0
Tb11.v5.0564;Tb927.10.350	9	11	8	10	14	14	10	0
Tb11.v5.0567;Tb927.6.140	2	2	2	2	3	3	3	0
Tb11.v5.0572	0	0	0	0	-1	-1	2	0
Tb11.v5.0584;Tb927.3.3180	0	0	0	0	0	0	0	3
Tb11.v5.0586;Tb927.7.5470	-1	2	-1	2	-1	2	-1	0
Tb11.v5.0594	0	0	0	0	0	0	0	2
Tb11.v5.0601;Tb927.8.1640;Tb927.8.1630;Tb927.8.1620;Tb927.8.1610	0	0	0	0	0	0	0	11
Tb11.v5.0616;Tb927.7.6970	10	10	7	8	8	10	12	2
Tb11.v5.0620	-1	-1	-1	-1	-1	-1	-1	0
Tb11.v5.0624	2	-1	2	2	3	2	2	2
Tb11.v5.0627;Tb927.10.13680	2	-1	-1	2	0	0	0	0
Tb11.v5.0651;Tb927.10.15540	0	0	0	0	-1	-1	-1	0
Tb11.v5.0660;Tb927.2.2190	0	0	0	0	8	6	4	4
Tb11.v5.0663;Tb927.9.15480	3	3	-1	4	0	0	0	0
Tb11.v5.0674;Tb927.10.11360	3	-1	-1	2	0	0	0	0
Tb11.v5.0679;Tb927.10.15480	-1	-1	-1	-1	3	-1	-1	0
Tb11.v5.0692;Tb927.5.3000	5	5	4	4	4	4	-1	0
Tb11.v5.0696;Tb927.8.7420;Tb927.4.5000	0	0	0	0	0	0	0	-1
Tb11.v5.0700;Tb927.4.680	-1	-1	-1	2	0	0	0	0
Tb11.v5.0711;Tb927.11.8620;Tb927.11.8610;Tb927.11.8480;Tb11.v5.0526;Tb11.v5.0764;Tb11.v5.1056;Tb927.11.8510;Tb927.11.8530;Tb927.11.8500;Tb11.v5.1050;Tb927.11.8580;Tb927.11.8570;Tb927.11.8490;Tb11.v5.1058	0	0	0	0	0	0	0	-1
Tb11.v5.0713	0	0	0	0	10	12	12	11
Tb11.v5.0713;Tb927.4.190	11	11	10	12	0	0	0	0
Tb11.v5.0721;Tb927.8.2870	-1	-1	-1	-1	0	0	0	2
Tb11.v5.0736;Tb927.5.3420	4	4	3	4	-1	4	-1	0
Tb11.v5.0739;Tb927.7.7000	0	0	0	0	0	0	0	2
Tb11.v5.0746	0	0	0	0	-1	-1	-1	2
Tb11.v5.0746;Tb927.11.6090	12	10	11	11	0	0	0	0
Tb11.v5.0765;Tb927.2.1780	-1	-1	-1	-1	0	0	0	0
Tb11.v5.0807;Tb927.9.13510	9	10	12	14	15	13	16	0
Tb11.v5.0812	-1	-1	-1	-1	-1	-1	-1	0
Tb11.v5.0820;Tb927.2.4610	-1	-1	-1	-1	0	0	0	0
Tb11.v5.0831;Tb927.3.3400	3	3	-1	-1	0	0	0	0
Tb11.v5.0842;Tb927.4.2720	2	2	-1	-1	0	0	0	0
Tb11.v5.0845;Tb927.10.13260	0	0	0	0	-1	-1	-1	0
Tb11.v5.0853;Tb927.10.10020	-1	3	2	3	-1	2	-1	0
Tb11.v5.0895;Tb927.9.12340	3	4	3	3	0	0	0	0
Tb11.v5.0902;Tb927.10.6700	0	0	0	0	-1	-1	-1	0
Tb11.v5.0905	-1	-1	-1	-1	-1	-1	-1	-1
Tb11.v5.0971;Tb927.4.2950	0	0	0	0	-1	-1	-1	0
Tb11.v5.0996;Tb11.1220;Tb927.10.15250	14	13	12	13	12	15	8	0
Tb11.v5.0997;Tb11.1230;Tb927.10.15260	-1	-1	-1	-1	0	0	0	0
Tb11.v5.1013;Tb927.10.11640	12	10	9	9	0	0	0	19
Tb11.v5.1016	2	3	2	3	0	0	0	0
Tb11.v5.1016;Tb927.11.1490;Tb11.v5.0784	0	0	0	0	3	2	2	0
Tb11.v5.1020	0	0	0	0	-1	-1	2	0
Tb11.v5.1020;Tb11.0050	3	2	2	2	0	0	0	0
Tb11.v5.1038	2	2	2	2	2	2	2	-1
Tb11.v5.1049;Tb927.11.3610;Tb11.v5.1044;Tb11.v5.1043;Tb11.v5.1051;Tb11.v5.1052;Tb11.v5.1054;Tb927.11.3630	0	0	0	0	0	0	0	2
Tb11.v5.1049;Tb927.11.3610;Tb11.v5.1044;Tb11.v5.1043;Tb11.v5.1052;Tb11.v5.1051;Tb11.v5.1054;Tb927.11.3630	2	2	2	2	3	3	3	0
Tb927.1.1000	13	12	13	12	7	8	3	12
Tb927.1.1030;Tb11.v5.0436	4	6	4	5	4	5	3	12
Tb927.1.1050;Tb11.v5.0536	2	2	3	3	-1	3	-1	3
Tb927.1.1060	3	3	-1	-1	2	-1	-1	0
Tb927.1.1080	0	0	0	0	-1	2	-1	0
Tb927.1.1100	-1	2	2	3	0	0	0	2
Tb927.1.1120	2	3	2	2	6	-1	-1	2
Tb927.1.1130;Tb11.v5.0384	4	5	4	4	4	4	-1	0
Tb927.1.1140	-1	-1	-1	-1	2	-1	-1	0
Tb927.1.1160;Tb11.v5.0382	3	2	-1	-1	4	2	4	0
Tb927.1.1170	3	3	-1	-1	0	0	0	0
Tb927.1.120	9	7	9	8	11	9	9	10
Tb927.1.1200	7	7	5	4	7	10	-1	0
Tb927.1.1210	4	3	3	3	5	2	-1	0
Tb927.1.1220	4	4	4	4	5	4	5	10
Tb927.1.1230	0	0	0	0	-1	-1	-1	0
Tb927.1.1240;Tb11.v5.0356	17	18	17	18	13	16	14	30
Tb927.1.1270;Tb11.v5.0357	10	9	9	10	9	9	11	15
Tb927.1.1310;Tb11.v5.0372	-1	3	2	3	2	2	-1	0
Tb927.1.1330;Tb11.v5.0371	11	11	8	10	8	6	-1	13
Tb927.1.1340	4	3	-1	2	-1	-1	-1	0
Tb927.1.1370;Tb11.v5.0391	11	10	10	12	11	13	6	0
Tb927.1.1380;Tb11.v5.0390	23	19	14	17	15	13	15	12
Tb927.1.1390	4	4	3	3	4	5	4	0
Tb927.1.1400	6	5	5	5	5	2	4	7
Tb927.1.1420	4	4	3	3	5	4	-1	2
Tb927.1.1470;Tb11.v5.0315	5	6	4	6	3	5	2	3
Tb927.1.1530	0	0	0	0	-1	-1	-1	0
Tb927.1.1530;Tb11.v5.0534	-1	-1	-1	-1	0	0	0	0
Tb927.1.1540	11	12	7	9	12	10	10	17
Tb927.1.1550	12	8	5	6	4	2	-1	13
Tb927.1.1560;Tb11.v5.0464	12	9	8	10	11	8	14	15
Tb927.1.1580	5	4	3	4	6	6	2	2
Tb927.1.1600;Tb11.v5.0688	0	0	0	0	5	-1	-1	0
Tb927.1.1610	5	7	4	6	3	2	-1	4
Tb927.1.1620;Tb11.v5.0529	12	8	8	6	12	11	12	5
Tb927.1.1630	4	4	3	3	0	0	0	6
Tb927.1.1640;Tb11.v5.0426	3	2	2	3	-1	-1	-1	0
Tb927.1.1670;Tb11.v5.0887	39	35	31	33	42	34	35	23
Tb927.1.1680	3	3	3	2	3	3	2	4
Tb927.1.1690	2	4	4	5	2	-1	-1	0
Tb927.1.1700	7	9	7	8	6	7	2	2
Tb927.1.1710	14	15	14	14	11	13	20	0
Tb927.1.1720	4	4	3	4	3	3	4	6
Tb927.1.1730	5	4	5	7	6	4	3	7
Tb927.1.1750	2	2	2	-1	-1	-1	-1	0
Tb927.1.1770	7	6	6	7	4	4	-1	4
Tb927.1.1790	3	3	-1	3	0	0	0	2
Tb927.1.180	-1	-1	-1	-1	2	2	-1	2
Tb927.1.1840	5	2	2	2	0	0	0	0
Tb927.1.1880	-1	-1	-1	-1	0	0	0	0
Tb927.1.190	7	5	3	5	4	4	5	0
Tb927.1.190;Tb10.v4.0219	0	0	0	0	0	0	0	6
Tb927.1.1910	8	6	2	3	4	-1	-1	0
Tb927.1.1920	-1	-1	-1	-1	0	0	0	0
Tb927.1.1930	12	15	10	13	11	12	-1	0
Tb927.1.1960	6	9	4	6	3	2	-1	4
Tb927.1.1980	-1	-1	-1	-1	0	0	0	0
Tb927.1.2100	32	26	23	22	36	32	39	23
Tb927.1.2110	7	6	5	5	3	3	5	14
Tb927.1.2120	10	10	8	9	13	13	12	4
Tb927.1.2160	0	0	0	0	-1	-1	2	-1
Tb927.1.2190	-1	2	2	4	0	0	0	0
Tb927.1.220	-1	-1	-1	-1	-1	-1	-1	-1
Tb927.1.2210	5	4	4	4	4	4	4	10
Tb927.1.2230	5	5	4	5	6	5	5	5
Tb927.1.2260	4	4	4	4	6	6	8	7
Tb927.1.2320	-1	-1	-1	-1	0	0	0	0
Tb927.1.2390;Tb927.1.2370;Tb927.1.2350;Tb927.1.2330;Tb11.v5.0469;Tb927.1.2410	28	29	27	28	30	32	27	33
Tb927.1.240	-1	-1	-1	-1	0	0	0	0
Tb927.1.2400;Tb927.1.2380;Tb927.1.2360;Tb927.1.2340	8	9	8	11	14	15	10	16
Tb927.1.240;Tb927.10.16200;Tb927.1.500	0	0	0	0	-1	2	-1	0
Tb927.1.2550;Tb927.1.2530;Tb927.1.2510;Tb927.1.2490;Tb927.1.2470;Tb927.1.2450;Tb927.1.2430	3	4	4	4	4	5	3	11
Tb927.1.2570	23	24	20	20	24	22	8	2
Tb927.1.2580	7	8	8	8	11	13	7	15
Tb927.1.2600	3	3	3	2	2	3	-1	0
Tb927.1.2670	14	15	12	13	15	18	7	-1
Tb927.1.2710	2	2	-1	-1	0	0	0	0
Tb927.1.2730	7	9	7	9	5	3	2	8
Tb927.1.2740	-1	-1	-1	-1	0	0	0	0
Tb927.1.2750	7	6	6	6	6	6	6	7
Tb927.1.2820;Tb927.1.2880;Tb927.1.2850	0	0	0	0	-1	-1	2	0
Tb927.1.2850;Tb927.1.2880;Tb927.1.2820	-1	-1	-1	-1	0	0	0	0
Tb927.1.2970	6	5	3	3	4	4	3	2
Tb927.1.2980	-1	-1	-1	-1	-1	-1	-1	0
Tb927.1.2990	6	5	4	5	11	10	2	0
Tb927.1.3000	9	10	9	9	10	9	9	11
Tb927.1.3010	6	7	6	7	7	6	5	4
Tb927.1.3030	4	5	5	4	5	4	-1	0
Tb927.1.3040	-1	-1	-1	-1	-1	-1	-1	0
Tb927.1.3050	13	11	10	12	16	15	9	20
Tb927.1.3070	5	3	3	3	3	4	2	5
Tb927.1.3110	11	14	8	10	7	5	7	26
Tb927.1.3170	8	7	7	6	8	8	7	7
Tb927.1.3180	-1	-1	-1	-1	-1	-1	-1	-1
Tb927.1.320	2	-1	-1	-1	0	0	0	-1
Tb927.1.3200	9	8	6	6	6	5	8	11
Tb927.1.3220	2	2	2	-1	0	0	0	0
Tb927.1.3230	3	4	3	3	15	10	12	0
Tb927.1.3250	2	3	-1	-1	-1	-1	-1	0
Tb927.1.3260	9	12	8	7	6	11	-1	0
Tb927.1.3270	5	5	5	5	4	4	-1	2
Tb927.1.3280	7	6	4	5	6	5	4	7
Tb927.1.3290	-1	-1	-1	-1	0	0	0	0
Tb927.1.330	-1	-1	-1	-1	-1	-1	-1	-1
Tb927.1.3300	16	10	8	9	4	4	-1	9
Tb927.1.3310	13	12	11	11	5	6	5	3
Tb927.1.3390	5	5	4	4	4	5	4	7
Tb927.1.3400	2	2	2	2	-1	-1	-1	0
Tb927.1.3410	3	5	2	-1	4	3	2	0
Tb927.1.3450;Tb11.v5.0619	3	3	3	3	3	3	-1	2
Tb927.1.3560	3	3	2	2	0	0	0	0
Tb927.1.370;Tb927.1.480	-1	-1	-1	-1	0	0	0	0
Tb927.1.3800	5	5	4	4	0	0	0	0
Tb927.1.3810	3	3	2	2	2	2	-1	0
Tb927.1.3820	2	2	-1	2	2	-1	-1	0
Tb927.1.3830	20	20	20	20	20	20	19	51
Tb927.1.3880	3	3	3	2	-1	-1	-1	0
Tb927.1.3910	4	-1	3	4	2	4	-1	0
Tb927.1.3950	18	17	17	18	19	18	17	46
Tb927.1.4010	4	3	3	3	-1	-1	-1	-1
Tb927.1.4050	12	14	12	11	13	11	14	8
Tb927.1.410	-1	-1	-1	-1	-1	-1	-1	-1
Tb927.1.4100	12	12	11	12	15	15	11	8
Tb927.1.4140;Tb11.v5.0758	2	-1	-1	-1	0	0	0	0
Tb927.1.4180	4	9	7	6	5	7	-1	0
Tb927.1.420	-1	-1	-1	-1	0	0	0	-1
Tb927.1.420;Tb927.2.980;Tb927.4.190	0	0	0	0	-1	-1	-1	0
Tb927.1.4220	3	3	2	2	2	-1	-1	2
Tb927.1.4230	4	3	2	2	2	4	-1	0
Tb927.1.4250	2	3	2	3	-1	-1	-1	0
Tb927.1.4280	5	5	4	5	2	2	-1	0
Tb927.1.4300	2	2	-1	-1	0	0	0	0
Tb927.1.4310	34	31	26	30	44	40	30	24
Tb927.1.4340	3	5	3	3	2	4	-1	0
Tb927.1.4400	2	2	2	2	0	0	0	-1
Tb927.1.4410	3	3	2	2	3	2	-1	0
Tb927.1.4420	16	18	18	18	22	22	5	3
Tb927.1.4450	-1	-1	-1	-1	-1	-1	4	0
Tb927.1.4480	3	2	3	3	-1	2	-1	-1
Tb927.1.4490	3	3	2	4	3	4	4	4
Tb927.1.450	-1	-1	-1	-1	-1	-1	-1	3
Tb927.1.4500	2	2	2	2	-1	-1	-1	0
Tb927.1.4680	3	4	3	4	4	3	-1	0
Tb927.1.4690	9	8	10	9	10	7	6	13
Tb927.1.4700	-1	-1	-1	-1	0	0	0	0
Tb927.1.4710	-1	-1	-1	-1	0	0	0	0
Tb927.1.4720	8	8	4	3	5	4	7	0
Tb927.1.4730	2	-1	-1	-1	0	0	0	0
Tb927.1.4740	3	2	-1	-1	0	0	0	0
Tb927.1.4760	2	6	3	6	3	4	-1	0
Tb927.1.4780	-1	-1	-1	-1	-1	2	-1	-1
Tb927.1.4800	-1	-1	-1	-1	0	0	0	0
Tb927.1.4810	-1	2	-1	-1	2	2	-1	3
Tb927.1.4830	4	6	5	5	4	5	4	11
Tb927.1.5000	6	5	6	6	7	6	4	5
Tb927.1.5030	5	4	2	5	2	3	-1	2
Tb927.1.530	2	3	2	2	2	-1	-1	0
Tb927.1.540;Tb927.6.5190	0	0	0	0	3	4	-1	0
Tb927.1.540;Tb927.6.5190;Tb927.1.60;Tb927.4.230	6	4	2	3	0	0	0	0
Tb927.1.560	4	5	3	4	-1	-1	-1	0
Tb927.1.570	4	4	3	4	0	0	0	5
Tb927.1.600;Tb927.1.580	2	2	2	2	3	2	3	3
Tb927.1.630	2	2	2	2	-1	-1	2	2
Tb927.1.640	3	4	4	3	-1	2	-1	2
Tb927.1.650	4	4	2	3	2	2	-1	-1
Tb927.1.670	8	8	7	10	6	8	-1	0
Tb927.1.690	2	-1	-1	-1	-1	-1	-1	0
Tb927.1.700	3	2	2	2	4	4	2	3
Tb927.1.710	9	9	9	9	8	9	10	7
Tb927.1.720	17	14	12	15	14	14	12	6
Tb927.1.730	3	2	-1	2	-1	3	-1	0
Tb927.1.740	13	14	9	9	10	8	6	16
Tb927.1.750	5	7	3	5	4	3	3	0
Tb927.1.780;Tb11.v5.0523	3	3	3	3	2	3	-1	0
Tb927.1.790;Tb11.v5.0524	3	2	2	3	3	3	-1	0
Tb927.1.840	3	4	2	4	3	3	2	0
Tb927.1.860	6	5	5	5	7	6	4	4
Tb927.1.870	10	9	7	9	12	10	10	14
Tb927.1.880;Tb11.v5.0418	0	0	0	0	0	0	0	2
Tb927.1.880;Tb11.v5.0418;Tb11.v5.0419	43	48	30	38	36	35	2	0
Tb927.1.90	2	2	2	2	3	3	2	2
Tb927.1.990	7	5	6	5	-1	-1	2	11
Tb927.10.1000	-1	-1	-1	-1	0	0	0	0
Tb927.10.10000	-1	-1	-1	-1	0	0	0	0
Tb927.10.10010	11	11	10	10	12	10	13	14
Tb927.10.10030	6	7	8	8	7	8	7	4
Tb927.10.10050	-1	-1	-1	-1	0	0	0	-1
Tb927.10.10070	3	3	-1	-1	2	-1	4	2
Tb927.10.10080	3	3	3	3	0	0	0	0
Tb927.10.10090	2	3	2	3	-1	-1	-1	0
Tb927.10.10100	2	-1	-1	-1	0	0	0	0
Tb927.10.10120	5	4	2	5	3	3	-1	0
Tb927.10.10130	4	6	3	3	8	6	6	0
Tb927.10.10140	13	14	11	10	13	12	12	33
Tb927.10.10160	3	4	3	3	2	2	3	0
Tb927.10.10170	4	2	2	2	2	-1	-1	3
Tb927.10.10200	-1	-1	-1	-1	2	-1	-1	0
Tb927.10.10280	5	4	4	5	3	3	2	3
Tb927.10.1030	-1	-1	-1	-1	-1	-1	-1	0
Tb927.10.10310;Tb11.v5.0446	6	7	4	7	-1	-1	3	0
Tb927.10.10320	8	8	7	7	4	5	4	6
Tb927.10.10330	-1	2	2	2	-1	2	-1	0
Tb927.10.10340;Tb11.v5.0811	13	9	7	10	6	7	-1	0
Tb927.10.10350	7	6	4	5	5	3	7	4
Tb927.10.10360	0	0	0	0	0	0	0	-1
Tb927.10.10370;Tb927.10.10290	6	5	4	4	-1	2	-1	0
Tb927.10.10380	4	3	4	5	3	4	2	0
Tb927.10.10390	20	18	18	16	17	16	16	41
Tb927.10.10400	3	2	4	3	6	4	2	-1
Tb927.10.1040;Tb11.v5.0638	-1	-1	-1	-1	0	0	0	0
Tb927.10.1040;Tb11.v5.0638;Tb927.10.1050	0	0	0	0	2	2	2	5
Tb927.10.10410;Tb11.v5.0535	2	3	2	2	-1	-1	-1	0
Tb927.10.10420	5	6	4	5	5	4	4	8
Tb927.10.10430	2	-1	-1	-1	0	0	0	0
Tb927.10.10590;Tb927.10.10580;Tb927.10.10570;Tb927.10.10560;Tb927.10.10550;Tb927.10.10540;Tb927.10.10530;Tb927.10.10520;Tb927.10.10510;Tb927.10.10500;Tb927.10.10490;Tb927.10.10480;Tb927.10.10470;Tb927.10.10460	6	6	6	6	6	6	7	11
Tb927.10.1060	27	27	26	25	29	28	26	40
Tb927.10.10600	3	3	2	3	-1	-1	-1	0
Tb927.10.10610	2	3	2	3	3	3	-1	0
Tb927.10.10620	6	6	4	4	7	5	4	12
Tb927.10.10630	4	5	3	3	3	2	2	3
Tb927.10.10650	5	4	2	4	3	-1	-1	6
Tb927.10.10690	-1	-1	2	-1	2	2	-1	0
Tb927.10.1070	10	11	12	11	12	13	7	0
Tb927.10.10700	4	4	6	5	7	6	5	0
Tb927.10.1070;Tb927.7.7360	0	0	0	0	0	0	0	11
Tb927.10.10710	2	-1	-1	-1	-1	-1	-1	0
Tb927.10.10720	4	3	4	4	5	4	2	0
Tb927.10.10730	18	12	7	10	11	3	2	0
Tb927.10.10740	5	6	5	5	5	6	-1	0
Tb927.10.10780	3	4	3	3	3	4	2	-1
Tb927.10.10800	3	3	3	3	6	4	4	0
Tb927.10.10810	-1	-1	-1	-1	0	0	0	0
Tb927.10.10820	-1	-1	-1	-1	0	0	0	0
Tb927.10.10830	8	9	9	9	8	7	5	13
Tb927.10.10840;Tb11.v5.0423	2	5	2	3	5	4	-1	0
Tb927.10.10850	25	29	28	31	28	26	24	66
Tb927.10.10870	-1	-1	-1	2	2	-1	2	0
Tb927.10.10880	10	13	8	9	13	14	6	-1
Tb927.10.1090;Tb927.10.1080	2	5	4	3	3	5	2	5
Tb927.10.10930	0	0	0	0	0	0	0	-1
Tb927.10.10960;Tb927.10.10950;Tb927.10.10940;Tb927.10.10920;Tb927.10.10900;Tb927.10.10890;Tb11.v5.0543;Tb927.10.10910;Tb927.10.10980;Tb927.10.10970	0	0	0	0	0	0	0	6
Tb927.10.10960;Tb927.10.10950;Tb927.10.10940;Tb927.10.10920;Tb927.10.10900;Tb927.10.10890;Tb11.v5.0543;Tb927.10.10910;Tb927.10.10980;Tb927.10.10970;Tb927.10.10930	0	0	0	0	43	48	44	0
Tb927.10.10960;Tb927.10.10950;Tb927.10.10940;Tb927.10.10920;Tb927.10.10900;Tb927.10.10890;Tb11.v5.0543;Tb927.10.10980;Tb927.10.10910;Tb927.10.10970;Tb927.10.10930	43	38	40	39	0	0	0	0
Tb927.10.10990	-1	-1	-1	-1	0	0	0	0
Tb927.10.1100;Tb927.6.4690	10	9	9	9	9	10	10	12
Tb927.10.11020;Tb11.v5.0547	19	18	15	15	16	12	8	-1
Tb927.10.11030	4	4	4	4	4	4	-1	0
Tb927.10.11050	3	3	3	3	8	5	6	0
Tb927.10.11060	-1	-1	-1	-1	2	-1	-1	0
Tb927.10.11080	4	4	4	4	5	5	3	-1
Tb927.10.11090	2	-1	2	-1	0	0	0	0
Tb927.10.1110	0	0	0	0	-1	-1	-1	0
Tb927.10.11100	12	9	7	6	6	4	10	14
Tb927.10.11110	-1	-1	-1	-1	0	0	0	0
Tb927.10.11120	6	4	2	4	6	5	3	7
Tb927.10.11130	10	10	6	6	9	5	2	6
Tb927.10.11150	3	3	2	3	-1	3	-1	2
Tb927.10.11160	-1	2	-1	-1	-1	-1	-1	0
Tb927.10.11170	13	12	5	4	8	5	7	10
Tb927.10.11180	8	9	8	9	11	8	-1	0
Tb927.10.11190	-1	-1	-1	-1	2	-1	-1	0
Tb927.10.11200	2	2	-1	2	2	2	-1	0
Tb927.10.11210	8	10	8	7	7	8	5	14
Tb927.10.11220	8	5	6	6	8	8	9	10
Tb927.10.11230	-1	-1	-1	2	-1	2	-1	0
Tb927.10.11250;Tb11.v5.0575	20	20	14	14	15	19	4	18
Tb927.10.11260	4	4	3	3	4	4	-1	0
Tb927.10.11270	0	0	0	0	2	2	-1	0
Tb927.10.11300	6	6	6	6	6	7	7	12
Tb927.10.1130;Tb11.0520	-1	2	2	2	2	-1	-1	0
Tb927.10.11310	6	9	7	7	8	9	3	5
Tb927.10.11330	-1	-1	-1	-1	-1	-1	-1	3
Tb927.10.11340;Tb11.v5.0604	5	6	4	6	4	4	2	9
Tb927.10.11350	4	5	2	2	9	5	4	0
Tb927.10.11370	0	0	0	0	2	2	-1	0
Tb927.10.11380	10	9	7	9	9	8	10	8
Tb927.10.11390	11	11	11	11	13	13	14	14
Tb927.10.11400	3	3	2	2	2	2	-1	2
Tb927.10.1140;Tb11.0530	2	2	2	-1	-1	-1	-1	0
Tb927.10.11410	2	2	-1	2	-1	-1	-1	0
Tb927.10.11420	2	2	2	-1	0	0	0	0
Tb927.10.11430	-1	-1	2	-1	0	0	0	0
Tb927.10.11450	3	-1	2	-1	-1	-1	-1	0
Tb927.10.11500	-1	-1	-1	2	0	0	0	0
Tb927.10.1150;Tb11.0540	-1	-1	-1	-1	0	0	0	0
Tb927.10.11510	6	5	4	4	5	5	-1	3
Tb927.10.11520	3	3	3	3	4	4	-1	0
Tb927.10.11530	7	6	6	7	7	7	8	6
Tb927.10.11570	-1	3	-1	2	2	2	-1	0
Tb927.10.11580	2	2	2	2	0	0	0	0
Tb927.10.11590	12	13	11	11	7	8	8	-1
Tb927.10.11600	0	0	0	0	0	0	0	-1
Tb927.10.11600;Tb11.v5.0856	4	5	3	4	3	3	-1	0
Tb927.10.1160;Tb11.0550	2	2	2	2	2	2	-1	0
Tb927.10.11610	2	3	3	4	-1	2	-1	0
Tb927.10.11630	2	2	2	2	2	2	2	0
Tb927.10.11640;Tb11.v5.1013	0	0	0	0	8	6	-1	0
Tb927.10.11650;Tb11.v5.1014	2	-1	-1	2	3	2	3	0
Tb927.10.11660	9	4	4	5	-1	2	-1	2
Tb927.10.11680	2	2	-1	-1	4	2	-1	0
Tb927.10.11690	2	3	-1	2	-1	2	-1	0
Tb927.10.11700	11	10	8	7	9	9	8	12
Tb927.10.1170;Tb11.0560;Tb11.v5.0858	29	35	26	28	27	26	2	0
Tb927.10.11720	2	3	-1	2	0	0	0	0
Tb927.10.11730	-1	-1	-1	-1	0	0	0	0
Tb927.10.11750	3	4	3	2	3	3	-1	2
Tb927.10.11760	11	13	9	9	13	13	7	5
Tb927.10.11770	-1	-1	-1	-1	-1	-1	-1	0
Tb927.10.11780	5	5	5	5	6	6	-1	0
Tb927.10.11800	4	4	3	5	2	3	-1	0
Tb927.10.11810	-1	-1	2	2	2	3	-1	0
Tb927.10.11820	-1	2	-1	2	2	2	-1	0
Tb927.10.11840	-1	-1	-1	-1	-1	-1	-1	0
Tb927.10.11850	2	2	-1	2	-1	-1	-1	0
Tb927.10.11870	8	7	5	7	5	4	5	15
Tb927.10.11890	3	2	4	2	3	4	-1	0
Tb927.10.11900	2	2	-1	4	3	2	-1	0
Tb927.10.11920	-1	-1	-1	-1	0	0	0	0
Tb927.10.11930	7	7	7	8	10	10	6	8
Tb927.10.11950	2	2	3	2	0	0	0	0
Tb927.10.11970	18	17	16	15	18	17	16	35
Tb927.10.11990	3	4	3	2	6	5	7	3
Tb927.10.12000	-1	-1	2	-1	2	-1	2	-1
Tb927.10.12030	5	4	4	4	5	4	3	4
Tb927.10.12040;Tb11.v5.1057	20	20	19	20	15	15	17	33
Tb927.10.12050	6	6	5	6	7	6	5	4
Tb927.10.12060	3	5	-1	2	6	3	6	0
Tb927.10.12090	6	6	6	6	3	4	5	3
Tb927.10.1210;Tb11.v5.0486	5	6	7	8	6	6	-1	0
Tb927.10.12110	5	4	3	3	2	-1	3	0
Tb927.10.12120;Tb11.v5.0505;Tb11.v5.0506	4	3	3	5	-1	-1	-1	0
Tb927.10.12130	6	5	6	5	4	4	-1	0
Tb927.10.12180	5	5	4	4	2	3	2	-1
Tb927.10.12190	3	3	3	2	2	2	-1	0
Tb927.10.12200	0	0	0	0	2	2	2	0
Tb927.10.12210	8	7	7	7	6	7	7	10
Tb927.10.12230	4	6	3	3	0	0	0	5
Tb927.10.12240	11	10	11	11	12	11	6	5
Tb927.10.12250	-1	2	2	2	4	-1	2	0
Tb927.10.12260	18	15	18	15	16	17	19	28
Tb927.10.12270	4	6	4	5	6	4	3	9
Tb927.10.12290	5	2	3	3	6	4	3	0
Tb927.10.1230	4	3	3	3	2	3	-1	2
Tb927.10.12320	-1	-1	-1	-1	0	0	0	0
Tb927.10.12330	5	4	4	4	3	2	-1	3
Tb927.10.12360	6	7	5	5	-1	-1	2	5
Tb927.10.12370	24	21	20	18	17	16	11	27
Tb927.10.12390	8	5	4	4	3	4	-1	7
Tb927.10.1240	3	2	-1	2	0	0	0	0
Tb927.10.12400	-1	2	2	-1	3	2	2	2
Tb927.10.12410	11	10	8	9	11	8	8	12
Tb927.10.12420	-1	-1	-1	-1	-1	-1	-1	0
Tb927.10.12430	12	12	11	10	9	10	12	-1
Tb927.10.12440	-1	-1	-1	-1	-1	-1	-1	0
Tb927.10.12470	6	6	3	4	3	2	6	0
Tb927.10.12490	2	2	3	4	2	2	-1	0
Tb927.10.1250	15	14	12	14	11	15	11	17
Tb927.10.12500	9	9	9	9	9	8	8	11
Tb927.10.12510	5	5	4	4	5	4	6	5
Tb927.10.12530	5	5	5	5	3	3	4	7
Tb927.10.12540	4	3	3	3	3	3	-1	0
Tb927.10.12550	0	0	0	0	-1	2	-1	0
Tb927.10.12590	6	9	6	7	6	7	-1	4
Tb927.10.1260	12	15	11	11	5	5	-1	18
Tb927.10.12600	-1	2	-1	2	0	0	0	0
Tb927.10.12620	3	6	3	4	-1	3	-1	0
Tb927.10.12630	3	3	2	3	5	3	-1	0
Tb927.10.12640	2	2	2	2	0	0	0	0
Tb927.10.12660	8	10	10	8	8	7	-1	5
Tb927.10.12670	-1	-1	-1	-1	0	0	0	0
Tb927.10.12690	3	2	-1	2	-1	2	-1	0
Tb927.10.12700	20	21	20	21	22	22	26	26
Tb927.10.12710	47	45	41	38	50	48	48	41
Tb927.10.12720	6	6	4	5	6	5	2	4
Tb927.10.12740	3	3	-1	3	-1	-1	-1	0
Tb927.10.12780;Tb927.10.12800	4	4	2	3	4	3	-1	3
Tb927.10.1280	0	0	0	0	0	0	0	-1
Tb927.10.12810	6	8	9	8	7	9	3	0
Tb927.10.12840	7	7	7	7	12	13	7	9
Tb927.10.12850	2	3	3	4	3	3	-1	0
Tb927.10.12860	5	7	7	7	5	7	2	2
Tb927.10.12870	-1	2	-1	2	-1	-1	-1	0
Tb927.10.12880	2	-1	-1	-1	0	0	0	0
Tb927.10.12890	33	33	29	30	31	35	28	47
Tb927.10.12920	2	3	2	2	0	0	0	0
Tb927.10.12930	3	3	2	3	3	4	-1	0
Tb927.10.12940	4	4	4	3	9	6	8	6
Tb927.10.12960	10	9	10	10	10	10	8	3
Tb927.10.12970	2	2	-1	2	2	2	3	2
Tb927.10.12980	11	8	6	9	15	11	7	16
Tb927.10.12990	8	8	7	7	9	8	8	3
Tb927.10.13000	9	7	6	7	5	5	5	2
Tb927.10.13010;Tb11.v5.0671	5	5	4	5	4	2	-1	11
Tb927.10.13020	2	3	3	4	2	2	-1	-1
Tb927.10.13030	3	2	-1	-1	-1	-1	-1	0
Tb927.10.13040	10	11	9	8	16	12	19	0
Tb927.10.13040;Tb927.4.3870;Tb927.4.3860;Tb927.4.3880	0	0	0	0	0	0	0	5
Tb927.10.1310	5	7	5	4	5	6	2	3
Tb927.10.13110	3	3	3	3	3	3	3	4
Tb927.10.13120	-1	-1	-1	2	-1	2	-1	0
Tb927.10.13130	20	21	16	18	18	17	16	29
Tb927.10.13140	-1	-1	-1	-1	-1	-1	-1	3
Tb927.10.13150	-1	-1	-1	-1	0	0	0	0
Tb927.10.13180	20	24	20	20	23	25	14	0
Tb927.10.13190	9	11	6	7	7	5	4	5
Tb927.10.1320	5	5	3	2	3	5	-1	0
Tb927.10.13200;Tb11.v5.0897	-1	-1	-1	-1	0	0	0	0
Tb927.10.13210	2	-1	-1	-1	0	0	0	0
Tb927.10.13210;Tb11.v5.0694	0	0	0	0	4	3	-1	0
Tb927.10.13220	5	6	2	2	2	-1	-1	0
Tb927.10.13230	7	5	3	4	5	7	-1	0
Tb927.10.13240	2	2	-1	-1	2	2	-1	0
Tb927.10.13250	5	6	4	6	3	4	-1	0
Tb927.10.13270;Tb11.v5.0563	15	14	10	10	18	16	14	13
Tb927.10.13280	50	46	28	37	45	43	12	0
Tb927.10.13290	2	-1	-1	-1	2	-1	-1	0
Tb927.10.13300	6	6	3	3	8	6	-1	0
Tb927.10.13310	3	4	2	2	7	4	3	2
Tb927.10.13320	5	7	4	5	3	3	3	0
Tb927.10.13330	-1	2	2	2	0	0	0	0
Tb927.10.13350	2	-1	-1	-1	0	0	0	0
Tb927.10.13360	23	22	19	18	20	24	5	27
Tb927.10.13370	-1	-1	-1	-1	2	-1	-1	0
Tb927.10.13380	-1	-1	-1	-1	0	0	0	0
Tb927.10.1340	2	2	-1	-1	0	0	0	0
Tb927.10.13430	15	14	11	12	14	14	12	32
Tb927.10.13450	14	18	18	18	19	17	17	25
Tb927.10.13470	4	-1	2	4	-1	2	-1	0
Tb927.10.13480	3	4	3	4	0	0	0	-1
Tb927.10.13480;Tb927.10.13490	0	0	0	0	2	2	-1	0
Tb927.10.1350	0	0	0	0	-1	-1	-1	0
Tb927.10.13510	8	9	9	8	12	10	4	0
Tb927.10.13520	3	2	-1	2	-1	-1	-1	0
Tb927.10.13540	-1	-1	-1	-1	2	-1	-1	0
Tb927.10.13550	8	5	7	8	4	4	-1	0
Tb927.10.13560;Tb927.10.14070	16	14	17	17	15	12	12	21
Tb927.10.13600	3	3	3	3	3	3	-1	0
Tb927.10.13610	2	2	-1	-1	-1	-1	-1	0
Tb927.10.13620	7	6	4	5	7	8	-1	0
Tb927.10.13630	34	35	27	31	29	30	30	54
Tb927.10.13640	-1	-1	-1	2	0	0	0	0
Tb927.10.13650	4	4	4	4	3	3	3	5
Tb927.10.13660	5	5	4	4	10	7	9	0
Tb927.10.13670	18	17	15	20	21	23	23	20
Tb927.10.13680;Tb11.v5.0627	0	0	0	0	3	3	2	0
Tb927.10.13710	7	6	5	6	7	7	7	17
Tb927.10.13720	8	7	7	8	10	6	5	11
Tb927.10.13730	6	7	6	6	9	7	8	3
Tb927.10.13740	6	7	5	6	5	6	2	5
Tb927.10.13760	2	2	-1	2	0	0	0	0
Tb927.10.13770	4	4	2	2	3	3	2	0
Tb927.10.13780;Tb11.v5.0718	22	19	17	20	21	22	18	4
Tb927.10.13790	18	19	15	18	15	13	14	14
Tb927.10.13800	8	8	8	7	9	9	8	14
Tb927.10.13810	-1	3	2	-1	3	3	-1	0
Tb927.10.13820	3	2	2	-1	4	2	-1	0
Tb927.10.13830	4	3	2	3	4	3	2	-1
Tb927.10.13840	-1	-1	-1	2	-1	-1	-1	0
Tb927.10.13850	6	7	5	6	4	6	3	9
Tb927.10.13860	5	6	6	6	5	7	-1	-1
Tb927.10.13870	-1	2	2	2	3	-1	-1	0
Tb927.10.13880	5	4	3	5	2	5	8	0
Tb927.10.1390	14	14	13	14	6	5	10	25
Tb927.10.13910	2	-1	-1	2	0	0	0	0
Tb927.10.13920	3	3	3	3	0	0	0	2
Tb927.10.13950	10	10	10	10	10	10	12	13
Tb927.10.13960	5	5	5	5	5	5	-1	0
Tb927.10.13970	8	7	5	5	4	4	-1	9
Tb927.10.13980	3	3	3	3	2	3	-1	3
Tb927.10.13990	4	4	4	4	2	2	-1	0
Tb927.10.14000	40	41	38	40	41	42	42	73
Tb927.10.1400;Tb927.10.1470	13	13	12	13	12	13	11	0
Tb927.10.14010	9	9	8	8	9	9	9	8
Tb927.10.14020	2	-1	-1	2	2	2	2	0
Tb927.10.14030	14	11	13	14	13	15	12	15
Tb927.10.14040	9	11	10	11	9	9	8	3
Tb927.10.14080;Tb927.10.13570	3	4	3	3	3	3	-1	3
Tb927.10.14090	4	4	4	4	8	5	6	5
Tb927.10.1410	-1	-1	-1	-1	0	0	0	0
Tb927.10.14110	2	2	2	2	-1	2	2	2
Tb927.10.14130	5	6	5	5	4	3	3	0
Tb927.10.14140;Tb11.v5.0605	25	26	25	25	27	25	27	34
Tb927.10.14150	0	0	0	0	0	0	0	29
Tb927.10.14150;Tb11.v5.0606	11	8	11	11	9	10	4	0
Tb927.10.14160	-1	-1	-1	-1	-1	-1	3	-1
Tb927.10.14170	-1	-1	-1	-1	2	2	3	2
Tb927.10.14180	11	10	8	8	11	9	6	11
Tb927.10.14190	2	2	-1	2	-1	-1	-1	0
Tb927.10.14200	5	4	6	7	4	4	-1	3
Tb927.10.1420;Tb11.v5.0783	19	19	19	18	15	11	9	25
Tb927.10.14210	2	2	2	2	0	0	0	0
Tb927.10.14220	6	3	3	3	3	2	2	4
Tb927.10.14240	0	0	0	0	2	-1	2	0
Tb927.10.14240;Tb11.v5.0859	16	18	16	15	0	0	0	22
Tb927.10.14250	-1	-1	2	2	2	2	-1	0
Tb927.10.14280	-1	-1	-1	-1	-1	2	-1	0
Tb927.10.1430	12	12	11	13	-1	-1	5	23
Tb927.10.14300	3	2	2	3	0	0	0	0
Tb927.10.14310	5	3	2	3	2	3	2	0
Tb927.10.14320	15	17	11	13	15	19	-1	0
Tb927.10.14330	7	7	6	7	10	10	7	8
Tb927.10.14340;Tb11.v5.0843	4	3	3	3	-1	2	-1	5
Tb927.10.14350	4	4	4	4	2	-1	2	0
Tb927.10.14360	6	6	4	5	8	6	8	3
Tb927.10.14370	0	0	0	0	-1	-1	-1	0
Tb927.10.14380	15	17	13	13	9	10	7	8
Tb927.10.14390	8	9	8	8	10	10	7	3
Tb927.10.1440	-1	-1	-1	-1	2	3	-1	0
Tb927.10.14400	-1	-1	-1	-1	0	0	0	0
Tb927.10.14410	0	0	0	0	-1	-1	-1	0
Tb927.10.14420	2	-1	2	2	-1	2	2	0
Tb927.10.14430	4	3	2	2	9	2	2	0
Tb927.10.14440	-1	-1	-1	-1	3	3	-1	0
Tb927.10.14460	-1	-1	-1	2	0	0	0	0
Tb927.10.14470	21	24	18	18	20	24	14	0
Tb927.10.14480	4	3	3	3	2	-1	-1	-1
Tb927.10.14490;Tb11.v5.0420	12	14	11	10	8	10	5	11
Tb927.10.1450	9	9	8	8	12	8	8	7
Tb927.10.14500	11	11	9	10	10	10	5	10
Tb927.10.14510	13	15	14	16	17	14	4	0
Tb927.10.14520	5	3	3	4	-1	2	-1	0
Tb927.10.14530	8	8	7	8	10	10	10	5
Tb927.10.14550	20	18	21	18	20	24	5	23
Tb927.10.14560	-1	-1	-1	-1	0	0	0	0
Tb927.10.14560;Tb11.v5.0477	0	0	0	0	3	3	-1	0
Tb927.10.14570	14	13	13	12	5	6	3	0
Tb927.10.14590	2	3	3	2	3	2	-1	0
Tb927.10.14610	18	14	10	12	21	13	19	14
Tb927.10.14640	4	3	3	3	4	3	2	4
Tb927.10.14650	2	2	2	2	2	-1	-1	2
Tb927.10.14680	8	9	7	8	11	9	11	15
Tb927.10.14690	5	5	2	2	10	4	4	0
Tb927.10.14700	8	8	7	8	7	7	6	8
Tb927.10.1470;Tb927.10.1400	0	0	0	0	0	0	0	17
Tb927.10.14710;Tb927.10.14600	13	14	13	14	15	15	13	12
Tb927.10.14720	-1	-1	-1	-1	-1	3	-1	0
Tb927.10.14730;Tb11.v5.1062	9	11	7	8	3	4	-1	6
Tb927.10.14740;Tb927.10.14620;Tb11.v5.1063	7	9	5	7	8	8	5	3
Tb927.10.14750;Tb927.10.14630	11	11	12	12	11	10	9	18
Tb927.10.14760	-1	2	2	2	2	2	2	2
Tb927.10.14770	12	12	11	11	11	10	6	2
Tb927.10.14780	10	10	9	9	12	11	11	19
Tb927.10.14790	17	17	15	16	13	18	16	42
Tb927.10.14800;Tb11.v5.0626	8	9	8	8	6	4	-1	9
Tb927.10.14810	5	6	6	5	4	2	6	7
Tb927.10.14840;Tb927.10.14830;Tb927.10.14820	14	14	13	12	18	18	13	19
Tb927.10.14860	11	9	7	9	10	7	-1	0
Tb927.10.14870	7	7	5	6	11	8	10	4
Tb927.10.14880	2	2	-1	-1	0	0	0	0
Tb927.10.14890;Tb11.v5.0636	7	9	7	6	6	6	7	3
Tb927.10.1490;Tb11.v5.0875	13	15	12	13	15	16	-1	5
Tb927.10.14930	6	6	5	5	6	7	6	4
Tb927.10.14950	9	7	8	8	8	8	6	2
Tb927.10.14980	13	14	11	12	15	14	8	6
Tb927.10.14990	8	9	8	9	13	14	4	0
Tb927.10.1500	26	24	24	23	31	31	31	76
Tb927.10.15000	7	7	7	6	4	4	2	4
Tb927.10.15010	5	5	3	4	2	2	-1	8
Tb927.10.15080	3	2	-1	4	2	-1	-1	0
Tb927.10.1510	60	63	56	58	65	70	21	11
Tb927.10.15130	5	4	3	2	2	2	-1	0
Tb927.10.15140	4	3	3	4	4	4	3	4
Tb927.10.15150	3	5	3	2	-1	-1	-1	3
Tb927.10.15160	3	-1	-1	2	-1	-1	-1	0
Tb927.10.15170	7	8	6	7	21	17	22	2
Tb927.10.15180	13	14	14	12	10	12	6	30
Tb927.10.1520	7	7	6	6	3	3	5	0
Tb927.10.15210	5	5	2	3	4	4	4	5
Tb927.10.15220	-1	-1	-1	-1	-1	-1	-1	0
Tb927.10.15230	7	7	7	7	0	0	0	0
Tb927.10.15250;Tb11.v5.0996;Tb11.1220	0	0	0	0	0	0	0	3
Tb927.10.15270;Tb11.v5.0998;Tb11.1240	14	15	12	13	15	13	4	31
Tb927.10.15280;Tb11.v5.0999	5	7	4	6	2	6	-1	0
Tb927.10.15290;Tb11.v5.0628	8	7	6	7	6	9	-1	3
Tb927.10.15300;Tb11.v5.0515	-1	2	-1	-1	0	0	0	0
Tb927.10.15310;REV__Tb927.10.2600	6	6	5	5	5	4	3	6
Tb927.10.15330;Tb11.v5.0348	17	19	13	17	15	14	13	12
Tb927.10.15350	3	3	3	3	3	3	2	4
Tb927.10.15360	10	11	8	11	6	12	4	3
Tb927.10.15380;Tb11.v5.0481	-1	2	-1	2	4	5	4	0
Tb927.10.15390;Tb11.v5.0434	0	0	0	0	3	3	-1	0
Tb927.10.15390;Tb11.v5.0434;Tb927.7.5650	7	9	8	11	0	0	0	0
Tb927.10.1540	3	-1	2	-1	-1	2	-1	0
Tb927.10.15400;Tb11.v5.0787	-1	-1	-1	-1	0	0	0	0
Tb927.10.15410	11	11	10	10	14	14	13	29
Tb927.10.15420	4	5	3	5	3	3	3	7
Tb927.10.15430	5	5	3	5	3	4	3	0
Tb927.10.15440	3	3	3	4	-1	2	-1	0
Tb927.10.15460	-1	-1	-1	-1	0	0	0	0
Tb927.10.15490	6	5	5	5	3	3	5	10
Tb927.10.1550	19	18	17	17	24	24	26	14
Tb927.10.15500	3	3	2	3	-1	-1	2	0
Tb927.10.15510	-1	-1	-1	-1	0	0	0	0
Tb927.10.15520	8	9	8	8	8	9	7	0
Tb927.10.15520;Tb11.v5.0812	0	0	0	0	0	0	0	2
Tb927.10.15530;Tb11.v5.0748	17	17	15	17	20	15	9	8
Tb927.10.15540;Tb11.v5.0651	3	3	2	3	0	0	0	0
Tb927.10.15570	-1	-1	-1	-1	0	0	0	0
Tb927.10.15580	-1	2	3	2	2	-1	-1	2
Tb927.10.15590	4	4	6	5	-1	-1	4	9
Tb927.10.1560	17	20	12	15	17	17	15	-1
Tb927.10.15610	-1	-1	-1	-1	0	0	0	0
Tb927.10.15640	4	6	3	4	3	4	-1	0
Tb927.10.15650;Tb11.v5.0465	4	3	3	3	9	6	-1	0
Tb927.10.15660	6	11	9	10	2	4	-1	-1
Tb927.10.15680	0	0	0	0	-1	-1	-1	0
Tb927.10.15690	2	-1	-1	-1	0	0	0	2
Tb927.10.15700	2	-1	2	2	3	3	2	3
Tb927.10.15710	6	8	7	6	9	9	-1	0
Tb927.10.15720	12	13	11	11	17	16	15	7
Tb927.10.15730;Tb11.v5.0440	-1	2	-1	-1	0	0	0	0
Tb927.10.15740	2	3	2	3	4	4	3	2
Tb927.10.15760	15	16	15	15	18	18	13	17
Tb927.10.15790	5	5	4	4	4	3	2	0
Tb927.10.1580	4	3	4	4	4	4	-1	0
Tb927.10.15800	8	8	5	6	3	2	3	8
Tb927.10.15810	-1	-1	-1	-1	3	2	-1	0
Tb927.10.15830	4	2	2	2	4	5	3	0
Tb927.10.15840;Tb11.v5.0428	-1	2	2	2	-1	-1	-1	0
Tb927.10.15850;Tb11.v5.0427	7	8	6	7	7	7	2	0
Tb927.10.15860	-1	-1	-1	-1	4	2	-1	0
Tb927.10.15870	2	2	2	2	-1	2	-1	0
Tb927.10.1590	0	0	0	0	0	0	0	-1
Tb927.10.15930;Tb11.v5.0303	-1	-1	-1	2	0	0	0	0
Tb927.10.15940;Tb11.v5.0304	2	2	2	2	3	3	-1	0
Tb927.10.15950;Tb11.v5.0305	3	4	2	3	2	2	-1	0
Tb927.10.15960	7	8	3	8	0	0	0	2
Tb927.10.15970;Tb11.v5.0306	-1	-1	-1	-1	-1	-1	-1	0
Tb927.10.16020	-1	2	-1	-1	-1	-1	-1	0
Tb927.10.16030	5	7	3	4	0	0	0	0
Tb927.10.16040	-1	3	-1	2	-1	-1	-1	-1
Tb927.10.16060	6	4	4	4	0	0	0	5
Tb927.10.16070	0	0	0	0	-1	-1	-1	-1
Tb927.10.16090	-1	-1	-1	-1	0	0	0	0
Tb927.10.16100;Tb11.v5.0411	18	15	17	17	15	18	6	21
Tb927.10.16110;Tb11.v5.0527	12	10	11	11	12	13	12	17
Tb927.10.16120	23	23	25	24	26	27	25	36
Tb927.10.16150;Tb11.v5.0397	8	8	7	6	8	7	3	0
Tb927.10.16170;Tb11.v5.0396	6	6	3	4	7	5	-1	0
Tb927.10.16180	6	7	3	6	3	2	2	0
Tb927.10.16190	0	0	0	0	-1	-1	-1	0
Tb927.10.16190;Tb927.10.15990	-1	-1	-1	-1	0	0	0	0
Tb927.10.1620;Tb11.v5.0643	9	8	6	6	5	3	2	0
Tb927.10.1630	25	24	22	25	22	24	2	39
Tb927.10.1660	3	4	3	4	4	4	-1	0
Tb927.10.1690	4	5	3	3	3	4	-1	0
Tb927.10.170	19	19	19	20	18	15	11	39
Tb927.10.1710	-1	-1	-1	-1	0	0	0	0
Tb927.10.1720	12	9	7	8	16	12	15	0
Tb927.10.1730	11	11	9	10	10	9	8	0
Tb927.10.1740	-1	2	3	3	-1	3	-1	0
Tb927.10.1770	-1	-1	-1	-1	0	0	0	0
Tb927.10.180	14	13	15	14	15	14	14	28
Tb927.10.1800;Tb11.v5.0832	7	6	6	7	7	5	-1	8
Tb927.10.1810	-1	2	-1	-1	2	-1	-1	2
Tb927.10.1820	-1	-1	-1	-1	-1	-1	-1	0
Tb927.10.1830	8	9	9	6	9	8	3	5
Tb927.10.1840	3	3	2	2	-1	-1	2	2
Tb927.10.1850	-1	-1	-1	-1	0	0	0	0
Tb927.10.1860	4	3	2	3	4	3	3	0
Tb927.10.1870	4	4	4	4	6	5	4	0
Tb927.10.1890	20	20	13	13	23	12	8	0
Tb927.10.190	0	0	0	0	3	3	3	0
Tb927.10.1900	6	9	6	9	5	4	-1	6
Tb927.10.190;REV__Tb927.3.5050	3	3	3	3	0	0	0	0
Tb927.10.1910;Tb11.v5.0556	0	0	0	0	4	-1	-1	0
Tb927.10.1930	18	15	12	13	6	5	7	24
Tb927.10.1950	6	6	2	5	2	-1	-1	0
Tb927.10.1960	11	10	6	9	19	13	20	9
Tb927.10.1970	13	11	9	13	8	9	-1	0
Tb927.10.1980	0	0	0	0	2	2	-1	0
Tb927.10.1980;Tb11.v5.0642	3	4	3	3	0	0	0	0
Tb927.10.1990;Tb11.v5.0641	13	10	11	13	38	25	38	0
Tb927.10.200	0	0	0	0	0	0	0	-1
Tb927.10.2000	-1	2	-1	-1	-1	-1	-1	0
Tb927.10.2010	-1	-1	-1	-1	-1	-1	-1	2
Tb927.10.2020	2	2	2	2	2	2	2	-1
Tb927.10.2030	2	3	-1	-1	-1	-1	-1	0
Tb927.10.2040	9	13	9	9	12	10	-1	0
Tb927.10.2050	-1	-1	-1	-1	7	3	3	6
Tb927.10.2060	7	10	5	6	17	12	18	0
Tb927.10.2070	2	2	2	-1	2	-1	-1	0
Tb927.10.2080	0	0	0	0	-1	-1	-1	0
Tb927.10.2090	-1	-1	-1	-1	0	0	0	0
Tb927.10.210	3	3	3	3	3	3	-1	3
Tb927.10.2110;Tb927.10.2100;Tb11.v5.1046	7	7	6	7	0	0	0	0
Tb927.10.2110;Tb927.10.2100;Tb11.v5.1046;Tb927.10.2090	0	0	0	0	22	22	16	50
Tb927.10.2120	2	2	-1	-1	0	0	0	0
Tb927.10.2130	4	3	4	3	2	-1	-1	0
Tb927.10.2180;Tb11.v5.0512	3	3	3	3	2	2	-1	0
Tb927.10.2190	7	8	5	9	9	9	6	10
Tb927.10.2200	6	6	5	4	4	4	4	10
Tb927.10.2210;Tb11.v5.0701	3	5	3	4	3	3	-1	0
Tb927.10.2230	5	4	3	4	0	0	0	0
Tb927.10.2240	11	8	9	8	9	9	6	14
Tb927.10.2250	2	4	5	4	4	4	-1	0
Tb927.10.2260	9	8	7	8	5	4	3	4
Tb927.10.2270	7	9	7	5	8	9	4	0
Tb927.10.2290	10	10	7	7	10	9	3	2
Tb927.10.230	10	10	11	10	11	11	11	17
Tb927.10.2300	4	4	3	3	-1	-1	2	4
Tb927.10.2310	3	3	2	2	3	2	-1	0
Tb927.10.2320	6	4	3	3	6	4	5	9
Tb927.10.2330	-1	-1	-1	-1	0	0	0	0
Tb927.10.2340	2	2	-1	-1	2	2	-1	0
Tb927.10.2350	8	8	8	8	8	8	8	10
Tb927.10.2370	16	14	15	15	18	18	17	28
Tb927.10.2380	14	16	18	15	13	16	2	3
Tb927.10.240	7	8	8	8	10	10	11	4
Tb927.10.2440	0	0	0	0	4	3	5	0
Tb927.10.2470	2	3	3	3	3	3	-1	0
Tb927.10.2480;Tb11.v5.0719	3	-1	2	3	0	0	0	0
Tb927.10.2490	28	28	26	26	23	23	19	41
Tb927.10.2510;Tb11.v5.0623	4	2	4	4	4	5	5	0
Tb927.10.2520	-1	-1	-1	2	-1	3	-1	-1
Tb927.10.2530	16	14	14	14	12	12	8	33
Tb927.10.2550	8	8	7	7	7	8	-1	3
Tb927.10.2560	13	15	15	16	15	14	17	30
Tb927.10.2570;Tb11.v5.0498	15	17	13	15	16	10	8	12
Tb927.10.2580	2	3	2	2	0	0	0	-1
Tb927.10.2590	2	2	-1	-1	2	2	-1	0
Tb927.10.260	8	7	7	7	7	6	2	9
Tb927.10.2610	7	8	7	6	6	5	5	16
Tb927.10.2620	8	9	7	7	10	9	8	13
Tb927.10.2630	2	2	-1	2	3	3	-1	0
Tb927.10.2640	0	0	0	0	0	0	0	6
Tb927.10.2640;Tb11.v5.0525	14	14	13	14	17	15	11	0
Tb927.10.2650	7	9	4	4	-1	-1	-1	5
Tb927.10.2660	3	3	3	3	0	0	0	0
Tb927.10.2670	-1	-1	-1	-1	-1	-1	-1	2
Tb927.10.2680	-1	-1	-1	2	-1	2	-1	0
Tb927.10.2700	5	6	5	6	7	6	5	0
Tb927.10.2720	7	7	7	5	8	8	10	12
Tb927.10.2730	19	19	16	17	15	16	6	23
Tb927.10.2750	4	6	5	5	7	5	7	11
Tb927.10.2760	-1	3	2	3	2	2	-1	0
Tb927.10.2770;Tb11.v5.0684	15	14	12	13	14	15	11	11
Tb927.10.2780;Tb11.v5.0608;Tb11.v5.0609	9	9	5	3	3	4	-1	0
Tb927.10.2790	3	4	3	2	2	3	-1	0
Tb927.10.280	7	7	7	7	9	9	7	-1
Tb927.10.2800	3	3	3	3	3	5	-1	0
Tb927.10.2810	8	8	8	8	8	7	4	3
Tb927.10.2860	4	5	4	4	-1	4	-1	2
Tb927.10.2880	19	13	12	15	21	18	12	3
Tb927.10.2890;Tb11.v5.0650	36	35	30	29	35	33	31	50
Tb927.10.290	12	10	12	11	12	11	11	25
Tb927.10.2900;Tb11.v5.0837	7	8	8	8	12	11	11	3
Tb927.10.2910	0	0	0	0	0	0	0	3
Tb927.10.2930	13	14	13	12	16	15	13	13
Tb927.10.2940	10	9	6	7	6	5	2	9
Tb927.10.2950	0	0	0	0	6	8	-1	0
Tb927.10.2950;REV__Tb927.4.4270;REV__Tb927.4.4250	15	16	11	15	0	0	0	0
Tb927.10.2960	2	2	-1	2	0	0	0	0
Tb927.10.2970	4	4	4	4	5	4	5	5
Tb927.10.2990;Tb11.v5.1039	18	16	16	16	13	12	15	23
Tb927.10.3000	-1	-1	-1	-1	0	0	0	0
Tb927.10.3000;Tb11.v5.0467	0	0	0	0	-1	-1	-1	0
Tb927.10.3010	10	9	7	9	4	4	-1	8
Tb927.10.3020	-1	-1	-1	-1	0	0	0	0
Tb927.10.3030;Tb927.10.2980	13	13	11	11	16	14	15	11
Tb927.10.3040	6	7	6	7	4	5	2	0
Tb927.10.3070	-1	2	-1	2	-1	-1	-1	0
Tb927.10.3080	6	8	5	6	6	6	-1	0
Tb927.10.3090	3	4	2	2	2	4	-1	0
Tb927.10.310	3	5	2	2	4	4	-1	0
Tb927.10.3100	5	5	4	4	6	6	2	0
Tb927.10.3110	2	5	2	3	3	3	-1	0
Tb927.10.3120	2	2	2	2	4	5	-1	0
Tb927.10.3130	-1	-1	-1	-1	0	0	0	0
Tb927.10.3150	7	7	6	8	3	6	3	12
Tb927.10.3160	3	3	2	2	0	0	0	0
Tb927.10.3170;Tb11.v5.0791	18	18	14	14	13	12	2	0
Tb927.10.3200	6	5	4	3	3	4	-1	3
Tb927.10.3210	39	37	34	33	36	37	38	63
Tb927.10.3230	9	7	6	7	5	5	5	14
Tb927.10.3250;Tb11.v5.0824	2	3	-1	3	5	4	-1	0
Tb927.10.3260;Tb11.v5.0825	17	18	16	21	27	28	28	26
Tb927.10.3270	-1	-1	-1	-1	-1	-1	-1	0
Tb927.10.3280	0	0	0	0	0	0	0	3
Tb927.10.3280;Tb927.9.2020	2	2	2	2	-1	2	-1	0
Tb927.10.330	7	8	9	9	14	11	11	9
Tb927.10.3310	4	3	4	6	-1	2	-1	0
Tb927.10.3330	3	3	4	4	3	3	-1	3
Tb927.10.3340;Tb11.v5.1022	2	3	3	3	-1	-1	-1	0
Tb927.10.3350;Tb11.v5.1021	-1	-1	2	-1	2	-1	-1	0
Tb927.10.3380;Tb927.10.3370	4	4	4	4	5	5	5	5
Tb927.10.3390;Tb11.v5.0724	5	5	6	4	3	3	-1	0
Tb927.10.340	2	6	3	4	6	4	-1	2
Tb927.10.3430	3	4	3	5	4	4	-1	3
Tb927.10.3470	0	0	0	0	-1	-1	-1	0
Tb927.10.3480	-1	2	-1	-1	0	0	0	0
Tb927.10.3500	12	12	10	12	10	11	4	11
Tb927.10.3510;Tb11.v5.0886	5	5	2	5	4	3	-1	0
Tb927.10.3520	11	12	10	11	17	14	17	6
Tb927.10.3530	-1	-1	-1	-1	0	0	0	0
Tb927.10.3540	5	4	3	4	2	-1	2	2
Tb927.10.3550	-1	-1	-1	2	0	0	0	0
Tb927.10.3560	17	17	17	17	12	14	12	18
Tb927.10.3570;Tb11.v5.1042	17	18	12	17	17	16	14	17
Tb927.10.3580	7	8	5	6	10	9	-1	5
Tb927.10.3590	16	17	16	16	11	12	-1	25
Tb927.10.360	2	-1	2	-1	0	0	0	0
Tb927.10.3600	-1	-1	-1	-1	0	0	0	0
Tb927.10.3610	8	5	2	5	4	-1	-1	6
Tb927.10.3630	5	6	5	6	6	7	5	9
Tb927.10.3640	3	3	3	3	4	4	2	3
Tb927.10.3650	36	36	34	34	38	39	37	25
Tb927.10.3660	17	16	13	15	20	17	15	41
Tb927.10.3670	2	2	2	-1	2	2	-1	3
Tb927.10.370	3	4	4	3	3	2	-1	5
Tb927.10.3700	18	18	16	16	15	13	6	15
Tb927.10.3710;Tb11.v5.0761	13	11	12	12	12	14	7	19
Tb927.10.3720	-1	-1	-1	-1	0	0	0	0
Tb927.10.3730	-1	-1	2	2	-1	-1	-1	0
Tb927.10.3740	-1	2	-1	-1	0	0	0	0
Tb927.10.3760	7	8	7	9	3	4	7	9
Tb927.10.3770	8	11	7	9	7	6	8	0
Tb927.10.3780	2	2	-1	2	-1	-1	-1	-1
Tb927.10.3790;Tb11.v5.0583;Tb11.v5.0603	27	26	16	20	37	23	37	0
Tb927.10.380;Tb11.v5.0637	5	4	3	4	9	8	7	0
Tb927.10.3810	5	6	4	3	3	3	-1	0
Tb927.10.3820	3	3	2	3	-1	-1	-1	0
Tb927.10.3860	3	3	2	3	3	-1	-1	0
Tb927.10.3880	2	3	2	3	3	3	-1	0
Tb927.10.390	4	4	3	3	6	6	6	5
Tb927.10.3900	8	10	10	10	9	9	6	0
Tb927.10.3920;Tb11.v5.0502	6	5	4	5	2	-1	-1	0
Tb927.10.3940;Tb11.v5.0501	-1	-1	-1	-1	-1	-1	-1	-1
Tb927.10.3950	12	10	10	10	10	12	6	12
Tb927.10.3960	-1	-1	-1	-1	0	0	0	0
Tb927.10.3970	3	3	2	2	3	2	5	0
Tb927.10.3990	29	29	24	24	31	28	24	50
Tb927.10.4000	10	10	9	10	10	11	11	16
Tb927.10.4010	23	21	17	19	19	15	17	32
Tb927.10.4030	-1	-1	-1	-1	0	0	0	0
Tb927.10.4040	5	8	5	5	8	8	2	3
Tb927.10.4050;Tb11.v5.0649	4	5	2	6	3	6	-1	0
Tb927.10.4060	6	7	6	5	6	5	2	0
Tb927.10.4070	4	3	2	2	2	2	-1	0
Tb927.10.4080	6	9	7	5	5	5	2	4
Tb927.10.4100	2	2	2	2	2	2	-1	0
Tb927.10.4120;Tb927.10.4110	7	7	7	7	7	7	7	7
Tb927.10.4130	6	6	6	6	5	5	2	-1
Tb927.10.4160	-1	-1	-1	-1	0	0	0	0
Tb927.10.4170	3	3	3	3	2	2	2	0
Tb927.10.4180	10	10	10	8	9	7	7	12
Tb927.10.4200	2	-1	-1	-1	-1	-1	-1	0
Tb927.10.4220	8	9	7	8	6	6	6	10
Tb927.10.4240	5	6	5	5	7	6	6	6
Tb927.10.4250	6	5	4	4	6	5	6	0
Tb927.10.4250;Tb927.10.8580	0	0	0	0	0	0	0	4
Tb927.10.4260	-1	-1	-1	-1	0	0	0	0
Tb927.10.4270	2	4	-1	2	0	0	0	4
Tb927.10.4280	4	6	5	5	8	7	6	4
Tb927.10.430	8	10	7	7	5	9	2	5
Tb927.10.4310;Tb10.v4.0045	11	13	12	13	13	14	8	7
Tb927.10.4320;Tb10.v4.0044	3	3	2	2	0	0	0	0
Tb927.10.4330;Tb11.v5.1012;Tb10.v4.0043	8	9	7	7	10	9	6	14
Tb927.10.4430;Tb10.v4.0033;Tb11.v5.0767	7	7	6	5	8	9	-1	0
Tb927.10.4440;Tb10.v4.0034	-1	-1	-1	-1	0	0	0	0
Tb927.10.4450;Tb10.v4.0035;Tb11.v5.0757	16	16	16	16	13	16	16	27
Tb927.10.4460;Tb10.v4.0036	11	11	10	9	10	7	9	9
Tb927.10.4470;Tb10.v4.0037	12	11	5	8	6	6	8	2
Tb927.10.4490;Tb10.v4.0039	4	4	-1	3	6	3	-1	0
Tb927.10.450	5	6	5	5	6	4	2	7
Tb927.10.4500;Tb10.v4.0040	10	11	10	9	9	6	-1	22
Tb927.10.4520	19	12	10	9	12	6	9	5
Tb927.10.4540	2	2	2	2	2	-1	2	3
Tb927.10.4550	2	4	2	2	2	4	-1	0
Tb927.10.4570;Tb927.10.4560	55	54	52	52	58	56	54	84
Tb927.10.4580	-1	2	-1	3	0	0	0	9
Tb927.10.460	2	2	-1	2	-1	-1	-1	0
Tb927.10.4610	11	11	9	9	10	10	4	4
Tb927.10.4620	5	5	5	5	0	0	0	6
Tb927.10.4630	-1	-1	-1	-1	0	0	0	-1
Tb927.10.4640	15	13	14	15	13	14	12	26
Tb927.10.4660	4	5	4	3	-1	-1	-1	0
Tb927.10.4670	-1	-1	-1	2	0	0	0	0
Tb927.10.4680	4	3	-1	3	0	0	0	0
Tb927.10.4690	3	3	4	4	5	4	5	2
Tb927.10.470	12	11	10	11	13	15	4	3
Tb927.10.4700	7	7	7	7	5	5	-1	10
Tb927.10.4710	7	7	7	7	8	7	8	19
Tb927.10.4740	3	2	2	-1	-1	-1	-1	4
Tb927.10.4750	-1	-1	-1	-1	0	0	0	0
Tb927.10.4760	4	4	4	4	4	4	3	3
Tb927.10.4770	2	2	2	3	3	2	4	-1
Tb927.10.4780	0	0	0	0	-1	-1	-1	0
Tb927.10.4790	4	3	3	2	2	2	-1	0
Tb927.10.4820	3	2	2	2	0	0	0	-1
Tb927.10.4830	2	2	-1	2	0	0	0	-1
Tb927.10.4850	9	9	9	9	10	10	10	19
Tb927.10.4860	0	0	0	0	0	0	0	-1
Tb927.10.4870;Tb11.v5.0899	3	3	-1	2	2	-1	-1	5
Tb927.10.4880	5	4	4	4	5	5	4	0
Tb927.10.4890	2	-1	-1	2	0	0	0	0
Tb927.10.4900	8	10	8	9	10	10	7	0
Tb927.10.4910	2	3	2	-1	0	0	0	0
Tb927.10.4920	-1	-1	-1	-1	-1	-1	-1	0
Tb927.10.4930	7	6	4	5	-1	2	2	4
Tb927.10.4940;Tb11.v5.0596	12	14	11	12	13	12	13	0
Tb927.10.4950	3	2	3	2	2	4	5	4
Tb927.10.4980	5	5	5	5	4	4	5	8
Tb927.10.4990	5	3	2	4	2	2	-1	3
Tb927.10.5000	3	3	5	4	-1	-1	-1	0
Tb927.10.5010	30	25	22	21	24	22	20	36
Tb927.10.5020	12	12	10	11	9	7	6	4
Tb927.10.5030	-1	-1	-1	-1	0	0	0	0
Tb927.10.5030;Tb927.7.3680	0	0	0	0	2	2	4	6
Tb927.10.5040;Tb11.v5.0342	6	6	6	7	8	7	7	2
Tb927.10.5050	3	3	3	3	3	3	3	5
Tb927.10.5060;Tb11.v5.0341	-1	-1	-1	-1	0	0	0	0
Tb927.10.5070;Tb11.v5.0340	2	-1	-1	-1	0	0	0	0
Tb927.10.510;Tb11.v5.0374	7	8	6	6	8	9	3	2
Tb927.10.5110	-1	-1	-1	2	-1	2	-1	0
Tb927.10.5120	2	2	2	2	3	2	2	5
Tb927.10.5130	2	2	-1	-1	2	3	-1	0
Tb927.10.5140	15	18	10	11	8	7	6	0
Tb927.10.5140;Tb11.02.5050b	0	0	0	0	0	0	0	14
Tb927.10.5170;Tb11.v5.0240	2	2	-1	2	0	0	0	0
Tb927.10.520	12	12	12	11	17	15	14	6
Tb927.10.5200;Tb11.v5.0237	2	3	2	2	2	2	-1	0
Tb927.10.5210;Tb11.v5.0236	3	3	-1	2	2	-1	-1	0
Tb927.10.5220;Tb11.v5.0235	4	3	3	3	4	4	-1	0
Tb927.10.5230	4	4	4	4	0	0	0	0
Tb927.10.5230;Tb11.v5.0234	0	0	0	0	6	5	5	4
Tb927.10.5240;Tb11.v5.0233	2	4	2	4	-1	-1	-1	0
Tb927.10.5260;Tb11.v5.0497;Tb11.v5.0250	2	2	-1	2	0	0	0	0
Tb927.10.5270;Tb11.v5.0249	-1	-1	-1	-1	0	0	0	0
Tb927.10.5280;Tb11.v5.0248	2	3	3	5	2	2	-1	-1
Tb927.10.5300;Tb11.v5.0246	10	11	10	10	11	11	10	16
Tb927.10.5310;Tb11.v5.0245	8	10	9	9	3	3	2	3
Tb927.10.5320;Tb11.v5.0244	-1	-1	-1	-1	0	0	0	0
Tb927.10.5340;Tb927.10.5330;Tb11.v5.1060;Tb11.v5.0243	9	9	9	9	10	11	9	6
Tb927.10.5350;Tb11.v5.0242;Tb11.v5.0241	28	40	26	30	26	30	2	-1
Tb927.10.5370;Tb927.10.5360	7	7	7	7	8	7	3	12
Tb927.10.5380;Tb11.v5.0337	16	20	18	20	21	23	3	0
Tb927.10.5390;Tb11.v5.0555	0	0	0	0	2	-1	-1	0
Tb927.10.5400	3	4	4	3	4	4	2	3
Tb927.10.540;Tb11.v5.0414	21	24	17	22	21	22	15	30
Tb927.10.5430	3	3	4	4	3	3	2	2
Tb927.10.5450	10	11	11	10	10	12	6	4
Tb927.10.5470	0	0	0	0	-1	-1	-1	0
Tb927.10.5480;Tb927.10.5460	6	6	5	7	5	6	3	3
Tb927.10.550	2	2	-1	-1	0	0	0	0
Tb927.10.5500	3	3	2	4	2	2	-1	0
Tb927.10.5520	17	17	12	15	13	12	10	27
Tb927.10.5530	-1	-1	-1	-1	4	-1	2	0
Tb927.10.5540	6	5	6	5	0	0	0	13
Tb927.10.5550	-1	-1	-1	-1	0	0	0	0
Tb927.10.5560	-1	3	2	2	2	-1	-1	5
Tb927.10.5580	2	2	-1	2	-1	2	2	0
Tb927.10.5590	4	3	-1	3	3	-1	2	0
Tb927.10.560	-1	-1	-1	-1	-1	-1	-1	-1
Tb927.10.5620;Tb11.v5.0531	25	24	25	23	28	27	25	37
Tb927.10.5630	3	4	3	3	3	2	-1	0
Tb927.10.5640	4	2	2	3	2	5	-1	0
Tb927.10.5660	3	3	-1	2	4	4	-1	0
Tb927.10.5670	24	25	19	23	15	17	13	39
Tb927.10.570;Tb11.v5.0581	-1	2	-1	-1	0	0	0	0
Tb927.10.5750	7	7	4	5	0	0	0	0
Tb927.10.5760	9	9	8	9	9	9	3	20
Tb927.10.5770	47	47	44	44	57	56	46	88
Tb927.10.5780	3	4	3	4	5	4	3	0
Tb927.10.5790	11	13	12	10	9	13	2	0
Tb927.10.5810	21	21	17	17	21	23	18	37
Tb927.10.5820	2	2	2	3	2	2	-1	-1
Tb927.10.5830	3	2	2	2	2	2	-1	3
Tb927.10.5840	6	6	6	6	7	7	6	14
Tb927.10.5850	0	0	0	0	2	2	-1	-1
Tb927.10.5860	6	6	6	5	4	5	5	-1
Tb927.10.5870	6	5	4	4	3	3	3	2
Tb927.10.5880	11	10	9	10	9	9	6	12
Tb927.10.5890	-1	-1	-1	2	0	0	0	0
Tb927.10.5900	-1	-1	-1	-1	-1	-1	-1	0
Tb927.10.5910	-1	2	-1	-1	-1	-1	-1	-1
Tb927.10.5920	9	11	6	9	8	6	2	0
Tb927.10.5930	-1	-1	-1	-1	0	0	0	0
Tb927.10.5940	-1	-1	-1	-1	0	0	0	0
Tb927.10.5940;Tb927.10.5930	0	0	0	0	2	-1	-1	5
Tb927.10.5950;Tb11.v5.0190	-1	-1	-1	-1	-1	-1	-1	-1
Tb927.10.5980	2	2	2	3	2	3	2	0
Tb927.10.5990;Tb11.v5.0193	2	4	2	2	-1	3	-1	4
Tb927.10.600	14	13	6	10	18	20	15	15
Tb927.10.6020	5	4	4	4	2	3	3	4
Tb927.10.6050;Tb11.v5.0198;Tb11.v5.0197	50	55	47	48	57	61	20	21
Tb927.10.6060;Tb11.v5.0199	6	6	5	5	6	6	4	7
Tb927.10.6070	5	5	4	4	5	4	4	7
Tb927.10.6080;Tb11.v5.0200	11	10	11	12	12	13	12	20
Tb927.10.6090;Tb11.v5.0201	3	2	-1	2	0	0	0	0
Tb927.10.6100;Tb11.v5.0202	4	6	-1	2	5	2	-1	4
Tb927.10.6110;Tb11.v5.0203	0	0	0	0	-1	2	-1	0
Tb927.10.6120;Tb11.v5.0204	5	3	4	4	-1	-1	-1	9
Tb927.10.6130;Tb11.v5.0205	2	-1	-1	-1	0	0	0	0
Tb927.10.6150;Tb11.v5.0207	2	3	3	3	0	0	0	0
Tb927.10.6160	4	4	5	6	4	6	-1	0
Tb927.10.6170	2	-1	2	2	-1	-1	-1	0
Tb927.10.6180	6	7	6	7	9	7	8	2
Tb927.10.6190	11	12	10	11	7	8	11	15
Tb927.10.620	-1	-1	-1	-1	0	0	0	0
Tb927.10.6200	2	-1	-1	-1	2	-1	-1	0
Tb927.10.6220	13	13	9	11	16	10	17	23
Tb927.10.6230	9	9	5	6	3	4	4	0
Tb927.10.6240	-1	2	-1	3	-1	2	-1	0
Tb927.10.6260	0	0	0	0	7	8	6	0
Tb927.10.6260;Tb11.v5.0279	13	15	10	12	0	0	0	11
Tb927.10.6280;Tb11.v5.0278	4	4	-1	3	2	2	-1	2
Tb927.10.6290;Tb11.v5.0277	4	5	3	4	2	3	-1	7
Tb927.10.630	-1	-1	-1	-1	0	0	0	0
Tb927.10.6300;Tb11.v5.0276	11	9	8	9	12	11	2	0
Tb927.10.6310;Tb11.v5.0275	11	14	13	14	27	18	27	3
Tb927.10.6320;Tb11.v5.0274	12	12	10	13	10	10	14	0
Tb927.10.6330;Tb11.v5.0273	-1	2	2	2	0	0	0	0
Tb927.10.6340;Tb11.v5.0272	-1	2	-1	2	0	0	0	0
Tb927.10.6350;Tb11.v5.0271	5	6	4	5	4	5	-1	0
Tb927.10.6360	8	6	5	4	6	6	3	0
Tb927.10.6370;Tb927.10.220	2	-1	2	-1	-1	2	2	2
Tb927.10.6380	2	-1	-1	2	-1	-1	-1	0
Tb927.10.640	4	6	3	3	2	-1	-1	7
Tb927.10.6410	6	4	-1	5	2	-1	-1	0
Tb927.10.6440	10	10	9	8	10	10	10	22
Tb927.10.6450	2	3	2	3	2	-1	-1	4
Tb927.10.6480	2	2	2	3	0	0	0	0
Tb927.10.6490	5	5	4	4	-1	-1	-1	0
Tb927.10.650	8	8	6	9	5	5	4	9
Tb927.10.6510;Tb927.10.6400	32	31	30	30	29	32	28	60
Tb927.10.6530	0	0	0	0	0	0	0	3
Tb927.10.6540	3	5	3	4	4	3	-1	-1
Tb927.10.6550	3	3	3	2	3	3	3	6
Tb927.10.6570;Tb11.v5.0809	3	3	-1	2	-1	-1	-1	5
Tb927.10.6580	-1	-1	-1	-1	0	0	0	0
Tb927.10.6590	0	0	0	0	0	0	0	-1
Tb927.10.6590;Tb11.v5.0568	-1	2	2	2	0	0	0	0
Tb927.10.6600	7	6	-1	3	-1	-1	-1	0
Tb927.10.660;Tb11.v5.0500	9	10	8	7	15	12	10	21
Tb927.10.6610	5	5	7	6	6	6	4	0
Tb927.10.6630	15	17	14	16	14	14	4	8
Tb927.10.6640	7	7	7	7	9	9	4	5
Tb927.10.6650	6	5	5	4	-1	-1	4	11
Tb927.10.6670	3	4	3	3	2	2	3	8
Tb927.10.6680	17	17	16	15	18	18	18	31
Tb927.10.6690	7	7	5	4	2	-1	-1	6
Tb927.10.670	3	2	2	4	3	4	-1	0
Tb927.10.6700;Tb11.v5.0902	4	2	2	2	0	0	0	0
Tb927.10.6710	-1	3	2	2	3	3	3	0
Tb927.10.6730	0	0	0	0	6	5	6	0
Tb927.10.6730;Tb927.10.6720;Tb11.v5.0578;Tb927.10.6740;Tb927.10.6750;Tb927.10.6760	3	3	3	3	0	0	0	8
Tb927.10.6780	11	10	9	9	13	11	4	0
Tb927.10.6790	2	2	-1	2	0	0	0	0
Tb927.10.6800	17	17	14	14	13	15	15	23
Tb927.10.6810	12	12	10	11	6	8	3	11
Tb927.10.6820	3	3	3	2	3	3	4	0
Tb927.10.6830;Tb11.v5.0539	-1	-1	-1	-1	0	0	0	0
Tb927.10.6840	3	3	3	2	6	4	3	0
Tb927.10.6850	5	3	2	3	7	6	-1	0
Tb927.10.6870	3	4	2	3	4	4	-1	0
Tb927.10.6880;Tb11.v5.0516	13	12	11	10	11	10	12	23
Tb927.10.6950;Tb927.10.6910;Tb11.v5.0496;Tb10.v4.0247	11	11	12	12	13	11	7	6
Tb927.10.6960;Tb927.10.6920;Tb10.v4.0248	11	11	9	8	9	9	2	15
Tb927.10.6970;Tb927.10.6940	27	27	24	26	25	25	21	31
Tb927.10.6980	5	4	2	3	-1	-1	2	6
Tb927.10.6990	4	3	3	3	2	-1	3	0
Tb927.10.700	3	3	-1	-1	5	2	4	0
Tb927.10.7010;Tb11.v5.0806	3	3	3	-1	2	2	4	0
Tb927.10.7020	13	14	14	14	14	11	7	19
Tb927.10.7030	3	2	2	2	0	0	0	0
Tb927.10.7050	3	3	3	2	3	4	-1	0
Tb927.10.7060	9	14	10	12	16	18	-1	2
Tb927.10.7070	-1	-1	-1	-1	-1	-1	-1	0
Tb927.10.7080	-1	2	-1	2	6	3	-1	0
Tb927.10.7090	5	5	6	6	9	6	3	0
Tb927.10.710	5	5	4	4	4	-1	3	6
Tb927.10.7100;Tb11.v5.0580	8	8	7	7	8	8	4	0
Tb927.10.7110	18	16	17	15	18	14	17	24
Tb927.10.7120	4	4	3	4	4	5	-1	0
Tb927.10.7130	3	2	3	2	2	4	-1	0
Tb927.10.7140	6	6	5	4	6	5	5	16
Tb927.10.7190	-1	-1	2	-1	-1	-1	2	14
Tb927.10.720	6	5	3	4	3	2	-1	0
Tb927.10.7200	6	6	6	5	2	4	8	0
Tb927.10.7210	2	2	3	2	4	3	2	0
Tb927.10.7230;Tb11.v5.0615	36	45	40	38	45	44	21	3
Tb927.10.7240	-1	-1	-1	-1	0	0	0	0
Tb927.10.7250	-1	-1	-1	-1	0	0	0	0
Tb927.10.7270	0	0	0	0	-1	-1	-1	0
Tb927.10.7280	5	7	3	9	-1	3	2	0
Tb927.10.7290	10	10	7	9	13	13	3	2
Tb927.10.7300	2	2	2	2	3	-1	-1	0
Tb927.10.730;Tb11.v5.0822	10	10	8	8	4	5	7	6
Tb927.10.7310	2	2	-1	-1	2	-1	-1	0
Tb927.10.7320	4	4	3	3	2	2	2	3
Tb927.10.7340;Tb927.10.7330	4	4	5	4	3	3	3	6
Tb927.10.7350	8	11	8	11	6	10	-1	0
Tb927.10.7380	5	4	3	5	7	6	7	0
Tb927.10.7390	3	3	3	3	0	0	0	0
Tb927.10.7400	-1	-1	-1	-1	0	0	0	0
Tb927.10.740;Tb11.v5.0750;Tb11.v5.0749	6	7	4	7	4	4	-1	0
Tb927.10.7410	21	21	21	21	24	24	22	39
Tb927.10.7420	11	10	9	11	10	8	8	20
Tb927.10.7430	3	2	-1	2	0	0	0	0
Tb927.10.7440	30	30	24	29	21	22	16	28
Tb927.10.7450	9	8	7	8	8	9	8	8
Tb927.10.7470	2	-1	2	2	2	2	-1	0
Tb927.10.7480	3	2	2	3	3	2	-1	0
Tb927.10.7490	3	3	2	3	-1	2	-1	0
Tb927.10.750	4	3	3	2	2	3	2	2
Tb927.10.7500	12	13	11	11	12	12	7	13
Tb927.10.7510	7	6	4	5	7	3	-1	10
Tb927.10.7550	8	8	5	7	3	6	-1	8
Tb927.10.7560;Tb11.v5.0775	9	10	8	7	8	6	4	13
Tb927.10.7570	7	7	6	7	0	0	0	0
Tb927.10.7570;Tb11.v5.0774	0	0	0	0	16	14	17	19
Tb927.10.7580	8	9	7	8	5	7	2	0
Tb927.10.7590	-1	-1	-1	-1	0	0	0	0
Tb927.10.760	8	7	6	7	3	3	2	4
Tb927.10.7600	2	4	2	3	-1	-1	-1	0
Tb927.10.7610	7	9	6	9	7	6	2	4
Tb927.10.7620	6	10	9	10	11	10	4	0
Tb927.10.7630	14	15	11	10	11	9	18	5
Tb927.10.7670	2	3	2	3	5	3	4	2
Tb927.10.7680	8	10	8	7	7	9	4	-1
Tb927.10.7690	16	15	11	10	9	12	2	2
Tb927.10.770	7	6	5	6	5	6	-1	0
Tb927.10.7700	12	13	10	11	17	15	18	23
Tb927.10.7710	4	3	3	3	7	6	8	0
Tb927.10.7730	5	5	5	8	3	4	-1	0
Tb927.10.7740	12	11	10	11	10	9	10	28
Tb927.10.7750	3	4	3	3	4	3	2	0
Tb927.10.7760	-1	-1	-1	-1	0	0	0	0
Tb927.10.7770	-1	-1	-1	-1	0	0	0	0
Tb927.10.7780	5	4	-1	2	-1	-1	-1	0
Tb927.10.7790	8	6	5	4	4	6	6	4
Tb927.10.7800	4	4	-1	3	2	2	7	0
Tb927.10.7810	5	7	6	6	3	3	-1	7
Tb927.10.7830	-1	-1	-1	-1	0	0	0	0
Tb927.10.7850	5	3	2	2	-1	-1	-1	0
Tb927.10.7860	5	6	4	4	3	3	2	-1
Tb927.10.7870	3	2	-1	2	2	2	-1	0
Tb927.10.7880	5	6	6	6	3	4	-1	0
Tb927.10.7890;Tb11.v5.0717	-1	-1	-1	-1	0	0	0	0
Tb927.10.790	4	4	4	4	5	4	5	3
Tb927.10.7910	4	2	3	2	6	3	4	0
Tb927.10.7920	4	5	3	4	5	4	4	0
Tb927.10.7930	25	26	24	22	22	23	22	32
Tb927.10.7940	13	11	12	12	4	4	3	22
Tb927.10.7960	5	4	3	3	2	2	-1	0
Tb927.10.7970	-1	-1	-1	-1	0	0	0	0
Tb927.10.7990	4	5	4	6	4	5	-1	0
Tb927.10.800	4	5	3	3	-1	-1	-1	4
Tb927.10.8000	7	8	7	7	8	8	-1	0
Tb927.10.8010	4	3	2	4	2	2	-1	0
Tb927.10.8020	42	39	39	40	45	44	42	70
Tb927.10.8030	12	12	12	12	12	12	12	19
Tb927.10.8040	13	14	12	11	12	14	-1	0
Tb927.10.8050	-1	-1	-1	-1	-1	-1	-1	0
Tb927.10.8060	14	14	14	15	14	15	13	20
Tb927.10.8080	10	13	11	10	13	12	4	0
Tb927.10.8090	4	3	2	2	-1	-1	-1	6
Tb927.10.810	6	8	5	4	4	3	-1	0
Tb927.10.8110	2	2	2	2	2	2	-1	0
Tb927.10.8140	6	5	7	6	2	-1	6	5
Tb927.10.8150	-1	-1	-1	-1	0	0	0	0
Tb927.10.8160	-1	-1	-1	-1	0	0	0	0
Tb927.10.8170	16	23	16	18	17	23	17	2
Tb927.10.8180	-1	-1	-1	-1	-1	-1	-1	0
Tb927.10.8190	27	26	27	26	28	28	27	40
Tb927.10.820	2	4	3	2	2	2	-1	2
Tb927.10.8200	12	11	10	10	13	13	13	8
Tb927.10.8210	3	5	2	3	4	6	2	-1
Tb927.10.8230;Tb11.v5.0668	17	18	17	17	18	17	17	28
Tb927.10.8240	6	6	6	6	4	5	5	5
Tb927.10.8290;Tb927.10.8270;Tb11.v5.0877	24	25	23	20	26	24	11	11
Tb927.10.830	6	8	6	8	6	7	7	6
Tb927.10.8320	4	3	4	3	4	5	3	0
Tb927.10.8330	4	4	4	5	4	3	-1	0
Tb927.10.8360	18	15	16	18	21	14	16	19
Tb927.10.8370	0	0	0	0	-1	-1	-1	0
Tb927.10.8380	2	3	2	2	0	0	0	0
Tb927.10.8400	0	0	0	0	-1	-1	-1	0
Tb927.10.840;Tb11.v5.0753	9	9	9	7	3	5	2	5
Tb927.10.8410	3	3	4	4	4	4	-1	0
Tb927.10.8420	9	10	5	8	4	7	-1	0
Tb927.10.8430	10	8	8	8	9	8	11	18
Tb927.10.8450;Tb11.v5.0310	-1	-1	-1	-1	-1	-1	-1	-1
Tb927.10.850	8	8	4	5	2	5	-1	-1
Tb927.10.8530;Tb927.10.8520;Tb927.10.8510;Tb927.10.8500;Tb927.10.8490;Tb11.v5.0332;Tb11.v5.0331;Tb11.v5.0333	4	4	4	4	6	6	6	10
Tb927.10.8540	11	11	9	10	11	12	8	20
Tb927.10.8560	2	-1	-1	2	-1	2	-1	0
Tb927.10.8580	-1	2	-1	2	3	3	-1	0
Tb927.10.8590	0	0	0	0	0	0	0	2
Tb927.10.8590;Tb11.v5.0727	2	2	2	2	2	2	-1	0
Tb927.10.8600	2	2	-1	3	-1	3	-1	0
Tb927.10.8620	-1	-1	-1	-1	-1	-1	-1	0
Tb927.10.8630	18	17	12	14	12	13	14	13
Tb927.10.8640	13	15	15	13	11	11	4	30
Tb927.10.8650;Tb11.v5.0707	8	8	7	8	6	5	3	6
Tb927.10.8660	2	2	2	2	2	-1	-1	0
Tb927.10.8690	-1	-1	-1	-1	0	0	0	2
Tb927.10.870	0	0	0	0	3	2	-1	0
Tb927.10.8710	11	9	7	8	7	5	5	6
Tb927.10.8720	12	10	9	8	12	13	9	4
Tb927.10.8730	7	9	7	8	8	9	-1	-1
Tb927.10.8780	16	21	14	16	17	21	7	2
Tb927.10.8790	3	3	3	3	4	4	-1	10
Tb927.10.880	3	3	-1	-1	-1	-1	-1	0
Tb927.10.8820	6	6	2	3	2	3	-1	-1
Tb927.10.8830	5	5	4	4	6	6	2	-1
Tb927.10.8850	6	5	4	6	8	5	11	0
Tb927.10.8870	3	3	2	3	2	-1	2	-1
Tb927.10.8880	13	13	10	10	15	14	13	18
Tb927.10.8890	2	2	2	2	4	3	4	3
Tb927.10.8900	-1	-1	-1	-1	0	0	0	0
Tb927.10.890;Tb11.v5.0833	-1	-1	-1	-1	2	-1	2	0
Tb927.10.8910	7	10	7	7	7	11	-1	0
Tb927.10.8920	6	6	5	6	7	7	5	9
Tb927.10.8930	16	15	10	14	11	10	11	26
Tb927.10.8940	21	20	21	21	22	21	16	28
Tb927.10.8950;Tb927.10.8970	2	2	3	2	2	2	3	8
Tb927.10.8960	3	4	3	2	4	4	3	2
Tb927.10.8980	7	7	6	6	3	2	4	5
Tb927.10.900	2	2	-1	2	-1	-1	3	0
Tb927.10.9000	2	2	3	5	-1	-1	-1	0
Tb927.10.9020;Tb11.v5.0508	11	12	11	10	13	13	12	18
Tb927.10.9040;Tb11.v5.0509	-1	-1	-1	-1	0	0	0	0
Tb927.10.9050	18	17	15	18	23	19	13	29
Tb927.10.9060	0	0	0	0	0	0	0	2
Tb927.10.9070	-1	-1	-1	-1	0	0	0	0
Tb927.10.9080	6	5	7	8	12	11	14	13
Tb927.10.9090	3	3	3	3	-1	2	-1	0
Tb927.10.9100;Tb11.v5.0680	2	3	-1	2	-1	-1	-1	0
Tb927.10.9110	2	2	-1	-1	0	0	0	0
Tb927.10.9120	2	3	2	2	3	2	-1	0
Tb927.10.9130	6	7	5	5	7	3	-1	0
Tb927.10.9140	3	4	3	4	3	5	-1	0
Tb927.10.9150	8	8	6	6	6	6	6	14
Tb927.10.9160	3	-1	2	2	0	0	0	-1
Tb927.10.9190	50	51	51	48	54	51	50	91
Tb927.10.920	5	5	5	6	7	4	4	4
Tb927.10.9200	3	3	2	2	4	2	-1	0
Tb927.10.9210	2	-1	-1	2	5	3	-1	0
Tb927.10.9240	3	4	4	5	3	4	-1	0
Tb927.10.9250	8	9	5	6	7	6	7	15
Tb927.10.9260	7	7	5	5	5	4	6	8
Tb927.10.9280;Tb11.v5.0485	3	3	-1	4	0	0	0	0
Tb927.10.930	2	-1	-1	-1	0	0	0	0
Tb927.10.9300	-1	-1	-1	-1	0	0	0	0
Tb927.10.9330	6	5	5	6	5	4	3	2
Tb927.10.9350	2	2	-1	-1	7	4	2	0
Tb927.10.9370	-1	-1	-1	-1	2	-1	-1	-1
Tb927.10.9390	2	2	-1	-1	2	-1	-1	0
Tb927.10.940	-1	-1	-1	-1	-1	-1	2	0
Tb927.10.9400	3	4	2	2	4	4	3	3
Tb927.10.9410	4	5	3	4	5	5	5	8
Tb927.10.9430	12	11	11	10	10	10	11	9
Tb927.10.9440	11	12	9	10	16	16	7	5
Tb927.10.9560	3	2	-1	-1	2	-1	-1	0
Tb927.10.9570	0	0	0	0	18	15	14	0
Tb927.10.9570;Tb11.v5.0579	34	34	30	33	0	0	0	18
Tb927.10.9590	11	9	6	7	4	3	4	4
Tb927.10.960;Tb11.v5.0631	3	4	2	3	5	2	2	0
Tb927.10.9640	6	4	6	5	4	3	2	0
Tb927.10.9650;Tb11.v5.0399	20	21	18	21	19	20	-1	0
Tb927.10.9660;Tb11.v5.0735	7	8	5	5	2	3	2	0
Tb927.10.9670	2	-1	-1	-1	3	2	-1	0
Tb927.10.9680	11	8	5	6	-1	4	-1	4
Tb927.10.970	3	4	2	2	2	2	-1	0
Tb927.10.9700;Tb11.v5.0773	5	5	4	5	9	6	-1	0
Tb927.10.9720	7	6	4	4	2	4	2	2
Tb927.10.9740	19	20	15	17	23	18	22	6
Tb927.10.9750;Tb11.v5.0817	-1	-1	-1	-1	0	0	0	0
Tb927.10.9760	3	2	2	3	2	3	-1	0
Tb927.10.9770;Tb11.v5.0848	4	5	5	5	2	5	-1	0
Tb927.10.9780	11	12	10	10	14	13	14	0
Tb927.10.9790	-1	-1	-1	-1	-1	-1	-1	0
Tb927.10.9800	-1	-1	-1	-1	-1	-1	-1	0
Tb927.10.9810	5	4	4	4	7	8	-1	0
Tb927.10.9820;Tb11.v5.0565	17	17	15	16	15	15	16	11
Tb927.10.9830	7	7	6	7	7	7	6	3
Tb927.10.9840	7	8	9	9	11	8	10	28
Tb927.10.9860	4	4	3	3	2	2	-1	5
Tb927.10.9870	8	8	6	9	8	6	2	13
Tb927.10.9890;Tb11.v5.0458	14	14	12	11	13	15	3	2
Tb927.10.9900	6	7	6	6	7	9	8	0
Tb927.10.9910	8	8	6	7	8	9	6	3
Tb927.10.9920	8	7	4	6	11	11	10	10
Tb927.10.9950	2	-1	-1	-1	0	0	0	0
Tb927.10.9960	2	-1	3	2	-1	2	-1	0
Tb927.10.9970	15	11	12	12	12	14	8	0
Tb927.10.9980	-1	-1	-1	-1	0	0	0	0
Tb927.10.9990	7	6	5	5	3	4	3	10
Tb927.11.1000	0	0	0	0	-1	-1	-1	0
Tb927.11.10000	-1	-1	-1	-1	0	0	0	0
Tb927.11.10010	6	6	5	5	5	6	8	-1
Tb927.11.10020	4	4	3	4	5	6	2	0
Tb927.11.10030	0	0	0	0	2	-1	-1	5
Tb927.11.10040	2	2	2	2	3	2	2	0
Tb927.11.10050	-1	-1	-1	-1	-1	-1	-1	0
Tb927.11.10060	14	15	13	13	14	14	15	24
Tb927.11.10070	10	9	7	8	6	7	10	7
Tb927.11.10080	4	3	3	3	6	4	4	0
Tb927.11.10090	5	5	4	4	2	2	-1	0
Tb927.11.1010	5	6	5	6	4	5	2	0
Tb927.11.10110	2	2	3	4	-1	2	-1	0
Tb927.11.10120	4	5	2	3	-1	2	-1	0
Tb927.11.10130	2	3	2	-1	-1	-1	-1	0
Tb927.11.10140	5	6	5	5	8	8	2	0
Tb927.11.10150	15	13	10	10	17	17	-1	0
Tb927.11.10160	-1	-1	-1	-1	-1	-1	-1	0
Tb927.11.10170	5	4	4	4	7	5	6	0
Tb927.11.10180	-1	-1	-1	-1	-1	-1	-1	0
Tb927.11.1020	13	14	13	14	12	13	14	17
Tb927.11.10200	5	3	4	4	4	3	8	0
Tb927.11.10210	-1	-1	-1	-1	0	0	0	0
Tb927.11.10220	3	3	3	3	2	2	-1	2
Tb927.11.10230	5	5	5	5	4	3	2	0
Tb927.11.10240	9	8	7	6	11	9	8	13
Tb927.11.10250	4	4	-1	2	3	2	2	4
Tb927.11.10260	7	5	5	6	7	7	2	0
Tb927.11.10270	6	5	5	4	6	5	4	8
Tb927.11.1030	4	4	3	2	-1	-1	-1	2
Tb927.11.10300	11	12	13	12	9	9	9	15
Tb927.11.10320	5	4	4	4	2	2	2	4
Tb927.11.10330	16	15	15	13	12	12	5	15
Tb927.11.10340	7	6	9	7	8	6	5	11
Tb927.11.10350	-1	3	-1	2	-1	-1	-1	0
Tb927.11.10370	17	14	14	12	22	16	4	0
Tb927.11.10380	3	4	3	3	3	3	-1	0
Tb927.11.10390	4	3	-1	2	-1	-1	3	0
Tb927.11.1040	3	3	4	4	-1	3	-1	0
Tb927.11.10400	4	5	4	3	7	4	-1	0
Tb927.11.10420	4	3	2	3	2	2	2	3
Tb927.11.10430	7	7	6	7	3	2	-1	0
Tb927.11.10450	2	4	3	4	4	4	-1	0
Tb927.11.10460	3	3	2	4	-1	-1	-1	-1
Tb927.11.10480	20	18	12	16	20	23	19	11
Tb927.11.1050	11	12	8	7	13	13	14	8
Tb927.11.10510	9	11	8	10	13	12	13	8
Tb927.11.10520	3	5	4	3	-1	2	-1	0
Tb927.11.10540	18	19	15	17	26	22	20	19
Tb927.11.10550	7	4	-1	5	0	0	0	6
Tb927.11.10560	13	16	12	15	16	14	4	5
Tb927.11.10570	9	7	6	8	11	12	8	0
Tb927.11.10580	3	5	3	4	5	4	-1	0
Tb927.11.10590	2	3	-1	2	-1	2	-1	0
Tb927.11.1060	-1	-1	-1	-1	0	0	0	0
Tb927.11.10600	0	0	0	0	2	-1	-1	0
Tb927.11.10620	6	8	7	5	2	-1	3	3
Tb927.11.10640	9	7	9	8	6	7	-1	11
Tb927.11.10650	2	7	4	5	3	3	-1	-1
Tb927.11.10660	0	0	0	0	0	0	0	-1
Tb927.11.10660;Tb11.v5.0377;Tb11.v5.0762;Tb11.v5.0378	3	3	3	3	0	0	0	0
Tb927.11.10660;Tb11.v5.0378;Tb11.v5.0377;Tb11.v5.0762	0	0	0	0	5	4	3	0
Tb927.11.10670	4	5	3	4	7	3	-1	0
Tb927.11.10690	5	5	4	5	5	6	-1	4
Tb927.11.1070	13	14	13	13	13	13	3	0
Tb927.11.10700	5	7	7	6	8	4	2	9
Tb927.11.10710	9	9	8	3	4	3	-1	9
Tb927.11.10720	4	3	-1	-1	2	2	-1	0
Tb927.11.10730	3	2	5	4	3	3	-1	0
Tb927.11.10740	5	5	4	4	4	3	2	0
Tb927.11.10750	5	6	3	4	3	4	2	0
Tb927.11.10760	18	17	14	15	19	18	12	22
Tb927.11.10770	6	9	7	8	8	8	6	-1
Tb927.11.10780	10	8	7	9	8	8	3	0
Tb927.11.1080	3	5	4	4	3	5	-1	0
Tb927.11.10800	5	7	4	4	4	5	-1	5
Tb927.11.10820	4	4	4	3	3	3	3	6
Tb927.11.10840	12	14	11	15	16	13	8	0
Tb927.11.10850	2	2	-1	2	4	2	-1	2
Tb927.11.10860	12	13	13	12	9	11	4	0
Tb927.11.10870	4	2	3	2	4	4	-1	0
Tb927.11.10880	4	5	3	5	3	4	-1	0
Tb927.11.10900	5	4	4	3	2	2	-1	0
Tb927.11.1090;Tb927.11.1100	4	7	6	7	5	6	2	0
Tb927.11.1090;Tb927.11.1100;Tb11.v5.0702	0	0	0	0	0	0	0	-1
Tb927.11.10910;Tb927.11.10790	11	10	9	10	13	13	10	19
Tb927.11.10920	-1	2	-1	2	-1	-1	-1	0
Tb927.11.10930	5	3	2	2	-1	-1	-1	3
Tb927.11.10940	-1	-1	-1	-1	0	0	0	0
Tb927.11.10950	-1	-1	-1	-1	-1	-1	-1	0
Tb927.11.10960	10	11	9	8	8	9	2	8
Tb927.11.10970	2	-1	-1	-1	0	0	0	0
Tb927.11.10990	11	11	10	11	11	11	8	21
Tb927.11.11000	5	6	5	7	7	8	3	2
Tb927.11.11010	16	14	14	13	8	8	5	14
Tb927.11.11020	-1	2	-1	-1	0	0	0	0
Tb927.11.11030	2	2	2	2	2	2	2	3
Tb927.11.11050	2	2	2	-1	2	-1	-1	0
Tb927.11.11080	10	10	9	8	5	7	5	2
Tb927.11.11090	3	-1	-1	2	-1	-1	-1	0
Tb927.11.1110	3	6	4	4	2	3	-1	-1
Tb927.11.11100	2	4	3	3	-1	2	2	6
Tb927.11.11120	6	5	5	5	5	5	3	5
Tb927.11.11130	2	2	2	2	0	0	0	0
Tb927.11.11140	6	3	3	5	2	3	-1	0
Tb927.11.11150	9	8	8	7	4	3	7	5
Tb927.11.11160	3	4	3	4	7	3	4	0
Tb927.11.11170	4	4	3	3	3	2	2	7
Tb927.11.11200	-1	2	-1	-1	-1	2	-1	0
Tb927.11.11210	3	5	3	3	4	3	2	0
Tb927.11.11220	41	46	34	38	33	30	2	2
Tb927.11.11250	13	13	13	13	14	16	14	28
Tb927.11.11260	5	5	4	6	4	5	-1	0
Tb927.11.11280;Tb11.v5.1041	7	10	6	7	8	6	-1	0
Tb927.11.11290	13	15	11	11	14	16	14	5
Tb927.11.11300	3	2	3	2	3	3	3	2
Tb927.11.1130;Tb11.v5.0702;Tb11.v5.0432	0	0	0	0	-1	2	-1	0
Tb927.11.1130;Tb11.v5.0702;Tb11.v5.0432;Tb11.v5.1010	-1	-1	2	-1	0	0	0	0
Tb927.11.11310	-1	2	-1	-1	2	2	-1	0
Tb927.11.11330;Tb11.v5.1035;Tb11.v5.1034	26	24	24	24	27	28	29	49
Tb927.11.11340;Tb11.v5.1036	6	4	3	4	3	5	-1	0
Tb927.11.11350	-1	-1	-1	-1	0	0	0	0
Tb927.11.11370;Tb927.11.11360	23	22	22	21	23	24	21	43
Tb927.11.11380	12	13	11	13	13	14	10	14
Tb927.11.11390	10	9	7	8	-1	-1	2	0
Tb927.11.11430	10	10	9	10	8	8	2	-1
Tb927.11.11440	0	0	0	0	-1	-1	-1	0
Tb927.11.11460	22	23	19	20	26	26	18	18
Tb927.11.11470	4	7	5	6	7	7	3	5
Tb927.11.11480	2	-1	-1	-1	0	0	0	4
Tb927.11.11490	8	7	6	6	8	5	6	16
Tb927.11.1150	3	4	3	3	3	5	3	2
Tb927.11.11500	-1	-1	-1	-1	0	0	0	0
Tb927.11.11510	5	4	4	4	3	2	3	9
Tb927.11.11520	5	6	6	5	9	9	6	8
Tb927.11.11530	-1	-1	-1	2	0	0	0	-1
Tb927.11.11550	0	0	0	0	6	6	-1	0
Tb927.11.11550;Tb927.11.11540	14	18	19	18	0	0	0	5
Tb927.11.11570	9	11	8	9	9	10	2	0
Tb927.11.11590	11	10	10	10	12	10	8	4
Tb927.11.1160	5	7	4	3	3	3	-1	0
Tb927.11.11610	3	5	4	3	5	6	-1	0
Tb927.11.11620	2	5	3	4	3	2	-1	0
Tb927.11.11630	6	5	6	5	6	6	4	0
Tb927.11.11640	-1	2	2	2	0	0	0	0
Tb927.11.11650	3	2	-1	2	-1	-1	-1	-1
Tb927.11.11660	7	8	6	7	10	7	9	9
Tb927.11.11680	14	13	15	14	19	20	22	23
Tb927.11.11690	17	17	15	15	13	12	15	26
Tb927.11.1170	-1	-1	-1	-1	-1	-1	-1	0
Tb927.11.11700	8	8	8	5	6	6	2	0
Tb927.11.11710	-1	-1	-1	-1	0	0	0	0
Tb927.11.11720	4	5	4	3	7	5	-1	0
Tb927.11.11730	3	4	-1	3	-1	3	3	13
Tb927.11.11750;Tb927.11.11740	9	6	5	5	10	5	7	0
Tb927.11.11760	4	3	2	2	4	2	2	4
Tb927.11.11770	7	7	6	6	10	11	5	2
Tb927.11.11780	9	8	8	9	8	8	-1	6
Tb927.11.11790	4	3	-1	-1	2	2	-1	2
Tb927.11.11830;Tb927.11.11820	6	6	6	6	6	6	6	6
Tb927.11.11850	0	0	0	0	10	13	-1	0
Tb927.11.11850;REV__Tb927.3.1310	11	11	10	11	0	0	0	0
Tb927.11.11860	3	3	2	2	3	2	-1	0
Tb927.11.11870	3	3	3	3	4	5	-1	0
Tb927.11.11880	2	4	2	4	2	2	-1	0
Tb927.11.11900	16	19	14	17	20	20	5	3
Tb927.11.11910	-1	2	-1	-1	0	0	0	0
Tb927.11.11920	2	-1	2	-1	0	0	0	3
Tb927.11.11930.1;Tb927.11.11930.2	5	5	4	4	3	4	3	2
Tb927.11.11940	7	5	5	5	6	4	7	15
Tb927.11.11950	6	6	6	6	5	6	-1	2
Tb927.11.11960	-1	-1	-1	-1	0	0	0	0
Tb927.11.11980	2	3	2	2	3	-1	3	-1
Tb927.11.1200	6	7	7	6	5	5	-1	0
Tb927.11.12030	8	7	6	6	12	11	9	13
Tb927.11.12040	5	4	4	4	5	5	3	0
Tb927.11.12050	4	4	3	5	3	3	-1	0
Tb927.11.12060	0	0	0	0	-1	-1	-1	0
Tb927.11.12070	2	2	-1	-1	0	0	0	0
Tb927.11.12090	-1	2	-1	3	6	4	6	0
Tb927.11.1210	15	13	11	10	11	9	7	20
Tb927.11.12110	9	11	6	7	3	3	-1	0
Tb927.11.12150	19	19	17	15	14	16	13	16
Tb927.11.12160	-1	-1	-1	-1	2	-1	-1	0
Tb927.11.12190	3	2	2	-1	3	2	5	0
Tb927.11.1220	2	2	-1	-1	-1	-1	-1	0
Tb927.11.12200	-1	-1	-1	-1	-1	2	-1	0
Tb927.11.12210	8	9	10	8	7	7	-1	2
Tb927.11.12220	20	17	14	18	28	21	21	6
Tb927.11.12230	20	21	18	21	19	15	19	29
Tb927.11.12240	3	5	4	4	8	6	4	0
Tb927.11.12250	2	3	2	-1	3	2	-1	0
Tb927.11.12260	3	2	-1	-1	-1	-1	-1	0
Tb927.11.12270	0	0	0	0	2	-1	-1	0
Tb927.11.12280	3	2	-1	2	3	-1	-1	0
Tb927.11.12290	-1	-1	-1	2	0	0	0	0
Tb927.11.12300	4	3	2	2	3	-1	3	6
Tb927.11.12310	2	2	-1	2	0	0	0	0
Tb927.11.12320	3	3	2	2	4	3	4	0
Tb927.11.12330	2	2	-1	3	-1	-1	2	0
Tb927.11.12350	0	0	0	0	3	-1	-1	0
Tb927.11.12360	2	-1	3	3	0	0	0	0
Tb927.11.12370	-1	-1	-1	-1	0	0	0	0
Tb927.11.12380	7	6	5	5	4	3	-1	-1
Tb927.11.12390	-1	-1	-1	-1	0	0	0	0
Tb927.11.1240	2	-1	-1	-1	-1	2	2	0
Tb927.11.12410	2	3	3	2	-1	2	-1	0
Tb927.11.12420	3	2	-1	2	2	2	-1	0
Tb927.11.12440	7	6	5	6	7	6	2	4
Tb927.11.12450.1;Tb927.11.12450.2	-1	-1	-1	2	0	0	0	0
Tb927.11.12470	2	3	3	3	-1	2	-1	0
Tb927.11.12480	13	10	7	6	7	8	2	0
Tb927.11.12490	3	3	3	2	6	3	-1	0
Tb927.11.1250	15	16	11	12	19	18	-1	0
Tb927.11.12500	2	2	2	2	3	4	-1	0
Tb927.11.12530	19	17	17	20	15	15	19	-1
Tb927.11.12540	14	14	13	13	13	15	2	-1
Tb927.11.12560	2	4	3	4	6	4	5	4
Tb927.11.12570	3	3	-1	2	-1	-1	-1	0
Tb927.11.12590	2	3	3	3	3	3	-1	0
Tb927.11.1260	6	7	6	6	10	5	7	-1
Tb927.11.12600	3	4	3	3	-1	-1	-1	0
Tb927.11.12610	11	10	9	7	10	9	10	11
Tb927.11.12630	2	3	2	2	3	2	-1	0
Tb927.11.12640	4	3	2	3	3	2	-1	3
Tb927.11.12650	-1	-1	-1	-1	0	0	0	0
Tb927.11.12670	9	10	7	9	6	5	2	13
Tb927.11.12680	7	7	7	7	9	9	8	4
Tb927.11.12690	-1	-1	-1	-1	0	0	0	0
Tb927.11.1270	7	6	5	5	8	8	5	5
Tb927.11.12700	-1	-1	-1	-1	0	0	0	0
Tb927.11.12710	-1	-1	-1	-1	0	0	0	0
Tb927.11.12720;Tb11.v5.0433	-1	-1	-1	-1	3	-1	3	0
Tb927.11.12750;Tb11.v5.0291	2	2	2	2	2	-1	-1	0
Tb927.11.12760;Tb11.v5.0290	4	3	3	3	2	3	3	4
Tb927.11.12770;Tb11.v5.0289	3	3	2	2	3	2	-1	0
Tb927.11.12800;Tb927.11.12780;Tb927.11.12820;Tb927.11.12790;Tb927.11.12810;Tb11.v5.0288	0	0	0	0	0	0	0	30
Tb927.11.12800;Tb927.11.12790;Tb927.11.12780;Tb927.11.12820;Tb11.v5.0288	0	0	0	0	2	2	-1	0
Tb927.11.12800;Tb927.11.12790;Tb927.11.12780;Tb927.11.12820;Tb11.v5.0288;Tb927.11.12810	15	14	14	15	0	0	0	0
Tb927.11.12830	5	5	3	5	5	3	-1	0
Tb927.11.12840	5	5	8	6	2	2	2	0
Tb927.11.12850	37	35	36	35	37	33	32	53
Tb927.11.12860.2;Tb927.11.12860.1	4	5	4	3	3	3	-1	0
Tb927.11.12870	3	2	2	2	3	3	2	0
Tb927.11.12880	6	5	5	6	3	5	-1	0
Tb927.11.1290	6	7	2	4	2	3	-1	11
Tb927.11.12910	-1	-1	-1	-1	2	-1	-1	0
Tb927.11.12920	4	4	3	3	2	-1	-1	8
Tb927.11.12930	5	5	2	3	15	13	13	0
Tb927.11.12940	10	12	9	10	10	10	9	25
Tb927.11.12950	2	2	-1	2	0	0	0	0
Tb927.11.12960	-1	-1	-1	-1	-1	-1	-1	0
Tb927.11.1300	4	4	3	3	-1	3	3	5
Tb927.11.13000	-1	-1	-1	2	5	2	10	0
Tb927.11.13010	2	2	2	2	2	2	3	5
Tb927.11.13050;Tb927.11.13040;Tb927.11.13030;Tb927.11.13020	9	7	7	8	9	9	11	25
Tb927.11.13060	7	8	5	5	4	3	-1	0
Tb927.11.13070	11	10	11	12	8	10	9	12
Tb927.11.13080	6	6	5	5	2	3	6	8
Tb927.11.1310	9	10	8	8	-1	-1	3	17
Tb927.11.13120	3	3	-1	2	0	0	0	0
Tb927.11.13130	4	6	4	4	7	7	3	4
Tb927.11.13140	4	4	4	4	4	4	3	2
Tb927.11.13150	2	2	2	-1	-1	2	-1	0
Tb927.11.13180	14	13	11	12	14	16	9	8
Tb927.11.13190;Tb927.11.13090	22	22	21	22	24	24	23	37
Tb927.11.1320	0	0	0	0	0	0	0	-1
Tb927.11.13200	4	3	2	3	5	4	4	0
Tb927.11.13210	-1	-1	-1	-1	0	0	0	0
Tb927.11.13220	5	4	4	6	6	8	2	4
Tb927.11.13230	8	8	8	7	9	8	6	9
Tb927.11.13240	2	2	2	2	-1	-1	2	5
Tb927.11.13250	17	15	15	15	17	16	16	21
Tb927.11.13260.1;Tb927.11.13260.2	2	2	2	3	2	2	-1	2
Tb927.11.13270	5	5	5	5	6	6	3	0
Tb927.11.13280	8	8	8	8	8	8	8	10
Tb927.11.13290	2	3	2	2	2	3	-1	0
Tb927.11.1330	7	8	4	4	5	5	4	4
Tb927.11.13300	2	2	2	2	2	2	2	-1
Tb927.11.13310	2	-1	-1	-1	3	4	3	0
Tb927.11.13340	-1	-1	-1	-1	2	2	-1	-1
Tb927.11.13350	-1	-1	-1	-1	0	0	0	2
Tb927.11.13360	26	25	16	16	28	26	11	2
Tb927.11.13370	-1	2	-1	-1	-1	-1	-1	0
Tb927.11.13380	5	6	3	4	3	3	-1	0
Tb927.11.13390	2	2	-1	-1	0	0	0	0
Tb927.11.1340	-1	2	3	3	2	3	-1	0
Tb927.11.13400	6	9	8	8	9	10	3	0
Tb927.11.13450	3	3	-1	2	0	0	0	0
Tb927.11.13460	4	4	4	5	-1	-1	-1	7
Tb927.11.13470	4	6	4	4	6	7	4	9
Tb927.11.13480	-1	-1	-1	-1	0	0	0	0
Tb927.11.13490	4	6	2	4	-1	2	-1	-1
Tb927.11.1350	2	-1	-1	-1	0	0	0	0
Tb927.11.13500	27	26	26	24	28	30	32	20
Tb927.11.13510	6	6	4	4	2	2	-1	0
Tb927.11.13520	12	14	11	11	18	15	4	0
Tb927.11.13540	2	3	3	2	-1	2	-1	0
Tb927.11.13560	-1	-1	-1	-1	-1	-1	-1	2
Tb927.11.13570	2	-1	-1	2	2	2	-1	6
Tb927.11.13580	4	4	4	4	7	8	8	2
Tb927.11.13590	6	6	5	5	3	-1	4	6
Tb927.11.1360	7	7	5	6	3	2	-1	2
Tb927.11.13600	0	0	0	0	0	0	0	5
Tb927.11.13610	7	8	5	6	4	6	4	7
Tb927.11.13620	6	6	4	4	-1	2	2	2
Tb927.11.13650	2	2	-1	2	3	3	-1	0
Tb927.11.13670	20	20	11	13	7	11	2	0
Tb927.11.13680	-1	2	-1	2	-1	-1	-1	0
Tb927.11.13690.1;Tb927.11.13690.2	3	3	4	4	-1	2	-1	4
Tb927.11.1370	6	6	6	6	6	7	5	13
Tb927.11.13700	3	2	2	3	6	2	6	0
Tb927.11.13710	-1	2	-1	-1	3	4	-1	0
Tb927.11.13730	11	11	7	8	8	8	8	7
Tb927.11.13740	13	13	8	8	23	16	15	2
Tb927.11.13750	7	6	6	7	5	7	4	2
Tb927.11.13770	-1	2	-1	-1	3	2	2	0
Tb927.11.13780	6	6	5	4	5	7	6	10
Tb927.11.1380	2	2	2	2	2	-1	-1	0
Tb927.11.13800	6	7	6	4	0	0	0	3
Tb927.11.13810	4	7	4	6	9	6	10	0
Tb927.11.13820	5	5	7	7	4	6	2	3
Tb927.11.13830	3	3	2	2	2	2	-1	0
Tb927.11.13840	2	-1	-1	-1	-1	2	-1	0
Tb927.11.13850	-1	3	-1	-1	0	0	0	0
Tb927.11.13860	7	7	3	2	0	0	0	0
Tb927.11.13870	10	10	10	10	10	7	8	17
Tb927.11.13890	3	3	3	5	8	4	-1	2
Tb927.11.1390	11	9	7	8	10	8	9	5
Tb927.11.13900	4	5	4	3	2	2	-1	3
Tb927.11.13910	9	11	9	10	-1	-1	4	3
Tb927.11.13920	9	10	4	5	5	4	4	3
Tb927.11.13930	4	4	3	4	7	6	3	0
Tb927.11.13940	3	4	2	3	-1	2	3	2
Tb927.11.13950	6	7	5	4	7	6	5	0
Tb927.11.13960	2	2	2	2	2	2	2	3
Tb927.11.13970	5	6	3	4	5	7	-1	0
Tb927.11.13980	4	3	2	-1	2	-1	-1	2
Tb927.11.13990	6	4	3	4	2	4	3	5
Tb927.11.1400	4	4	3	5	4	5	2	0
Tb927.11.14020;Tb927.11.14000	11	10	11	10	12	12	10	36
Tb927.11.14040	0	0	0	0	-1	-1	-1	0
Tb927.11.14050	8	8	7	7	2	2	-1	11
Tb927.11.14080	2	2	2	2	2	3	-1	2
Tb927.11.14090	9	10	8	8	9	10	6	17
Tb927.11.1410	7	8	7	8	11	9	14	12
Tb927.11.14100	14	13	14	13	15	15	5	10
Tb927.11.14110	2	2	-1	-1	2	-1	2	0
Tb927.11.14120	19	18	19	19	20	22	15	29
Tb927.11.14130;Tb927.10.3840	5	5	6	5	7	7	7	9
Tb927.11.14140	15	14	13	13	12	13	14	17
Tb927.11.14150	4	4	2	2	2	3	-1	0
Tb927.11.14160	7	6	6	6	2	2	-1	7
Tb927.11.14170	8	10	7	9	12	11	6	0
Tb927.11.14190	20	24	22	22	23	24	16	12
Tb927.11.1420	19	20	14	17	14	15	14	34
Tb927.11.14200	5	5	4	5	5	5	7	10
Tb927.11.14210	6	11	9	10	5	7	-1	0
Tb927.11.14220	8	9	8	8	8	8	4	2
Tb927.11.14230	3	3	3	3	4	4	2	0
Tb927.11.14250	26	23	25	23	26	28	26	52
Tb927.11.14260	-1	-1	-1	-1	0	0	0	0
Tb927.11.14270	-1	-1	2	2	0	0	0	0
Tb927.11.14280	6	7	7	7	6	6	6	10
Tb927.11.14290	15	16	11	11	12	12	7	20
Tb927.11.1430	23	22	22	21	20	22	14	24
Tb927.11.14300	15	14	12	12	17	16	6	2
Tb927.11.14310	3	3	3	4	4	2	2	6
Tb927.11.14330	17	21	16	17	18	19	9	2
Tb927.11.14340	16	18	14	12	19	7	12	10
Tb927.11.14360	0	0	0	0	3	4	-1	0
Tb927.11.14360;Tb927.11.14350	3	6	4	4	0	0	0	0
Tb927.11.14380	6	6	7	6	7	7	4	0
Tb927.11.14390	6	6	4	6	5	6	6	8
Tb927.11.1440	3	3	3	3	3	3	-1	3
Tb927.11.14410	-1	2	-1	-1	0	0	0	0
Tb927.11.14430	11	11	10	10	13	12	13	11
Tb927.11.14450	2	3	3	2	2	4	-1	0
Tb927.11.14460	5	4	3	3	4	3	4	7
Tb927.11.14470	2	2	2	2	-1	2	-1	0
Tb927.11.14480	-1	-1	-1	-1	0	0	0	2
Tb927.11.14490	4	4	4	4	5	5	7	5
Tb927.11.1450	46	44	43	42	61	55	57	60
Tb927.11.14520	4	4	4	4	-1	-1	-1	6
Tb927.11.14560	30	25	22	23	8	7	6	32
Tb927.11.14570	3	4	5	3	3	3	-1	0
Tb927.11.14580	8	10	2	6	2	6	5	15
Tb927.11.14590	11	11	11	10	11	12	-1	0
Tb927.11.14650	2	2	2	2	-1	-1	-1	0
Tb927.11.14680	2	2	2	3	-1	2	-1	0
Tb927.11.14690	3	3	4	4	3	3	2	4
Tb927.11.14700	8	6	4	6	6	4	-1	0
Tb927.11.14720;Tb11.v5.0716	-1	-1	-1	-1	0	0	0	0
Tb927.11.14730	12	12	10	11	16	14	8	0
Tb927.11.14740	2	4	-1	2	0	0	0	3
Tb927.11.14750	5	5	4	5	6	5	-1	0
Tb927.11.14760	3	3	2	-1	0	0	0	0
Tb927.11.14770	2	3	3	2	2	2	-1	0
Tb927.11.14780	19	18	19	19	19	17	17	24
Tb927.11.1480	0	0	0	0	12	6	4	0
Tb927.11.14800	-1	-1	-1	-1	-1	-1	-1	0
Tb927.11.1480;Tb927.11.1490;Tb11.v5.0784	5	5	3	4	0	0	0	0
Tb927.11.14820	-1	-1	-1	-1	0	0	0	0
Tb927.11.14830	2	-1	-1	-1	0	0	0	0
Tb927.11.14870	7	7	7	7	7	8	8	7
Tb927.11.14880	8	7	7	7	10	8	10	12
Tb927.11.14890	17	17	18	17	14	12	13	32
Tb927.11.14900	7	8	7	7	9	13	6	3
Tb927.11.14910	6	4	7	7	8	8	3	0
Tb927.11.14920	4	4	3	5	-1	2	-1	0
Tb927.11.14940	2	-1	-1	-1	0	0	0	0
Tb927.11.14950	3	3	2	2	4	3	2	4
Tb927.11.14960	19	20	16	15	26	22	27	16
Tb927.11.14970	14	16	12	13	16	16	4	3
Tb927.11.14980	7	8	5	7	10	10	7	22
Tb927.11.14990	11	8	8	6	4	5	-1	11
Tb927.11.15000	4	3	3	3	2	2	2	2
Tb927.11.15010	3	4	2	3	2	2	2	0
Tb927.11.15020	5	3	5	3	4	3	4	6
Tb927.11.15030	7	8	6	6	7	6	4	3
Tb927.11.15040	12	10	10	10	15	10	7	4
Tb927.11.15050	2	3	2	3	2	2	-1	0
Tb927.11.15060.2;Tb927.11.15060.1	2	2	-1	2	0	0	0	0
Tb927.11.15070	10	12	7	7	20	7	23	3
Tb927.11.15100	10	11	11	10	13	14	10	5
Tb927.11.15120	5	6	4	5	3	2	4	9
Tb927.11.15130	8	7	7	7	10	9	10	5
Tb927.11.15140	6	6	3	4	4	3	-1	0
Tb927.11.15150	3	5	4	4	5	5	3	2
Tb927.11.15170	3	2	2	2	2	-1	2	4
Tb927.11.15180	5	3	3	3	-1	2	2	5
Tb927.11.15190	5	6	3	3	2	2	2	-1
Tb927.11.15200	-1	-1	-1	-1	-1	-1	-1	0
Tb927.11.15210	4	5	5	5	3	5	-1	14
Tb927.11.15220	8	6	7	6	2	2	5	8
Tb927.11.15230	4	5	4	5	6	5	-1	2
Tb927.11.15240	9	9	7	8	7	8	4	6
Tb927.11.15270	13	13	11	12	13	12	9	10
Tb927.11.15280	5	6	3	3	6	7	6	6
Tb927.11.15290	7	7	6	6	5	5	5	10
Tb927.11.15330	-1	-1	-1	-1	0	0	0	0
Tb927.11.15340	-1	-1	-1	-1	-1	-1	2	0
Tb927.11.15350	6	7	7	3	2	3	5	13
Tb927.11.15370	36	38	31	33	42	39	43	50
Tb927.11.1540	7	9	8	9	7	9	7	22
Tb927.11.15400	0	0	0	0	-1	-1	-1	0
Tb927.11.15400;Tb11.v5.0678	2	2	2	2	0	0	0	4
Tb927.11.15410;Tb11.v5.0591	0	0	0	0	-1	-1	-1	0
Tb927.11.15420	9	8	8	7	7	9	7	18
Tb927.11.15430	9	12	10	8	13	11	15	0
Tb927.11.15440	3	3	2	4	2	3	-1	0
Tb927.11.15450	2	-1	3	3	3	4	3	3
Tb927.11.15460	6	8	6	6	4	8	-1	0
Tb927.11.15470;Tb11.v5.0544	2	-1	-1	-1	0	0	0	0
Tb927.11.15480	9	9	8	8	9	11	4	21
Tb927.11.15490	-1	-1	-1	2	-1	-1	3	3
Tb927.11.1550	8	9	7	8	10	8	5	10
Tb927.11.15500	2	2	2	2	3	2	-1	0
Tb927.11.15520	3	2	-1	-1	0	0	0	0
Tb927.11.15550	10	10	8	9	5	7	2	18
Tb927.11.15560	3	3	3	3	2	2	-1	0
Tb927.11.15580	8	6	4	6	-1	2	2	3
Tb927.11.15590	11	11	10	9	10	6	8	3
Tb927.11.1560	18	16	18	17	16	15	16	25
Tb927.11.15630	10	10	9	9	-1	-1	7	24
Tb927.11.15640	12	10	9	10	10	12	11	22
Tb927.11.15650;Tb11.v5.0667	12	10	6	10	2	5	-1	9
Tb927.11.15680	11	9	9	9	12	13	12	14
Tb927.11.15690	2	3	4	4	3	3	-1	0
Tb927.11.15700	4	3	2	2	2	2	-1	0
Tb927.11.15710	2	3	-1	2	5	3	-1	0
Tb927.11.15730	4	5	2	2	4	3	-1	0
Tb927.11.15750	21	20	15	13	19	12	-1	4
Tb927.11.15760	5	4	4	4	4	5	-1	3
Tb927.11.15770	3	3	2	2	0	0	0	7
Tb927.11.15780;Tb11.v5.0771	4	4	4	4	3	2	4	4
Tb927.11.15800	6	4	3	4	3	4	-1	6
Tb927.11.15810	-1	-1	-1	-1	0	0	0	0
Tb927.11.15820	2	2	2	2	2	2	-1	0
Tb927.11.15830;Tb11.v5.0683	31	30	24	25	28	29	37	0
Tb927.11.15850	5	6	7	6	8	8	2	0
Tb927.11.15860;Tb927.11.15840	4	3	2	3	5	5	6	5
Tb927.11.15870	4	5	4	4	2	3	-1	0
Tb927.11.15900;Tb927.11.15880	5	5	5	5	6	6	3	5
Tb927.11.15910	5	4	4	5	5	5	5	8
Tb927.11.15920	3	2	2	2	0	0	0	0
Tb927.11.15930	2	3	-1	2	2	3	2	0
Tb927.11.15940	14	15	11	12	9	8	3	12
Tb927.11.15950	0	0	0	0	-1	-1	-1	2
Tb927.11.15960	0	0	0	0	-1	-1	-1	0
Tb927.11.15960;Tb927.11.15950	-1	2	2	2	0	0	0	0
Tb927.11.15970	5	9	7	7	4	7	-1	0
Tb927.11.15980	-1	-1	-1	-1	0	0	0	0
Tb927.11.15990	10	8	8	9	10	14	-1	2
Tb927.11.160	3	2	-1	2	-1	-1	-1	0
Tb927.11.1600	8	9	8	8	7	5	3	15
Tb927.11.16000	-1	-1	-1	-1	0	0	0	0
Tb927.11.16010	0	0	0	0	-1	-1	-1	0
Tb927.11.16020	4	4	3	3	9	8	8	5
Tb927.11.16030	9	10	11	11	14	15	16	10
Tb927.11.16040	3	4	3	3	5	3	2	0
Tb927.11.16050	3	2	3	4	4	4	-1	0
Tb927.11.16060	-1	-1	-1	-1	0	0	0	0
Tb927.11.16070	-1	2	-1	-1	0	0	0	0
Tb927.11.16080	12	13	11	12	8	4	10	32
Tb927.11.16090	9	7	6	5	4	5	5	8
Tb927.11.16100	5	6	7	5	3	5	-1	0
Tb927.11.16110	6	7	5	4	5	6	-1	0
Tb927.11.16120	2	2	3	3	3	-1	6	0
Tb927.11.16130	10	10	10	10	11	11	12	31
Tb927.11.16140	2	-1	-1	-1	0	0	0	0
Tb927.11.16150	2	2	2	2	4	3	3	4
Tb927.11.16160	8	7	7	6	8	10	7	17
Tb927.11.16170	-1	-1	-1	-1	-1	-1	-1	0
Tb927.11.1620	7	7	6	6	7	7	2	0
Tb927.11.16200	5	5	4	5	4	2	4	7
Tb927.11.16220	5	6	7	8	5	6	2	5
Tb927.11.16230	4	5	4	4	2	3	-1	-1
Tb927.11.16250	0	0	0	0	-1	-1	-1	0
Tb927.11.16260	0	0	0	0	-1	-1	-1	0
Tb927.11.1630	5	7	5	5	18	15	11	0
Tb927.11.16300	2	2	2	-1	-1	-1	-1	4
Tb927.11.16310	0	0	0	0	0	0	0	-1
Tb927.11.16320	2	2	2	2	4	3	2	0
Tb927.11.16330	7	11	6	10	-1	-1	2	5
Tb927.11.16340	11	9	5	8	6	8	15	-1
Tb927.11.16350	-1	-1	-1	-1	-1	-1	-1	0
Tb927.11.16370	3	4	-1	3	-1	-1	-1	0
Tb927.11.16380	3	-1	-1	2	-1	3	-1	0
Tb927.11.16390	3	3	2	2	2	-1	3	3
Tb927.11.1640	-1	-1	-1	-1	0	0	0	0
Tb927.11.16400	3	3	3	4	6	6	8	-1
Tb927.11.16410	5	4	4	5	5	6	-1	5
Tb927.11.16420	4	5	4	3	2	2	-1	7
Tb927.11.16430	2	-1	-1	2	-1	2	-1	0
Tb927.11.16450	-1	-1	-1	-1	-1	-1	-1	2
Tb927.11.16460	-1	-1	-1	-1	0	0	0	0
Tb927.11.16470	5	4	2	3	3	2	-1	0
Tb927.11.16480	15	16	17	16	15	14	13	37
Tb927.11.16490	4	7	6	8	-1	-1	-1	19
Tb927.11.16500	-1	-1	-1	-1	0	0	0	0
Tb927.11.16510	4	4	4	4	5	4	3	2
Tb927.11.16530	2	-1	-1	2	5	-1	-1	0
Tb927.11.16540	5	5	4	3	2	2	3	6
Tb927.11.16550	7	8	9	7	9	9	4	7
Tb927.11.16560	-1	-1	-1	-1	2	-1	-1	0
Tb927.11.16590	2	-1	-1	-1	0	0	0	0
Tb927.11.1660	5	7	6	5	4	6	2	0
Tb927.11.16600	5	6	5	5	7	5	4	8
Tb927.11.16610	11	10	11	11	6	5	2	4
Tb927.11.16630	2	2	2	2	3	2	3	0
Tb927.11.16660	10	12	10	9	6	9	-1	0
Tb927.11.16670	8	9	6	7	7	8	4	-1
Tb927.11.16680	-1	-1	-1	-1	0	0	0	0
Tb927.11.16690	-1	2	-1	-1	3	-1	-1	0
Tb927.11.1670	12	10	10	8	13	9	14	8
Tb927.11.16700	-1	2	-1	3	-1	-1	-1	0
Tb927.11.16710	-1	-1	2	-1	4	3	-1	0
Tb927.11.16720	2	2	-1	-1	0	0	0	2
Tb927.11.16730	24	24	25	23	26	24	24	42
Tb927.11.16740	3	4	3	4	3	2	-1	-1
Tb927.11.16750	2	2	2	2	4	2	-1	0
Tb927.11.16760	29	29	29	29	30	31	30	31
Tb927.11.16770	17	17	19	17	18	18	16	22
Tb927.11.16790	-1	3	2	2	0	0	0	0
Tb927.11.1680	10	11	10	11	10	9	5	4
Tb927.11.16810	4	4	3	4	5	6	2	0
Tb927.11.16830	11	10	10	10	10	10	10	12
Tb927.11.16850	2	-1	2	2	3	2	2	0
Tb927.11.16860	6	6	4	6	6	5	8	4
Tb927.11.16870	2	3	-1	2	3	3	2	0
Tb927.11.16880	6	7	5	5	2	3	-1	0
Tb927.11.16890	8	9	8	6	3	4	-1	0
Tb927.11.1690	-1	-1	-1	-1	-1	-1	-1	-1
Tb927.11.16900	-1	-1	-1	-1	-1	-1	-1	0
[truncated: 4,007 more rows]
