# Supplementary material for: Prediction of Protein Complexes in Trypanosoma brucei by Protein Correlation Profiling Mass Spectrometry and Machine Learning
Source: Mol Cell Proteomics. 2017 Oct 17;16(12):2254–67. doi: 10.1074/mcp.O117.068122 (PMC5724185; doi:10.1074/mcp.O117.068122)
Supplement: Supplemental Data [file 10.1074_O117.068122_mcp.O117.068122-2.xlsx]

## Sheet: complex_report
id_predicted	len_predicted	name_gd	len_gd	len_common	missed_component
33	2	Acidic_Ribosomal	2	2	0
84	3	ALBA	4	3	1
112	5	ARP	5	5	0
130	8	ATP_syntahase	6	6	0
113	5	Dihydrolipoamide_Dehydrogenase	3	3	0
28	12	Exosome	7	5	2
165	10	Fibrillarin	2	2	0
87	3	Histone_complex	3	3	0
40	2	Mitochondrial_Peptidase	2	2	0
126	7	Mitochondrial_RNABP	2	2	0
92	3	Mitochondrial_SSU	3	3	0
121	5	MRB1_complex	2	2	0
19	4	MVP	3	3	0
79	3	N-acetylTransferase	3	3	0
17	4	Nucleosome_Assembly	2	2	0
38	3	Oxoglutarate_dehydrogenase	3	3	0
71	2	Oxoisovalerate_Dehydrogenase	2	2	0
128	7	Phosphoribosylpyrophosphate_Synthetase	4	4	0
29	4	Prefoldin	8	4	4
31	14	Proteasome_Core	14	14	0
30	14	Proteasome_Reg	9	8	1
16	4	Pruvate_Dehydrogenase	3	3	0
22	7	Ribosome60S	4	4	0
81	3	SMD	3	3	0
180	3	Spliceosome	3	3	0
129	8	T-Complex	8	8	0
99	5	Translation_elongation	3	3	0
15	5	tRNA_porcessing_complex	4	4	0
1	4	new	0	0
2	2	new	0	0
3	5	new	0	0
4	6	new	0	0
5	6	new	0	0
6	15	new	0	0
7	6	new	0	0
8	6	new	0	0
9	2	new	0	0
10	8	new	0	0
11	4	new	0	0
12	5	new	0	0
13	3	new	0	0
14	3	new	0	0
18	2	new	0	0
20	2	new	0	0
21	2	new	0	0
23	2	new	0	0
24	2	new	0	0
25	13	new	0	0
26	4	new	0	0
27	5	new	0	0
32	2	new	0	0
34	2	new	0	0
35	2	new	0	0
36	2	new	0	0
37	2	new	0	0
39	2	new	0	0
41	2	new	0	0
42	2	new	0	0
43	2	new	0	0
44	2	new	0	0
45	2	new	0	0
46	2	new	0	0
47	2	new	0	0
48	2	new	0	0
49	2	new	0	0
50	2	new	0	0
51	2	new	0	0
52	2	new	0	0
53	2	new	0	0
54	2	new	0	0
55	2	new	0	0
56	2	new	0	0
57	2	new	0	0
58	2	new	0	0
59	2	new	0	0
60	2	new	0	0
61	2	new	0	0
62	2	new	0	0
63	2	new	0	0
64	2	new	0	0
65	2	new	0	0
66	2	new	0	0
67	2	new	0	0
68	2	new	0	0
69	2	new	0	0
70	2	new	0	0
72	2	new	0	0
73	2	new	0	0
74	3	new	0	0
75	3	new	0	0
76	3	new	0	0
77	3	new	0	0
78	3	new	0	0
80	3	new	0	0
82	3	new	0	0
83	3	new	0	0
85	3	new	0	0
86	3	new	0	0
88	3	new	0	0
89	2	new	0	0
90	3	new	0	0
91	3	new	0	0
93	3	new	0	0
94	3	new	0	0
95	3	new	0	0
96	3	new	0	0
97	3	new	0	0
98	2	new	0	0
100	4	new	0	0
101	4	new	0	0
102	4	new	0	0
103	4	new	0	0
104	2	new	0	0
105	3	new	0	0
106	2	new	0	0
107	3	new	0	0
108	4	new	0	0
109	2	new	0	0
110	4	new	0	0
111	4	new	0	0
114	4	new	0	0
115	4	new	0	0
116	5	new	0	0
117	5	new	0	0
118	3	new	0	0
119	2	new	0	0
120	2	new	0	0
122	3	new	0	0
123	3	new	0	0
124	2	new	0	0
125	3	new	0	0
127	6	new	0	0
131	4	new	0	0
132	4	new	0	0
133	3	new	0	0
134	18	new	0	0
135	4	new	0	0
136	2	new	0	0
137	2	new	0	0
138	5	new	0	0
139	6	new	0	0
140	4	new	0	0
141	2	new	0	0
142	6	new	0	0
143	6	new	0	0
144	16	new	0	0
145	3	new	0	0
146	3	new	0	0
147	3	new	0	0
148	4	new	0	0
149	2	new	0	0
150	3	new	0	0
151	2	new	0	0
152	6	new	0	0
153	4	new	0	0
154	2	new	0	0
155	3	new	0	0
156	5	new	0	0
157	3	new	0	0
158	2	new	0	0
159	2	new	0	0
160	3	new	0	0
161	3	new	0	0
162	2	new	0	0
163	5	new	0	0
164	9	new	0	0
166	5	new	0	0
167	2	new	0	0
168	2	new	0	0
169	2	new	0	0
170	2	new	0	0
171	2	new	0	0
172	2	new	0	0
173	2	new	0	0
174	2	new	0	0
175	2	new	0	0
176	2	new	0	0
177	2	new	0	0
178	2	new	0	0
179	3	new	0	0
181	3	new	0	0
182	4	new	0	0
183	4	new	0	0
184	4	new	0	0
185	2	new	0	0
186	2	new	0	0
187	2	new	0	0
188	2	new	0	0
189	6	new	0	0
190	3	new	0	0
191	2	new	0	0
192	5	new	0	0
193	2	new	0	0
194	2	new	0	0
195	2	new	0	0
196	2	new	0	0
197	2	new	0	0
198	2	new	0	0
199	2	new	0	0
200	2	new	0	0
201	2	new	0	0
202	2	new	0	0
203	2	new	0	0
204	2	new	0	0
205	3	new	0	0
206	2	new	0	0
207	3	new	0	0
208	3	new	0	0
209	2	new	0	0
210	2	new	0	0
211	2	new	0	0
212	2	new	0	0
213	5	new	0	0
214	2	new	0	0
215	4	new	0	0
216	2	new	0	0
217	5	new	0	0
218	3	new	0	0
219	3	new	0	0
220	2	new	0	0
221	2	new	0	0
222	3	new	0	0
223	2	new	0	0
224	4	new	0	0
225	3	new	0	0
226	3	new	0	0
227	3	new	0	0
228	2	new	0	0
229	2	new	0	0
230	2	new	0	0
231	3	new	0	0
232	2	new	0	0
233	2	new	0	0
234	3	new	0	0
