# Supplementary material for: Prediction of Protein Complexes in Trypanosoma brucei by Protein Correlation Profiling Mass Spectrometry and Machine Learning
Source: Mol Cell Proteomics. 2017 Oct 17;16(12):2254–67. doi: 10.1074/mcp.O117.068122 (PMC5724185; doi:10.1074/mcp.O117.068122)
Supplement: Supplemental Data [file 10.1074_O117.068122_mcp.O117.068122-3.xlsx]

## Sheet: positive
prot_1	prot_2	desc_1	desc_2
Tb927.11.14430	Tb927.6.1090	proteasome regulatory non-ATP-ase subunit	proteasome regulatory ATPase subunit 3 (RPT3)
Tb927.11.3240	Tb927.9.11270	T-complex protein 1, zeta subunit, putative (TCP-1-zeta)	T-complex protein 1, eta subunit, putative,t- complex protein 1 (eta subunit), putative (TCP-1-eta)
Tb927.11.11030	Tb927.5.1200	exosome-associated protein 4 (EAP4)	exosome component CSL4,Csl4p homologue (CSL4)
Tb927.11.7270	Tb927.7.4420	proteasome beta 3 subunit, putative (PSB3)	proteasome alpha 3 subunit, putative
Tb927.10.660	Tb927.10.4330	2-oxoisovalerate dehydrogenase alpha subunit, putative	2-oxoisovalerate dehydrogenase beta subunit, mitochondrial precursor, putative
Tb927.11.16600	Tb927.5.1200	exosome-associated protein 2 (EAP2)	exosome component CSL4,Csl4p homologue (CSL4)
Tb927.4.430	Tb927.9.11310	proteasome beta 7 subunit	unspecified product
Tb927.3.1790	Tb927.10.12700	pyruvate dehydrogenase E1 beta subunit, putative	pyruvate dehydrogenase E1 alpha subunit, putative
Tb927.10.4710	Tb927.7.4420	proteasome beta 2 subunit, putative,20S proteasome subunit	proteasome alpha 3 subunit, putative
Tb927.11.15430	Tb927.9.11110	U5 small nuclear ribonucleoprotein component, putative,U5 snrnp-specific protein, putative	PRP8 protein homologue,U5 snRNA-associated splicing factor
Tb927.11.3240	Tb927.8.3150	T-complex protein 1, zeta subunit, putative (TCP-1-zeta)	T-complex protein 1, gamma subunit, putative (TCP-1-gamma)
Tb927.11.14430	Tb927.10.1550	proteasome regulatory non-ATP-ase subunit	proteasome regulatory non-ATP-ase subunit 5,19S proteasome regulatory subunit (RPN5)
Tb927.7.2550	Tb927.10.15720	proteasome regulatory ATPase subunit 5 (RPT5)	proteasome regulatory non-ATP-ase subunit 9,19S proteasome regulatory subunit (RPN9)
Tb927.3.1380	Tb927.6.4990	ATP synthase beta chain, mitochondrial precursor,ATP synthase F1, beta subunit	ATP synthase, epsilon chain, putative
Tb927.10.8190	Tb927.11.16760	T-complex protein 1, theta subunit, putative,CCT-theta, putative (TCP-1-theta)	T-complex protein 1, alpha subunit, putative (TCP-1-alpha)
Tb927.10.6080	Tb927.11.7020	proteasome beta 5 subunit, putative,proteasome beta 5 subunit (PRCE)	proteasome alpha 7 subunit, putative (PSA4)
Tb927.5.2290	Tb927.9.11110	ATP-dependent RNA helicase, putative	PRP8 protein homologue,U5 snRNA-associated splicing factor
Tb927.11.12680	Tb927.11.800	prefoldin subunit 2, putative	hypothetical protein, conserved
Tb927.11.2530	Tb927.10.3580	kinteoplast poly(A) polymerase complex 1 subunit,mitochondrial edited mRNA stability factor 1 subunit,mitochondrial RNA binding complex 1 subunit	hypothetical protein, conserved
Tb927.10.6080	Tb927.10.230	proteasome beta 5 subunit, putative,proteasome beta 5 subunit (PRCE)	proteasome alpha 5 subunit, putative,20S proteasome subunit alpha 5
Tb927.5.4460	Tb927.10.1990	major vault protein, putative (MVP)	major vault protein, putative (MVP)
Tb927.10.9740	Tb927.7.2550	proteasome regulatory ATPase subunit 6,19S proteasome regulatory subunit (RPT6)	proteasome regulatory ATPase subunit 5 (RPT5)
Tb927.10.6310	Tb927.10.1990	major vault protein, putative (MVP)	major vault protein, putative (MVP)
Tb927.10.8190	Tb927.9.11270	T-complex protein 1, theta subunit, putative,CCT-theta, putative (TCP-1-theta)	T-complex protein 1, eta subunit, putative,t- complex protein 1 (eta subunit), putative (TCP-1-eta)
Tb927.4.430	Tb927.7.4790	proteasome beta 7 subunit	proteasome beta 6 subunit,20S proteasome beta 6 subunit, putative (BETA6)
Tb927.9.9670	Tb927.10.290	proteasome alpha 1 subunit, putative,20S proteasome subunit alpha-6, (putative) (TbPSA6)	proteasome alpha 2 subunit, putative
Tb927.5.1710	Tb927.6.4990	ribonucleoprotein p18, mitochondrial precursor, putative	ATP synthase, epsilon chain, putative
Tb927.11.15430	Tb927.5.2290	U5 small nuclear ribonucleoprotein component, putative,U5 snrnp-specific protein, putative	ATP-dependent RNA helicase, putative
Tb927.10.7450	Tb927.5.1200	exosome complex exonuclease RRP41A,Rrp41p homologue (RRP41A)	exosome component CSL4,Csl4p homologue (CSL4)
Tb927.10.10030	Tb927.9.5210	hypothetical protein, conserved	glutaminyl-tRNA synthetase, putative
Tb927.11.12910	Tb927.7.2590	hypothetical protein, conserved	prefoldin, putative
Tb927.11.11030	Tb927.4.1630	exosome-associated protein 4 (EAP4)	ribosomal RNA processing protein 6 (RRP6)
Tb927.10.9740	Tb927.11.9220	proteasome regulatory ATPase subunit 6,19S proteasome regulatory subunit (RPT6)	proteasome regulatory non-ATP-ase subunit 2 (RPN2)
Tb927.11.16030	Tb927.7.2550	proteasome regulatory non-ATP-ase subunit 7 (RPN7)	proteasome regulatory ATPase subunit 5 (RPT5)
Tb927.3.780	Tb927.4.430	proteasome alpha 7 subunit (TbPSA7)	proteasome beta 7 subunit
	Tb927.7.4420	proteasome alpha 7 subunit (TbPSA7)	proteasome alpha 3 subunit, putative
Tb927.7.2550	Tb927.10.3520	proteasome regulatory ATPase subunit 5 (RPT5)	protease regulatory ATPase subunit 4 (RPT4)
Tb927.11.7020	Tb927.7.4420	proteasome alpha 7 subunit, putative (PSA4)	proteasome alpha 3 subunit, putative
Tb927.5.580	Tb927.7.570	prefoldin subunit, putative	prefoldin, putative
Tb927.11.4460	Tb927.4.2030	ALBA-Domain Protein (ALBA1)	ALBA-Domain Protein (ALBA4)
Tb927.10.6080	Tb927.11.7270	proteasome beta 5 subunit, putative,proteasome beta 5 subunit (PRCE)	proteasome beta 3 subunit, putative (PSB3)
Tb11.v5.0480	Tb927.11.8890	DNA-directed RNA polymerase, alpha subunit, putative	DNA-dependent RNA polymerases, putative (RPC19)
Tb927.11.16760	Tb927.10.1060	T-complex protein 1, alpha subunit, putative (TCP-1-alpha)	T-complex protein 1, delta subunit, putative (TCP-1-delta)
Tb927.11.11030	Tb927.6.670	exosome-associated protein 4 (EAP4)	ribosomal RNA processing protein 45,exosome complex exonuclease (RRP45)
Tb927.3.780	Tb927.9.9670	proteasome alpha 7 subunit (TbPSA7)	proteasome alpha 1 subunit, putative,20S proteasome subunit alpha-6, (putative) (TbPSA6)
Tb11.v5.0196	Tb927.4.430	hypothetical protein, conserved	proteasome beta 7 subunit
Tb927.4.1630	Tb927.9.7070	ribosomal RNA processing protein 6 (RRP6)	exosome complex exonuclease RRP40 (RRP40)
Tb927.10.6080	Tb927.3.780	proteasome beta 5 subunit, putative,proteasome beta 5 subunit (PRCE)	proteasome alpha 7 subunit (TbPSA7)
Tb927.3.4390	Tb927.8.7380	dihydrolipoamide dehydrogenase, putative (GCVL-1)	dihydrolipoamide dehydrogenase, point mutation,acetoin dehydrogenase e3 component, putative
Tb927.5.3800	Tb927.8.7380	glutamine hydrolysing (not ammonia-dependent) carbomoyl phosphate synthase, putative	dihydrolipoamide dehydrogenase, point mutation,acetoin dehydrogenase e3 component, putative
Tb11.v5.0196	Tb927.10.290	hypothetical protein, conserved	proteasome alpha 2 subunit, putative
Tb927.11.16040	Tb927.7.570	hypothetical protein, conserved	prefoldin, putative
Tb927.11.4530	Tb927.10.3150	N-acetyltransferase subunit ARD1 (ARD1)	N-acetyltransferase, putative
Tb927.10.4710	Tb927.11.7270	proteasome beta 2 subunit, putative,20S proteasome subunit	proteasome beta 3 subunit, putative (PSB3)
	Tb927.9.9670	proteasome beta 2 subunit, putative,20S proteasome subunit	proteasome alpha 1 subunit, putative,20S proteasome subunit alpha-6, (putative) (TbPSA6)
Tb927.11.1900	Tb927.9.11270	T-complex protein 1, beta subunit, putative	T-complex protein 1, eta subunit, putative,t- complex protein 1 (eta subunit), putative (TCP-1-eta)
Tb11.v5.0196	Tb927.11.7020	hypothetical protein, conserved	proteasome alpha 7 subunit, putative (PSA4)
Tb927.2.5850	Tb927.4.890	small nuclear ribonucleoprotein SmD2 (Sm-D2)	small nuclear ribonucleoprotein SmD3, putative (SmD3)
Tb927.6.1090	Tb927.10.3520	proteasome regulatory ATPase subunit 3 (RPT3)	protease regulatory ATPase subunit 4 (RPT4)
Tb927.10.10030	Tb927.8.5330	hypothetical protein, conserved	tyrosyl/methionyl-tRNA synthetase, putative
Tb927.11.16030	Tb927.10.15720	proteasome regulatory non-ATP-ase subunit 7 (RPN7)	proteasome regulatory non-ATP-ase subunit 9,19S proteasome regulatory subunit (RPN9)
Tb927.11.7270	Tb927.10.290	proteasome beta 3 subunit, putative (PSB3)	proteasome alpha 2 subunit, putative
Tb927.7.1730	Tb927.8.1340	60S ribosomal protein L7, putative	60S ribosomal protein L7a, putative
Tb927.10.230	Tb927.10.290	proteasome alpha 5 subunit, putative,20S proteasome subunit alpha 5	proteasome alpha 2 subunit, putative
Tb927.8.5330	Tb927.9.5210	tyrosyl/methionyl-tRNA synthetase, putative	glutaminyl-tRNA synthetase, putative
Tb927.11.800	Tb927.7.570	hypothetical protein, conserved	prefoldin, putative
Tb927.4.5040	Tb927.8.7380	dihydrolipoamide dehydrogenase, putative	dihydrolipoamide dehydrogenase, point mutation,acetoin dehydrogenase e3 component, putative
Tb11.v5.0196	Tb927.10.6080	hypothetical protein, conserved	proteasome beta 5 subunit, putative,proteasome beta 5 subunit (PRCE)
Tb927.11.16030	Tb927.10.3520	proteasome regulatory non-ATP-ase subunit 7 (RPN7)	protease regulatory ATPase subunit 4 (RPT4)
Tb927.11.13280	Tb927.11.1710	mitochondrial RNA binding protein 2 (GBP25)	mitochondrial RNA binding protein 1,gBP21, MRP1 (GBP21)
Tb927.11.4450	Tb927.4.2030	ALBA-Domain Protein (ALBA2)	ALBA-Domain Protein (ALBA4)
Tb927.10.6080	Tb927.7.4420	proteasome beta 5 subunit, putative,proteasome beta 5 subunit (PRCE)	proteasome alpha 3 subunit, putative
Tb927.11.12680	Tb927.11.12910	prefoldin subunit 2, putative	hypothetical protein, conserved
Tb927.4.430	Tb927.6.1260	proteasome beta 7 subunit	proteasome beta-1 subunit, putative (TbPSB1)
Tb927.10.8190	Tb927.11.1900	T-complex protein 1, theta subunit, putative,CCT-theta, putative (TCP-1-theta)	T-complex protein 1, beta subunit, putative
Tb927.3.780	Tb927.10.230	proteasome alpha 7 subunit (TbPSA7)	proteasome alpha 5 subunit, putative,20S proteasome subunit alpha 5
Tb927.10.1060	Tb927.8.3150	T-complex protein 1, delta subunit, putative (TCP-1-delta)	T-complex protein 1, gamma subunit, putative (TCP-1-gamma)
Tb927.6.1260	Tb927.7.4420	proteasome beta-1 subunit, putative (TbPSB1)	proteasome alpha 3 subunit, putative
Tb927.11.9220	Tb927.6.1090	proteasome regulatory non-ATP-ase subunit 2 (RPN2)	proteasome regulatory ATPase subunit 3 (RPT3)
Tb927.10.7450	Tb927.4.1630	exosome complex exonuclease RRP41A,Rrp41p homologue (RRP41A)	ribosomal RNA processing protein 6 (RRP6)
Tb927.11.14250	Tb927.11.3240	T-complex protein 1, epsilon subunit, putative (TCP-1-epsilon)	T-complex protein 1, zeta subunit, putative (TCP-1-zeta)
Tb927.10.8190	Tb927.8.3150	T-complex protein 1, theta subunit, putative,CCT-theta, putative (TCP-1-theta)	T-complex protein 1, gamma subunit, putative (TCP-1-gamma)
Tb927.3.4390	Tb927.5.3800	dihydrolipoamide dehydrogenase, putative (GCVL-1)	glutamine hydrolysing (not ammonia-dependent) carbomoyl phosphate synthase, putative
Tb11.v5.0196	Tb927.10.230	hypothetical protein, conserved	proteasome alpha 5 subunit, putative,20S proteasome subunit alpha 5
Tb927.11.7020	Tb927.4.430	proteasome alpha 7 subunit, putative (PSA4)	proteasome beta 7 subunit
Tb927.11.4450	Tb927.4.2040	ALBA-Domain Protein (ALBA2)	ALBA-Domain Protein (ALBA3)
Tb11.v5.0196	Tb927.10.4710	hypothetical protein, conserved	proteasome beta 2 subunit, putative,20S proteasome subunit
Tb927.11.7020	Tb927.10.290	proteasome alpha 7 subunit, putative (PSA4)	proteasome alpha 2 subunit, putative
Tb927.11.14250	Tb927.9.11270	T-complex protein 1, epsilon subunit, putative (TCP-1-epsilon)	T-complex protein 1, eta subunit, putative,t- complex protein 1 (eta subunit), putative (TCP-1-eta)
Tb927.6.1260	Tb927.9.11310	proteasome beta-1 subunit, putative (TbPSB1)	unspecified product
Tb927.11.12910	Tb927.11.800	hypothetical protein, conserved	hypothetical protein, conserved
Tb927.3.1380	Tb927.7.7430	ATP synthase beta chain, mitochondrial precursor,ATP synthase F1, beta subunit	ATP synthase alpha chain, mitochondrial precursor,ATP synthase F1, alpha subunit
Tb927.7.4790	Tb927.9.9670	proteasome beta 6 subunit,20S proteasome beta 6 subunit, putative (BETA6)	proteasome alpha 1 subunit, putative,20S proteasome subunit alpha-6, (putative) (TbPSA6)
Tb927.10.5050	Tb927.6.4990	hypothetical protein, conserved	ATP synthase, epsilon chain, putative
Tb927.10.9740	Tb927.10.3520	proteasome regulatory ATPase subunit 6,19S proteasome regulatory subunit (RPT6)	protease regulatory ATPase subunit 4 (RPT4)
Tb927.7.2550	Tb927.10.1550	proteasome regulatory ATPase subunit 5 (RPT5)	proteasome regulatory non-ATP-ase subunit 5,19S proteasome regulatory subunit (RPN5)
Tb11.v5.0196	Tb927.9.9670	hypothetical protein, conserved	proteasome alpha 1 subunit, putative,20S proteasome subunit alpha-6, (putative) (TbPSA6)
Tb927.10.6080	Tb927.6.1260	proteasome beta 5 subunit, putative,proteasome beta 5 subunit (PRCE)	proteasome beta-1 subunit, putative (TbPSB1)
Tb927.3.2230	Tb927.10.2560	succinyl-CoA synthetase alpha subunit, putative	mitochondrial malate dehydrogenase (mMDH)
Tb927.11.14250	Tb927.10.1060	T-complex protein 1, epsilon subunit, putative (TCP-1-epsilon)	T-complex protein 1, delta subunit, putative (TCP-1-delta)
Tb927.11.7270	Tb927.7.4790	proteasome beta 3 subunit, putative (PSB3)	proteasome beta 6 subunit,20S proteasome beta 6 subunit, putative (BETA6)
Tb927.11.14430	Tb927.11.9220	proteasome regulatory non-ATP-ase subunit	proteasome regulatory non-ATP-ase subunit 2 (RPN2)
Tb927.3.780	Tb927.7.4790	proteasome alpha 7 subunit (TbPSA7)	proteasome beta 6 subunit,20S proteasome beta 6 subunit, putative (BETA6)
Tb927.11.800	Tb927.7.2590	hypothetical protein, conserved	prefoldin, putative
Tb927.7.2590	Tb927.7.570	prefoldin, putative	prefoldin, putative
Tb927.11.14250	Tb927.8.3150	T-complex protein 1, epsilon subunit, putative (TCP-1-epsilon)	T-complex protein 1, gamma subunit, putative (TCP-1-gamma)
Tb927.10.4710	Tb927.3.780	proteasome beta 2 subunit, putative,20S proteasome subunit	proteasome alpha 7 subunit (TbPSA7)
Tb927.10.15720	Tb927.10.1550	proteasome regulatory non-ATP-ase subunit 9,19S proteasome regulatory subunit (RPN9)	proteasome regulatory non-ATP-ase subunit 5,19S proteasome regulatory subunit (RPN5)
Tb927.11.11680	Tb927.11.9980	2-oxoglutarate dehydrogenase E2 component, putative	2-oxoglutarate dehydrogenase E1 component, putative
Tb927.7.7430	Tb927.10.180	ATP synthase alpha chain, mitochondrial precursor,ATP synthase F1, alpha subunit	ATP synthase F1 subunit gamma protein, putative
Tb927.6.670	Tb927.9.7070	ribosomal RNA processing protein 45,exosome complex exonuclease (RRP45)	exosome complex exonuclease RRP40 (RRP40)
Tb927.11.16040	Tb927.11.800	hypothetical protein, conserved	hypothetical protein, conserved
Tb927.9.11310	Tb927.10.230	unspecified product	proteasome alpha 5 subunit, putative,20S proteasome subunit alpha 5
Tb927.7.4790	Tb927.10.290	proteasome beta 6 subunit,20S proteasome beta 6 subunit, putative (BETA6)	proteasome alpha 2 subunit, putative
Tb927.10.10590	Tb927.5.4260	histone H2B, putative	histone H4, putative
Tb927.6.4990	Tb927.7.7430	ATP synthase, epsilon chain, putative	ATP synthase alpha chain, mitochondrial precursor,ATP synthase F1, alpha subunit
Tb927.11.11030	Tb927.9.7070	exosome-associated protein 4 (EAP4)	exosome complex exonuclease RRP40 (RRP40)
Tb927.11.12910	Tb927.5.580	hypothetical protein, conserved	prefoldin subunit, putative
Tb927.6.1090	Tb927.10.1550	proteasome regulatory ATPase subunit 3 (RPT3)	proteasome regulatory non-ATP-ase subunit 5,19S proteasome regulatory subunit (RPN5)
Tb927.11.3030	Tb927.5.2960	phosphoribosylpyrophosphate synthetase, putative (PRS)	phosphoribosylpyrophosphate synthetase, putative (PRS)
Tb11.v5.0196	Tb927.11.7270	hypothetical protein, conserved	proteasome beta 3 subunit, putative (PSB3)
Tb927.11.7020	Tb927.10.230	proteasome alpha 7 subunit, putative (PSA4)	proteasome alpha 5 subunit, putative,20S proteasome subunit alpha 5
Tb927.8.4410	Tb927.9.5350	ARP2/3 complex subunit, putative	actin related protein 3, putative
Tb927.11.12910	Tb927.11.16040	hypothetical protein, conserved	hypothetical protein, conserved
Tb927.11.7270	Tb927.10.230	proteasome beta 3 subunit, putative (PSB3)	proteasome alpha 5 subunit, putative,20S proteasome subunit alpha 5
Tb927.10.7450	Tb927.9.7070	exosome complex exonuclease RRP41A,Rrp41p homologue (RRP41A)	exosome complex exonuclease RRP40 (RRP40)
Tb927.11.3030	Tb927.5.3170	phosphoribosylpyrophosphate synthetase, putative (PRS)	ribose-phosphate pyrophosphokinase, putative (PRPS5)
Tb927.10.5670	Tb927.10.3150	N-acetyltransferase subunit Nat1, putative (NAT1)	N-acetyltransferase, putative
Tb927.10.7450	Tb927.11.11030	exosome complex exonuclease RRP41A,Rrp41p homologue (RRP41A)	exosome-associated protein 4 (EAP4)
Tb927.10.8190	Tb927.11.14250	T-complex protein 1, theta subunit, putative,CCT-theta, putative (TCP-1-theta)	T-complex protein 1, epsilon subunit, putative (TCP-1-epsilon)
Tb927.10.7500	Tb927.10.14750	fibrillarin (NOP1)	fibrillarin, putative
Tb927.11.7020	Tb927.6.1260	proteasome alpha 7 subunit, putative (PSA4)	proteasome beta-1 subunit, putative (TbPSB1)
Tb927.11.800	Tb927.5.580	hypothetical protein, conserved	prefoldin subunit, putative
Tb927.11.16030	Tb927.10.1550	proteasome regulatory non-ATP-ase subunit 7 (RPN7)	proteasome regulatory non-ATP-ase subunit 5,19S proteasome regulatory subunit (RPN5)
Tb927.10.7570	Tb927.10.12700	dihydrolipoamide acetyltransferase E2 subunit, putative	pyruvate dehydrogenase E1 alpha subunit, putative
Tb927.7.4420	Tb927.10.230	proteasome alpha 3 subunit, putative	proteasome alpha 5 subunit, putative,20S proteasome subunit alpha 5
Tb927.11.1900	Tb927.11.3240	T-complex protein 1, beta subunit, putative	T-complex protein 1, zeta subunit, putative (TCP-1-zeta)
Tb927.3.1380	Tb927.10.180	ATP synthase beta chain, mitochondrial precursor,ATP synthase F1, beta subunit	ATP synthase F1 subunit gamma protein, putative
Tb927.10.6080	Tb927.10.290	proteasome beta 5 subunit, putative,proteasome beta 5 subunit (PRCE)	proteasome alpha 2 subunit, putative
Tb927.10.15800	Tb927.10.4540	actin related protein 2, putative	ARP2/3 complex subunit, putative
Tb927.11.16600	Tb927.6.670	exosome-associated protein 2 (EAP2)	ribosomal RNA processing protein 45,exosome complex exonuclease (RRP45)
Tb927.8.3150	Tb927.9.11270	T-complex protein 1, gamma subunit, putative (TCP-1-gamma)	T-complex protein 1, eta subunit, putative,t- complex protein 1 (eta subunit), putative (TCP-1-eta)
Tb927.10.9740	Tb927.10.15720	proteasome regulatory ATPase subunit 6,19S proteasome regulatory subunit (RPT6)	proteasome regulatory non-ATP-ase subunit 9,19S proteasome regulatory subunit (RPN9)
Tb927.11.16760	Tb927.8.3150	T-complex protein 1, alpha subunit, putative (TCP-1-alpha)	T-complex protein 1, gamma subunit, putative (TCP-1-gamma)
Tb927.6.1260	Tb927.7.4790	proteasome beta-1 subunit, putative (TbPSB1)	proteasome beta 6 subunit,20S proteasome beta 6 subunit, putative (BETA6)
Tb927.11.1450	Tb927.11.9980	2-oxoglutarate dehydrogenase E1 component, putative	2-oxoglutarate dehydrogenase E1 component, putative
Tb927.3.1380	Tb927.5.1710	ATP synthase beta chain, mitochondrial precursor,ATP synthase F1, beta subunit	ribonucleoprotein p18, mitochondrial precursor, putative
Tb927.5.1710	Tb927.10.180	ribonucleoprotein p18, mitochondrial precursor, putative	ATP synthase F1 subunit gamma protein, putative
Tb927.10.1250	Tb927.8.5330	hypothetical protein, conserved	tyrosyl/methionyl-tRNA synthetase, putative
Tb927.10.9430	Tb927.5.2960	phosphoribosylpyrophosphate synthetase, putative (PRS)	phosphoribosylpyrophosphate synthetase, putative (PRS)
Tb927.10.1250	Tb927.9.5210	hypothetical protein, conserved	glutaminyl-tRNA synthetase, putative
Tb927.2.2900	Tb927.9.5350	ARP2/3 complex subunit, putative	actin related protein 3, putative
Tb927.11.14430	Tb927.10.15720	proteasome regulatory non-ATP-ase subunit	proteasome regulatory non-ATP-ase subunit 9,19S proteasome regulatory subunit (RPN9)
Tb927.5.1200	Tb927.6.670	exosome component CSL4,Csl4p homologue (CSL4)	ribosomal RNA processing protein 45,exosome complex exonuclease (RRP45)
Tb927.10.4710	Tb927.6.1260	proteasome beta 2 subunit, putative,20S proteasome subunit	proteasome beta-1 subunit, putative (TbPSB1)
Tb927.11.7020	Tb927.9.11310	proteasome alpha 7 subunit, putative (PSA4)	unspecified product
Tb927.10.8190	Tb927.10.1060	T-complex protein 1, theta subunit, putative,CCT-theta, putative (TCP-1-theta)	T-complex protein 1, delta subunit, putative (TCP-1-delta)
Tb927.2.4540	Tb927.2.5850	Small nuclear ribonucleoprotein-associated protein B (snRNP-B) (Sm protein B) (Sm-B) (SmB), putative (TbSmB)	small nuclear ribonucleoprotein SmD2 (Sm-D2)
Tb927.8.4410	Tb927.10.15800	ARP2/3 complex subunit, putative	actin related protein 2, putative
Tb927.10.8190	Tb927.11.3240	T-complex protein 1, theta subunit, putative,CCT-theta, putative (TCP-1-theta)	T-complex protein 1, zeta subunit, putative (TCP-1-zeta)
Tb927.11.16760	Tb927.11.3240	T-complex protein 1, alpha subunit, putative (TCP-1-alpha)	T-complex protein 1, zeta subunit, putative (TCP-1-zeta)
Tb927.11.12680	Tb927.11.16040	prefoldin subunit 2, putative	hypothetical protein, conserved
Tb927.7.4790	Tb927.9.11310	proteasome beta 6 subunit,20S proteasome beta 6 subunit, putative (BETA6)	unspecified product
Tb927.10.4710	Tb927.10.230	proteasome beta 2 subunit, putative,20S proteasome subunit	proteasome alpha 5 subunit, putative,20S proteasome subunit alpha 5
Tb927.11.16030	Tb927.11.9220	proteasome regulatory non-ATP-ase subunit 7 (RPN7)	proteasome regulatory non-ATP-ase subunit 2 (RPN2)
Tb927.4.5040	Tb927.5.3800	dihydrolipoamide dehydrogenase, putative	glutamine hydrolysing (not ammonia-dependent) carbomoyl phosphate synthase, putative
Tb927.11.14250	Tb927.11.16760	T-complex protein 1, epsilon subunit, putative (TCP-1-epsilon)	T-complex protein 1, alpha subunit, putative (TCP-1-alpha)
Tb927.2.4540	Tb927.4.890	Small nuclear ribonucleoprotein-associated protein B (snRNP-B) (Sm protein B) (Sm-B) (SmB), putative (TbSmB)	small nuclear ribonucleoprotein SmD3, putative (SmD3)
Tb927.10.6310	Tb927.5.4460	major vault protein, putative (MVP)	major vault protein, putative (MVP)
Tb927.3.780	Tb927.10.290	proteasome alpha 7 subunit (TbPSA7)	proteasome alpha 2 subunit, putative
Tb927.10.6080	Tb927.9.11310	proteasome beta 5 subunit, putative,proteasome beta 5 subunit (PRCE)	unspecified product
Tb927.11.16600	Tb927.9.7070	exosome-associated protein 2 (EAP2)	exosome complex exonuclease RRP40 (RRP40)
Tb927.6.4990	Tb927.10.180	ATP synthase, epsilon chain, putative	ATP synthase F1 subunit gamma protein, putative
Tb927.11.3980	Tb927.5.1060	mitochondrial processing peptidase alpha subunit, putative,metallo-peptidase, Clan ME, Family M16	mitochondrial processing peptidase, beta subunit, putative,metallo-peptidase, Clan ME, Family M16
Tb927.10.1550	Tb927.10.3520	proteasome regulatory non-ATP-ase subunit 5,19S proteasome regulatory subunit (RPN5)	protease regulatory ATPase subunit 4 (RPT4)
Tb927.10.9430	Tb927.11.3030	phosphoribosylpyrophosphate synthetase, putative (PRS)	phosphoribosylpyrophosphate synthetase, putative (PRS)
Tb927.11.9220	Tb927.10.1550	proteasome regulatory non-ATP-ase subunit 2 (RPN2)	proteasome regulatory non-ATP-ase subunit 5,19S proteasome regulatory subunit (RPN5)
Tb927.6.1260	Tb927.9.9670	proteasome beta-1 subunit, putative (TbPSB1)	proteasome alpha 1 subunit, putative,20S proteasome subunit alpha-6, (putative) (TbPSA6)
Tb927.10.5050	Tb927.5.1710	hypothetical protein, conserved	ribonucleoprotein p18, mitochondrial precursor, putative
Tb927.11.7270	Tb927.9.9670	proteasome beta 3 subunit, putative (PSB3)	proteasome alpha 1 subunit, putative,20S proteasome subunit alpha-6, (putative) (TbPSA6)
Tb927.7.1730	Tb927.9.3990	60S ribosomal protein L7, putative	ribosomal protein S7, putative
Tb927.11.12910	Tb927.7.570	hypothetical protein, conserved	prefoldin, putative
Tb927.11.16040	Tb927.7.2590	hypothetical protein, conserved	prefoldin, putative
Tb927.11.3240	Tb927.10.1060	T-complex protein 1, zeta subunit, putative (TCP-1-zeta)	T-complex protein 1, delta subunit, putative (TCP-1-delta)
Tb927.10.6080	Tb927.9.9670	proteasome beta 5 subunit, putative,proteasome beta 5 subunit (PRCE)	proteasome alpha 1 subunit, putative,20S proteasome subunit alpha-6, (putative) (TbPSA6)
Tb927.11.11030	Tb927.11.16600	exosome-associated protein 4 (EAP4)	exosome-associated protein 2 (EAP2)
Tb927.10.9740	Tb927.11.16030	proteasome regulatory ATPase subunit 6,19S proteasome regulatory subunit (RPT6)	proteasome regulatory non-ATP-ase subunit 7 (RPN7)
Tb927.11.7020	Tb927.9.9670	proteasome alpha 7 subunit, putative (PSA4)	proteasome alpha 1 subunit, putative,20S proteasome subunit alpha-6, (putative) (TbPSA6)
Tb927.10.4710	Tb927.10.6080	proteasome beta 2 subunit, putative,20S proteasome subunit	proteasome beta 5 subunit, putative,proteasome beta 5 subunit (PRCE)
	Tb927.4.430	proteasome beta 2 subunit, putative,20S proteasome subunit	proteasome beta 7 subunit
Tb927.11.13190	Tb927.4.3590	elongation factor 1 gamma, putative	translation elongation factor 1-beta, putative
Tb927.10.5670	Tb927.11.4530	N-acetyltransferase subunit Nat1, putative (NAT1)	N-acetyltransferase subunit ARD1 (ARD1)
Tb927.5.3170	Tb927.5.2960	ribose-phosphate pyrophosphokinase, putative (PRPS5)	phosphoribosylpyrophosphate synthetase, putative (PRS)
Tb927.11.12680	Tb927.7.2590	prefoldin subunit 2, putative	prefoldin, putative
Tb927.10.1060	Tb927.9.11270	T-complex protein 1, delta subunit, putative (TCP-1-delta)	T-complex protein 1, eta subunit, putative,t- complex protein 1 (eta subunit), putative (TCP-1-eta)
Tb927.11.1900	Tb927.11.16760	T-complex protein 1, beta subunit, putative	T-complex protein 1, alpha subunit, putative (TCP-1-alpha)
Tb927.2.3800	Tb927.7.2570	guide RNA associated protein, GAP1,MRB1-associated protein	guide RNA associated protein, GAP2
Tb927.2.2900	Tb927.10.15800	ARP2/3 complex subunit, putative	actin related protein 2, putative
Tb927.10.15720	Tb927.10.3520	proteasome regulatory non-ATP-ase subunit 9,19S proteasome regulatory subunit (RPN9)	protease regulatory ATPase subunit 4 (RPT4)
Tb927.3.780	Tb927.6.1260	proteasome alpha 7 subunit (TbPSA7)	proteasome beta-1 subunit, putative (TbPSB1)
Tb927.3.3320	Tb927.9.3990	60S ribosomal protein L13, putative	ribosomal protein S7, putative
Tb927.11.9220	Tb927.10.15720	proteasome regulatory non-ATP-ase subunit 2 (RPN2)	proteasome regulatory non-ATP-ase subunit 9,19S proteasome regulatory subunit (RPN9)
Tb927.4.430	Tb927.10.290	proteasome beta 7 subunit	proteasome alpha 2 subunit, putative
Tb927.10.6080	Tb927.7.4790	proteasome beta 5 subunit, putative,proteasome beta 5 subunit (PRCE)	proteasome beta 6 subunit,20S proteasome beta 6 subunit, putative (BETA6)
Tb927.10.7570	Tb927.3.1790	dihydrolipoamide acetyltransferase E2 subunit, putative	pyruvate dehydrogenase E1 beta subunit, putative
Tb927.10.5050	Tb927.3.1380	hypothetical protein, conserved	ATP synthase beta chain, mitochondrial precursor,ATP synthase F1, beta subunit
Tb927.11.12680	Tb927.7.570	prefoldin subunit 2, putative	prefoldin, putative
Tb927.11.16760	Tb927.9.11270	T-complex protein 1, alpha subunit, putative (TCP-1-alpha)	T-complex protein 1, eta subunit, putative,t- complex protein 1 (eta subunit), putative (TCP-1-eta)
Tb927.11.7020	Tb927.3.780	proteasome alpha 7 subunit, putative (PSA4)	proteasome alpha 7 subunit (TbPSA7)
Tb927.2.2900	Tb927.8.4410	ARP2/3 complex subunit, putative	ARP2/3 complex subunit, putative
Tb927.11.4450	Tb927.11.4460	ALBA-Domain Protein (ALBA2)	ALBA-Domain Protein (ALBA1)
Tb927.7.4790	Tb927.7.4420	proteasome beta 6 subunit,20S proteasome beta 6 subunit, putative (BETA6)	proteasome alpha 3 subunit, putative
Tb927.9.5350	Tb927.10.4540	actin related protein 3, putative	ARP2/3 complex subunit, putative
Tb927.10.9740	Tb927.10.1550	proteasome regulatory ATPase subunit 6,19S proteasome regulatory subunit (RPT6)	proteasome regulatory non-ATP-ase subunit 5,19S proteasome regulatory subunit (RPN5)
Tb11.v5.0196	Tb927.7.4420	hypothetical protein, conserved	proteasome alpha 3 subunit, putative
	Tb927.7.4790	hypothetical protein, conserved	proteasome beta 6 subunit,20S proteasome beta 6 subunit, putative (BETA6)
Tb927.2.2900	Tb927.10.4540	ARP2/3 complex subunit, putative	ARP2/3 complex subunit, putative
Tb11.v5.0196	Tb927.9.11310	hypothetical protein, conserved	unspecified product
Tb927.8.4410	Tb927.10.4540	ARP2/3 complex subunit, putative	ARP2/3 complex subunit, putative
Tb927.5.1200	Tb927.9.7070	exosome component CSL4,Csl4p homologue (CSL4)	exosome complex exonuclease RRP40 (RRP40)
Tb927.1.4690	Tb927.10.3560	arginine N-methyltransferase (PRMT1)	arginine N-methyltransferase, putative
Tb927.11.7020	Tb927.11.7270	proteasome alpha 7 subunit, putative (PSA4)	proteasome beta 3 subunit, putative (PSB3)
Tb927.3.3320	Tb927.8.1340	60S ribosomal protein L13, putative	60S ribosomal protein L7a, putative
Tb927.4.1630	Tb927.5.1200	ribosomal RNA processing protein 6 (RRP6)	exosome component CSL4,Csl4p homologue (CSL4)
Tb927.11.1900	Tb927.8.3150	T-complex protein 1, beta subunit, putative	T-complex protein 1, gamma subunit, putative (TCP-1-gamma)
Tb927.3.3320	Tb927.7.1730	60S ribosomal protein L13, putative	60S ribosomal protein L7, putative
Tb927.11.16030	Tb927.6.1090	proteasome regulatory non-ATP-ase subunit 7 (RPN7)	proteasome regulatory ATPase subunit 3 (RPT3)
Tb927.10.7450	Tb927.6.670	exosome complex exonuclease RRP41A,Rrp41p homologue (RRP41A)	ribosomal RNA processing protein 45,exosome complex exonuclease (RRP45)
Tb927.11.9220	Tb927.7.2550	proteasome regulatory non-ATP-ase subunit 2 (RPN2)	proteasome regulatory ATPase subunit 5 (RPT5)
Tb927.10.4710	Tb927.10.290	proteasome beta 2 subunit, putative,20S proteasome subunit	proteasome alpha 2 subunit, putative
Tb927.5.580	Tb927.7.2590	prefoldin subunit, putative	prefoldin, putative
Tb927.4.430	Tb927.9.9670	proteasome beta 7 subunit	proteasome alpha 1 subunit, putative,20S proteasome subunit alpha-6, (putative) (TbPSA6)
Tb927.7.4420	Tb927.10.290	proteasome alpha 3 subunit, putative	proteasome alpha 2 subunit, putative
Tb927.8.1340	Tb927.9.3990	60S ribosomal protein L7a, putative	ribosomal protein S7, putative
Tb927.10.5050	Tb927.7.7430	hypothetical protein, conserved	ATP synthase alpha chain, mitochondrial precursor,ATP synthase F1, alpha subunit
Tb927.11.14430	Tb927.11.16030	proteasome regulatory non-ATP-ase subunit	proteasome regulatory non-ATP-ase subunit 7 (RPN7)
Tb927.3.780	Tb927.9.11310	proteasome alpha 7 subunit (TbPSA7)	unspecified product
Tb927.11.4460	Tb927.4.2040	ALBA-Domain Protein (ALBA1)	ALBA-Domain Protein (ALBA3)
Tb927.9.5690	Tb927.10.3380	60S acidic ribosomal protein, putative	60S acidic ribosomal protein P2, putative
Tb927.11.7270	Tb927.6.1260	proteasome beta 3 subunit, putative (PSB3)	proteasome beta-1 subunit, putative (TbPSB1)
Tb927.10.10030	Tb927.10.1250	hypothetical protein, conserved	hypothetical protein, conserved
Tb927.11.14430	Tb927.10.3520	proteasome regulatory non-ATP-ase subunit	protease regulatory ATPase subunit 4 (RPT4)
Tb927.10.4710	Tb927.7.4790	proteasome beta 2 subunit, putative,20S proteasome subunit	proteasome beta 6 subunit,20S proteasome beta 6 subunit, putative (BETA6)
Tb927.4.1270	Tb927.4.200	ruvB-like DNA helicase, putative	retrotransposon hot spot protein 1 (RHS1), putative
Tb11.v5.0196	Tb927.3.780	hypothetical protein, conserved	proteasome alpha 7 subunit (TbPSA7)
Tb927.4.2030	Tb927.4.2040	ALBA-Domain Protein (ALBA4)	ALBA-Domain Protein (ALBA3)
Tb927.6.1260	Tb927.10.290	proteasome beta-1 subunit, putative (TbPSB1)	proteasome alpha 2 subunit, putative
Tb927.7.4790	Tb927.10.230	proteasome beta 6 subunit,20S proteasome beta 6 subunit, putative (BETA6)	proteasome alpha 5 subunit, putative,20S proteasome subunit alpha 5
Tb927.10.6080	Tb927.4.430	proteasome beta 5 subunit, putative,proteasome beta 5 subunit (PRCE)	proteasome beta 7 subunit
Tb927.10.9740	Tb927.11.14430	proteasome regulatory ATPase subunit 6,19S proteasome regulatory subunit (RPT6)	proteasome regulatory non-ATP-ase subunit
Tb927.7.3050	Tb927.10.3580	hypothetical protein, conserved	hypothetical protein, conserved
Tb927.9.9670	Tb927.10.230	proteasome alpha 1 subunit, putative,20S proteasome subunit alpha-6, (putative) (TbPSA6)	proteasome alpha 5 subunit, putative,20S proteasome subunit alpha 5
Tb927.9.5350	Tb927.10.15800	actin related protein 3, putative	actin related protein 2, putative
Tb927.11.14250	Tb927.11.1900	T-complex protein 1, epsilon subunit, putative (TCP-1-epsilon)	T-complex protein 1, beta subunit, putative
Tb11.v5.0196	Tb927.6.1260	hypothetical protein, conserved	proteasome beta-1 subunit, putative (TbPSB1)
Tb927.11.7270	Tb927.4.430	proteasome beta 3 subunit, putative (PSB3)	proteasome beta 7 subunit
Tb927.11.9220	Tb927.10.3520	proteasome regulatory non-ATP-ase subunit 2 (RPN2)	protease regulatory ATPase subunit 4 (RPT4)
Tb927.6.1260	Tb927.10.230	proteasome beta-1 subunit, putative (TbPSB1)	proteasome alpha 5 subunit, putative,20S proteasome subunit alpha 5
Tb927.3.4390	Tb927.4.5040	dihydrolipoamide dehydrogenase, putative (GCVL-1)	dihydrolipoamide dehydrogenase, putative
Tb927.11.7020	Tb927.7.4790	proteasome alpha 7 subunit, putative (PSA4)	proteasome beta 6 subunit,20S proteasome beta 6 subunit, putative (BETA6)
Tb927.10.4710	Tb927.9.11310	proteasome beta 2 subunit, putative,20S proteasome subunit	unspecified product
Tb927.4.1630	Tb927.6.670	ribosomal RNA processing protein 6 (RRP6)	ribosomal RNA processing protein 45,exosome complex exonuclease (RRP45)
Tb927.11.11680	Tb927.11.1450	2-oxoglutarate dehydrogenase E2 component, putative	2-oxoglutarate dehydrogenase E1 component, putative
Tb927.7.4420	Tb927.9.9670	proteasome alpha 3 subunit, putative	proteasome alpha 1 subunit, putative,20S proteasome subunit alpha-6, (putative) (TbPSA6)
Tb927.4.430	Tb927.10.230	proteasome beta 7 subunit	proteasome alpha 5 subunit, putative,20S proteasome subunit alpha 5
Tb927.11.7270	Tb927.3.780	proteasome beta 3 subunit, putative (PSB3)	proteasome alpha 7 subunit (TbPSA7)
Tb927.10.9430	Tb927.5.3170	phosphoribosylpyrophosphate synthetase, putative (PRS)	ribose-phosphate pyrophosphokinase, putative (PRPS5)
Tb927.11.12680	Tb927.5.580	prefoldin subunit 2, putative	prefoldin subunit, putative
Tb927.9.11310	Tb927.10.290	unspecified product	proteasome alpha 2 subunit, putative
Tb927.10.7450	Tb927.11.16600	exosome complex exonuclease RRP41A,Rrp41p homologue (RRP41A)	exosome-associated protein 2 (EAP2)
Tb927.5.1710	Tb927.7.7430	ribonucleoprotein p18, mitochondrial precursor, putative	ATP synthase alpha chain, mitochondrial precursor,ATP synthase F1, alpha subunit
Tb927.4.430	Tb927.7.4420	proteasome beta 7 subunit	proteasome alpha 3 subunit, putative
Tb927.11.1900	Tb927.10.1060	T-complex protein 1, beta subunit, putative	T-complex protein 1, delta subunit, putative (TCP-1-delta)
Tb927.6.1090	Tb927.10.15720	proteasome regulatory ATPase subunit 3 (RPT3)	proteasome regulatory non-ATP-ase subunit 9,19S proteasome regulatory subunit (RPN9)
	Tb927.7.2550	proteasome regulatory ATPase subunit 3 (RPT3)	proteasome regulatory ATPase subunit 5 (RPT5)
Tb927.11.7270	Tb927.9.11310	proteasome beta 3 subunit, putative (PSB3)	unspecified product
Tb927.5.4260	Tb927.7.2940	histone H4, putative	histone H2A, putative
Tb927.11.2530	Tb927.7.3050	kinteoplast poly(A) polymerase complex 1 subunit,mitochondrial edited mRNA stability factor 1 subunit,mitochondrial RNA binding complex 1 subunit	hypothetical protein, conserved
Tb927.9.5730	Tb927.10.15180	nucleosome assembly protein-like protein	nucleosome assembly protein, putative
Tb927.11.16040	Tb927.5.580	hypothetical protein, conserved	prefoldin subunit, putative
Tb927.7.4420	Tb927.9.11310	proteasome alpha 3 subunit, putative	unspecified product
Tb927.10.5050	Tb927.10.180	hypothetical protein, conserved	ATP synthase F1 subunit gamma protein, putative
Tb927.10.10590	Tb927.7.2940	histone H2B, putative	histone H2A, putative
Tb927.9.11310	Tb927.9.9670	unspecified product	proteasome alpha 1 subunit, putative,20S proteasome subunit alpha-6, (putative) (TbPSA6)
Tb927.10.5840	Tb927.11.13190	translation elongation factor 1-beta, putative	elongation factor 1 gamma, putative
Tb927.10.4710	Tb927.11.7020	proteasome beta 2 subunit, putative,20S proteasome subunit	proteasome alpha 7 subunit, putative (PSA4)
Tb927.11.14430	Tb927.7.2550	proteasome regulatory non-ATP-ase subunit	proteasome regulatory ATPase subunit 5 (RPT5)
Tb927.11.16600	Tb927.4.1630	exosome-associated protein 2 (EAP2)	ribosomal RNA processing protein 6 (RRP6)
Tb927.10.9740	Tb927.6.1090	proteasome regulatory ATPase subunit 6,19S proteasome regulatory subunit (RPT6)	proteasome regulatory ATPase subunit 3 (RPT3)
Tb927.10.5840	Tb927.4.3590	translation elongation factor 1-beta, putative	translation elongation factor 1-beta, putative

## Sheet: negative 1
prot_1	prot_2	desc_1	desc_2
Tb927.7.3050	Tb927.9.5350	hypothetical protein, conserved	actin related protein 3, putative
Tb927.2.5850	Tb927.4.3590	small nuclear ribonucleoprotein SmD2 (Sm-D2)	translation elongation factor 1-beta, putative
Tb927.8.3150	Tb927.10.180	T-complex protein 1, gamma subunit, putative (TCP-1-gamma)	ATP synthase F1 subunit gamma protein, putative
Tb927.10.6310	Tb927.4.3590	major vault protein, putative (MVP)	translation elongation factor 1-beta, putative
Tb927.11.12910	Tb927.9.3990	hypothetical protein, conserved	ribosomal protein S7, putative
Tb927.10.5670	Tb927.7.3050	N-acetyltransferase subunit Nat1, putative (NAT1)	hypothetical protein, conserved
Tb927.10.5840	Tb927.10.15180	translation elongation factor 1-beta, putative	nucleosome assembly protein, putative
Tb927.9.5350	Tb927.10.15180	actin related protein 3, putative	nucleosome assembly protein, putative
Tb927.5.580	Tb927.6.4990	prefoldin subunit, putative	ATP synthase, epsilon chain, putative
Tb927.1.4690	Tb927.5.1710	arginine N-methyltransferase (PRMT1)	ribonucleoprotein p18, mitochondrial precursor, putative
Tb927.10.7450	Tb927.7.4790	exosome complex exonuclease RRP41A,Rrp41p homologue (RRP41A)	proteasome beta 6 subunit,20S proteasome beta 6 subunit, putative (BETA6)
Tb927.11.16040	Tb927.9.5690	hypothetical protein, conserved	60S acidic ribosomal protein, putative
Tb927.2.2900	Tb927.3.2230	ARP2/3 complex subunit, putative	succinyl-CoA synthetase alpha subunit, putative
Tb927.11.12680	Tb927.8.1340	prefoldin subunit 2, putative	60S ribosomal protein L7a, putative
Tb927.11.13190	Tb927.10.4330	elongation factor 1 gamma, putative	2-oxoisovalerate dehydrogenase beta subunit, mitochondrial precursor, putative
Tb11.v5.0480	Tb927.6.1090	DNA-directed RNA polymerase, alpha subunit, putative	proteasome regulatory ATPase subunit 3 (RPT3)
Tb927.11.16600	Tb927.10.1550	exosome-associated protein 2 (EAP2)	proteasome regulatory non-ATP-ase subunit 5,19S proteasome regulatory subunit (RPN5)
Tb927.11.3030	Tb927.10.15180	phosphoribosylpyrophosphate synthetase, putative (PRS)	nucleosome assembly protein, putative
Tb927.11.8890	Tb927.7.2590	DNA-dependent RNA polymerases, putative (RPC19)	prefoldin, putative
Tb927.11.9980	Tb927.7.7430	2-oxoglutarate dehydrogenase E1 component, putative	ATP synthase alpha chain, mitochondrial precursor,ATP synthase F1, alpha subunit
Tb927.11.14250	Tb927.11.2530	T-complex protein 1, epsilon subunit, putative (TCP-1-epsilon)	kinteoplast poly(A) polymerase complex 1 subunit,mitochondrial edited mRNA stability factor 1 subunit,mitochondrial RNA binding complex 1 subunit
Tb927.11.13190	Tb927.5.2290	elongation factor 1 gamma, putative	ATP-dependent RNA helicase, putative
Tb927.11.2530	Tb927.7.2590	kinteoplast poly(A) polymerase complex 1 subunit,mitochondrial edited mRNA stability factor 1 subunit,mitochondrial RNA binding complex 1 subunit	prefoldin, putative
Tb927.11.16760	Tb927.9.5730	T-complex protein 1, alpha subunit, putative (TCP-1-alpha)	nucleosome assembly protein-like protein
Tb927.9.3990	Tb927.10.4330	ribosomal protein S7, putative	2-oxoisovalerate dehydrogenase beta subunit, mitochondrial precursor, putative
Tb927.3.3320	Tb927.5.1200	60S ribosomal protein L13, putative	exosome component CSL4,Csl4p homologue (CSL4)
Tb927.10.4710	Tb927.9.3990	proteasome beta 2 subunit, putative,20S proteasome subunit	ribosomal protein S7, putative
Tb927.10.660	Tb927.11.14430	2-oxoisovalerate dehydrogenase alpha subunit, putative	proteasome regulatory non-ATP-ase subunit
Tb927.11.3980	Tb927.4.3590	mitochondrial processing peptidase alpha subunit, putative,metallo-peptidase, Clan ME, Family M16	translation elongation factor 1-beta, putative
Tb927.11.7020	Tb927.8.4410	proteasome alpha 7 subunit, putative (PSA4)	ARP2/3 complex subunit, putative
Tb927.10.7450	Tb927.10.3520	exosome complex exonuclease RRP41A,Rrp41p homologue (RRP41A)	protease regulatory ATPase subunit 4 (RPT4)
Tb927.11.11680	Tb927.11.16600	2-oxoglutarate dehydrogenase E2 component, putative	exosome-associated protein 2 (EAP2)
Tb927.10.7570	Tb927.3.780	dihydrolipoamide acetyltransferase E2 subunit, putative	proteasome alpha 7 subunit (TbPSA7)
Tb927.9.9670	Tb927.10.3380	proteasome alpha 1 subunit, putative,20S proteasome subunit alpha-6, (putative) (TbPSA6)	60S acidic ribosomal protein P2, putative
Tb927.10.9740	Tb927.7.1730	proteasome regulatory ATPase subunit 6,19S proteasome regulatory subunit (RPT6)	60S ribosomal protein L7, putative
Tb927.11.9980	Tb927.4.890	2-oxoglutarate dehydrogenase E1 component, putative	small nuclear ribonucleoprotein SmD3, putative (SmD3)
Tb927.1.4690	Tb927.4.1270	arginine N-methyltransferase (PRMT1)	ruvB-like DNA helicase, putative
Tb927.10.6080	Tb927.11.4460	proteasome beta 5 subunit, putative,proteasome beta 5 subunit (PRCE)	ALBA-Domain Protein (ALBA1)
Tb927.4.2040	Tb927.6.1260	ALBA-Domain Protein (ALBA3)	proteasome beta-1 subunit, putative (TbPSB1)
Tb927.11.11680	Tb927.11.2530	2-oxoglutarate dehydrogenase E2 component, putative	kinteoplast poly(A) polymerase complex 1 subunit,mitochondrial edited mRNA stability factor 1 subunit,mitochondrial RNA binding complex 1 subunit
Tb927.11.16760	Tb927.10.180	T-complex protein 1, alpha subunit, putative (TCP-1-alpha)	ATP synthase F1 subunit gamma protein, putative
Tb927.11.13190	Tb927.10.1990	elongation factor 1 gamma, putative	major vault protein, putative (MVP)
Tb927.5.1060	Tb927.9.3990	mitochondrial processing peptidase, beta subunit, putative,metallo-peptidase, Clan ME, Family M16	ribosomal protein S7, putative
Tb927.11.15430	Tb927.4.1630	U5 small nuclear ribonucleoprotein component, putative,U5 snrnp-specific protein, putative	ribosomal RNA processing protein 6 (RRP6)
Tb927.10.6080	Tb927.11.16600	proteasome beta 5 subunit, putative,proteasome beta 5 subunit (PRCE)	exosome-associated protein 2 (EAP2)
Tb927.10.5670	Tb927.10.7500	N-acetyltransferase subunit Nat1, putative (NAT1)	fibrillarin (NOP1)
Tb927.10.10590	Tb927.5.3800	histone H2B, putative	glutamine hydrolysing (not ammonia-dependent) carbomoyl phosphate synthase, putative
Tb927.5.1200	Tb927.5.2960	exosome component CSL4,Csl4p homologue (CSL4)	phosphoribosylpyrophosphate synthetase, putative (PRS)
Tb927.4.430	Tb927.8.1340	proteasome beta 7 subunit	60S ribosomal protein L7a, putative
Tb927.11.4450	Tb927.4.430	ALBA-Domain Protein (ALBA2)	proteasome beta 7 subunit
Tb927.10.660	Tb927.5.4460	2-oxoisovalerate dehydrogenase alpha subunit, putative	major vault protein, putative (MVP)
Tb927.6.4990	Tb927.10.3380	ATP synthase, epsilon chain, putative	60S acidic ribosomal protein P2, putative
Tb927.11.11030	Tb927.4.5040	exosome-associated protein 4 (EAP4)	dihydrolipoamide dehydrogenase, putative
Tb11.v5.0480	Tb927.9.3990	DNA-directed RNA polymerase, alpha subunit, putative	ribosomal protein S7, putative
Tb927.11.1450	Tb927.9.11270	2-oxoglutarate dehydrogenase E1 component, putative	T-complex protein 1, eta subunit, putative,t- complex protein 1 (eta subunit), putative (TCP-1-eta)
Tb927.10.6310	Tb927.9.11270	major vault protein, putative (MVP)	T-complex protein 1, eta subunit, putative,t- complex protein 1 (eta subunit), putative (TCP-1-eta)
Tb927.11.800	Tb927.10.1990	hypothetical protein, conserved	major vault protein, putative (MVP)
Tb927.2.4540	Tb927.3.780	Small nuclear ribonucleoprotein-associated protein B (snRNP-B) (Sm protein B) (Sm-B) (SmB), putative (TbSmB)	proteasome alpha 7 subunit (TbPSA7)
Tb927.10.5840	Tb927.7.7430	translation elongation factor 1-beta, putative	ATP synthase alpha chain, mitochondrial precursor,ATP synthase F1, alpha subunit
Tb927.11.1450	Tb927.7.2550	2-oxoglutarate dehydrogenase E1 component, putative	proteasome regulatory ATPase subunit 5 (RPT5)
Tb927.7.2570	Tb927.9.5210	guide RNA associated protein, GAP2	glutaminyl-tRNA synthetase, putative
Tb927.1.4690	Tb927.7.7430	arginine N-methyltransferase (PRMT1)	ATP synthase alpha chain, mitochondrial precursor,ATP synthase F1, alpha subunit
Tb927.11.12910	Tb927.9.11270	hypothetical protein, conserved	T-complex protein 1, eta subunit, putative,t- complex protein 1 (eta subunit), putative (TCP-1-eta)
Tb927.4.2040	Tb927.10.3150	ALBA-Domain Protein (ALBA3)	N-acetyltransferase, putative
Tb927.9.5690	Tb927.10.1990	60S acidic ribosomal protein, putative	major vault protein, putative (MVP)
Tb927.11.11030	Tb927.10.3380	exosome-associated protein 4 (EAP4)	60S acidic ribosomal protein P2, putative
Tb927.11.12680	Tb927.6.4990	prefoldin subunit 2, putative	ATP synthase, epsilon chain, putative
Tb927.11.8890	Tb927.3.1790	DNA-dependent RNA polymerases, putative (RPC19)	pyruvate dehydrogenase E1 beta subunit, putative
Tb927.4.1630	Tb927.5.4260	ribosomal RNA processing protein 6 (RRP6)	histone H4, putative
Tb927.3.2230	Tb927.9.11270	succinyl-CoA synthetase alpha subunit, putative	T-complex protein 1, eta subunit, putative,t- complex protein 1 (eta subunit), putative (TCP-1-eta)
Tb927.9.5350	Tb927.10.180	actin related protein 3, putative	ATP synthase F1 subunit gamma protein, putative
Tb927.9.5210	Tb927.9.5690	glutaminyl-tRNA synthetase, putative	60S acidic ribosomal protein, putative
Tb927.5.3800	Tb927.10.1990	glutamine hydrolysing (not ammonia-dependent) carbomoyl phosphate synthase, putative	major vault protein, putative (MVP)
Tb927.11.3030	Tb927.4.890	phosphoribosylpyrophosphate synthetase, putative (PRS)	small nuclear ribonucleoprotein SmD3, putative (SmD3)
Tb927.11.1450	Tb927.5.2960	2-oxoglutarate dehydrogenase E1 component, putative	phosphoribosylpyrophosphate synthetase, putative (PRS)
Tb927.11.800	Tb927.10.10590	hypothetical protein, conserved	histone H2B, putative
Tb927.10.15180	Tb927.10.15720	nucleosome assembly protein, putative	proteasome regulatory non-ATP-ase subunit 9,19S proteasome regulatory subunit (RPN9)
Tb927.9.5730	Tb927.10.3380	nucleosome assembly protein-like protein	60S acidic ribosomal protein P2, putative
Tb927.11.800	Tb927.10.2560	hypothetical protein, conserved	mitochondrial malate dehydrogenase (mMDH)
Tb927.10.7450	Tb927.11.13280	exosome complex exonuclease RRP41A,Rrp41p homologue (RRP41A)	mitochondrial RNA binding protein 2 (GBP25)
Tb927.10.5050	Tb927.8.1340	hypothetical protein, conserved	60S ribosomal protein L7a, putative
Tb927.4.5040	Tb927.10.1550	dihydrolipoamide dehydrogenase, putative	proteasome regulatory non-ATP-ase subunit 5,19S proteasome regulatory subunit (RPN5)
Tb927.11.4460	Tb927.10.4330	ALBA-Domain Protein (ALBA1)	2-oxoisovalerate dehydrogenase beta subunit, mitochondrial precursor, putative
Tb927.10.7450	Tb927.5.3800	exosome complex exonuclease RRP41A,Rrp41p homologue (RRP41A)	glutamine hydrolysing (not ammonia-dependent) carbomoyl phosphate synthase, putative
Tb927.9.11310	Tb927.10.15800	unspecified product	actin related protein 2, putative
Tb927.10.5840	Tb927.10.9430	translation elongation factor 1-beta, putative	phosphoribosylpyrophosphate synthetase, putative (PRS)
Tb927.10.7570	Tb927.11.15430	dihydrolipoamide acetyltransferase E2 subunit, putative	U5 small nuclear ribonucleoprotein component, putative,U5 snrnp-specific protein, putative
Tb927.5.1060	Tb927.9.11110	mitochondrial processing peptidase, beta subunit, putative,metallo-peptidase, Clan ME, Family M16	PRP8 protein homologue,U5 snRNA-associated splicing factor
Tb927.10.4710	Tb927.9.5730	proteasome beta 2 subunit, putative,20S proteasome subunit	nucleosome assembly protein-like protein
Tb927.10.10590	Tb927.9.5690	histone H2B, putative	60S acidic ribosomal protein, putative
	Tb927.10.12700	histone H2B, putative	pyruvate dehydrogenase E1 alpha subunit, putative
Tb927.10.4710	Tb927.11.800	proteasome beta 2 subunit, putative,20S proteasome subunit	hypothetical protein, conserved
Tb11.v5.0480	Tb927.3.4390	DNA-directed RNA polymerase, alpha subunit, putative	dihydrolipoamide dehydrogenase, putative (GCVL-1)
Tb927.5.4260	Tb927.10.2560	histone H4, putative	mitochondrial malate dehydrogenase (mMDH)
Tb927.11.12910	Tb927.10.3560	hypothetical protein, conserved	arginine N-methyltransferase, putative
Tb927.3.780	Tb927.10.4540	proteasome alpha 7 subunit (TbPSA7)	ARP2/3 complex subunit, putative
Tb927.4.890	Tb927.7.7430	small nuclear ribonucleoprotein SmD3, putative (SmD3)	ATP synthase alpha chain, mitochondrial precursor,ATP synthase F1, alpha subunit
Tb927.10.1060	Tb927.4.1270	T-complex protein 1, delta subunit, putative (TCP-1-delta)	ruvB-like DNA helicase, putative
Tb927.11.12910	Tb927.7.2570	hypothetical protein, conserved	guide RNA associated protein, GAP2
Tb927.10.7570	Tb927.9.5210	dihydrolipoamide acetyltransferase E2 subunit, putative	glutaminyl-tRNA synthetase, putative
Tb927.3.1380	Tb927.5.1060	ATP synthase beta chain, mitochondrial precursor,ATP synthase F1, beta subunit	mitochondrial processing peptidase, beta subunit, putative,metallo-peptidase, Clan ME, Family M16
Tb927.10.9430	Tb927.8.7380	phosphoribosylpyrophosphate synthetase, putative (PRS)	dihydrolipoamide dehydrogenase, point mutation,acetoin dehydrogenase e3 component, putative
Tb927.6.1260	Tb927.8.3150	proteasome beta-1 subunit, putative (TbPSB1)	T-complex protein 1, gamma subunit, putative (TCP-1-gamma)
Tb927.11.13190	Tb927.11.4450	elongation factor 1 gamma, putative	ALBA-Domain Protein (ALBA2)
Tb927.3.4390	Tb927.6.4990	dihydrolipoamide dehydrogenase, putative (GCVL-1)	ATP synthase, epsilon chain, putative
Tb927.5.1060	Tb927.10.3520	mitochondrial processing peptidase, beta subunit, putative,metallo-peptidase, Clan ME, Family M16	protease regulatory ATPase subunit 4 (RPT4)
Tb927.11.1710	Tb927.4.1270	mitochondrial RNA binding protein 1,gBP21, MRP1 (GBP21)	ruvB-like DNA helicase, putative
Tb927.11.12680	Tb927.10.3580	prefoldin subunit 2, putative	hypothetical protein, conserved
Tb927.11.13280	Tb927.4.200	mitochondrial RNA binding protein 2 (GBP25)	retrotransposon hot spot protein 1 (RHS1), putative
Tb927.9.7070	Tb927.10.3580	exosome complex exonuclease RRP40 (RRP40)	hypothetical protein, conserved
Tb927.2.5850	Tb927.10.15180	small nuclear ribonucleoprotein SmD2 (Sm-D2)	nucleosome assembly protein, putative
Tb927.10.9740	Tb927.11.4530	proteasome regulatory ATPase subunit 6,19S proteasome regulatory subunit (RPT6)	N-acetyltransferase subunit ARD1 (ARD1)
Tb927.1.4690	Tb927.11.3240	arginine N-methyltransferase (PRMT1)	T-complex protein 1, zeta subunit, putative (TCP-1-zeta)
Tb927.11.1900	Tb927.11.4450	T-complex protein 1, beta subunit, putative	ALBA-Domain Protein (ALBA2)
Tb927.11.13280	Tb927.3.780	mitochondrial RNA binding protein 2 (GBP25)	proteasome alpha 7 subunit (TbPSA7)
Tb927.11.7020	Tb927.3.3320	proteasome alpha 7 subunit, putative (PSA4)	60S ribosomal protein L13, putative
Tb927.11.15430	Tb927.9.5690	U5 small nuclear ribonucleoprotein component, putative,U5 snrnp-specific protein, putative	60S acidic ribosomal protein, putative
Tb927.4.5040	Tb927.9.5210	dihydrolipoamide dehydrogenase, putative	glutaminyl-tRNA synthetase, putative
Tb927.3.1380	Tb927.7.4790	ATP synthase beta chain, mitochondrial precursor,ATP synthase F1, beta subunit	proteasome beta 6 subunit,20S proteasome beta 6 subunit, putative (BETA6)
Tb927.8.1340	Tb927.10.3560	60S ribosomal protein L7a, putative	arginine N-methyltransferase, putative
Tb927.10.7450	Tb927.10.1060	exosome complex exonuclease RRP41A,Rrp41p homologue (RRP41A)	T-complex protein 1, delta subunit, putative (TCP-1-delta)
Tb927.6.670	Tb927.7.570	ribosomal RNA processing protein 45,exosome complex exonuclease (RRP45)	prefoldin, putative
Tb927.2.5850	Tb927.7.2570	small nuclear ribonucleoprotein SmD2 (Sm-D2)	guide RNA associated protein, GAP2
Tb927.6.1090	Tb927.8.4410	proteasome regulatory ATPase subunit 3 (RPT3)	ARP2/3 complex subunit, putative
Tb927.3.2230	Tb927.7.7430	succinyl-CoA synthetase alpha subunit, putative	ATP synthase alpha chain, mitochondrial precursor,ATP synthase F1, alpha subunit
Tb927.8.7380	Tb927.9.7070	dihydrolipoamide dehydrogenase, point mutation,acetoin dehydrogenase e3 component, putative	exosome complex exonuclease RRP40 (RRP40)
	Tb927.9.5350	dihydrolipoamide dehydrogenase, point mutation,acetoin dehydrogenase e3 component, putative	actin related protein 3, putative
Tb927.2.2900	Tb927.9.3990	ARP2/3 complex subunit, putative	ribosomal protein S7, putative
Tb927.11.3240	Tb927.10.15720	T-complex protein 1, zeta subunit, putative (TCP-1-zeta)	proteasome regulatory non-ATP-ase subunit 9,19S proteasome regulatory subunit (RPN9)
Tb927.10.9430	Tb927.5.4260	phosphoribosylpyrophosphate synthetase, putative (PRS)	histone H4, putative
Tb927.11.13280	Tb927.7.2590	mitochondrial RNA binding protein 2 (GBP25)	prefoldin, putative
Tb927.3.3320	Tb927.9.5350	60S ribosomal protein L13, putative	actin related protein 3, putative
Tb927.9.11110	Tb927.9.7070	PRP8 protein homologue,U5 snRNA-associated splicing factor	exosome complex exonuclease RRP40 (RRP40)
Tb927.4.2030	Tb927.9.9670	ALBA-Domain Protein (ALBA4)	proteasome alpha 1 subunit, putative,20S proteasome subunit alpha-6, (putative) (TbPSA6)
Tb927.10.5670	Tb927.5.580	N-acetyltransferase subunit Nat1, putative (NAT1)	prefoldin subunit, putative
Tb927.11.7270	Tb927.5.580	proteasome beta 3 subunit, putative (PSB3)	prefoldin subunit, putative
Tb927.5.3170	Tb927.7.2590	ribose-phosphate pyrophosphokinase, putative (PRPS5)	prefoldin, putative
Tb927.9.7070	Tb927.10.4330	exosome complex exonuclease RRP40 (RRP40)	2-oxoisovalerate dehydrogenase beta subunit, mitochondrial precursor, putative
Tb927.5.4460	Tb927.7.2550	major vault protein, putative (MVP)	proteasome regulatory ATPase subunit 5 (RPT5)
Tb927.10.1060	Tb927.10.14750	T-complex protein 1, delta subunit, putative (TCP-1-delta)	fibrillarin, putative
Tb927.3.780	Tb927.10.15720	proteasome alpha 7 subunit (TbPSA7)	proteasome regulatory non-ATP-ase subunit 9,19S proteasome regulatory subunit (RPN9)
Tb927.11.4530	Tb927.5.580	N-acetyltransferase subunit ARD1 (ARD1)	prefoldin subunit, putative
Tb927.11.15430	Tb927.5.2960	U5 small nuclear ribonucleoprotein component, putative,U5 snrnp-specific protein, putative	phosphoribosylpyrophosphate synthetase, putative (PRS)
Tb927.11.9220	Tb927.6.4990	proteasome regulatory non-ATP-ase subunit 2 (RPN2)	ATP synthase, epsilon chain, putative
Tb927.9.11110	Tb927.10.1990	PRP8 protein homologue,U5 snRNA-associated splicing factor	major vault protein, putative (MVP)
Tb927.4.200	Tb927.8.5330	retrotransposon hot spot protein 1 (RHS1), putative	tyrosyl/methionyl-tRNA synthetase, putative
Tb927.3.3320	Tb927.5.2290	60S ribosomal protein L13, putative	ATP-dependent RNA helicase, putative
	Tb927.6.1090	60S ribosomal protein L13, putative	proteasome regulatory ATPase subunit 3 (RPT3)
Tb927.3.1790	Tb927.6.4990	pyruvate dehydrogenase E1 beta subunit, putative	ATP synthase, epsilon chain, putative
Tb927.10.5670	Tb927.2.4540	N-acetyltransferase subunit Nat1, putative (NAT1)	Small nuclear ribonucleoprotein-associated protein B (snRNP-B) (Sm protein B) (Sm-B) (SmB), putative (TbSmB)
Tb927.10.7570	Tb927.8.5330	dihydrolipoamide acetyltransferase E2 subunit, putative	tyrosyl/methionyl-tRNA synthetase, putative
Tb927.1.4690	Tb927.10.14750	arginine N-methyltransferase (PRMT1)	fibrillarin, putative
Tb927.7.570	Tb927.10.3580	prefoldin, putative	hypothetical protein, conserved
Tb927.11.11030	Tb927.10.3150	exosome-associated protein 4 (EAP4)	N-acetyltransferase, putative
Tb927.11.4530	Tb927.4.890	N-acetyltransferase subunit ARD1 (ARD1)	small nuclear ribonucleoprotein SmD3, putative (SmD3)
Tb927.10.9430	Tb927.10.15180	phosphoribosylpyrophosphate synthetase, putative (PRS)	nucleosome assembly protein, putative
Tb927.11.16600	Tb927.6.4990	exosome-associated protein 2 (EAP2)	ATP synthase, epsilon chain, putative
Tb927.5.1710	Tb927.7.2550	ribonucleoprotein p18, mitochondrial precursor, putative	proteasome regulatory ATPase subunit 5 (RPT5)
Tb927.2.2900	Tb927.10.10590	ARP2/3 complex subunit, putative	histone H2B, putative
Tb927.11.8890	Tb927.5.1200	DNA-dependent RNA polymerases, putative (RPC19)	exosome component CSL4,Csl4p homologue (CSL4)
Tb927.11.2530	Tb927.5.2290	kinteoplast poly(A) polymerase complex 1 subunit,mitochondrial edited mRNA stability factor 1 subunit,mitochondrial RNA binding complex 1 subunit	ATP-dependent RNA helicase, putative
Tb927.6.670	Tb927.10.4540	ribosomal RNA processing protein 45,exosome complex exonuclease (RRP45)	ARP2/3 complex subunit, putative
Tb927.4.2040	Tb927.7.2590	ALBA-Domain Protein (ALBA3)	prefoldin, putative
Tb927.6.1260	Tb927.10.3380	proteasome beta-1 subunit, putative (TbPSB1)	60S acidic ribosomal protein P2, putative
Tb927.11.1900	Tb927.4.2030	T-complex protein 1, beta subunit, putative	ALBA-Domain Protein (ALBA4)
Tb927.10.1250	Tb927.10.1550	hypothetical protein, conserved	proteasome regulatory non-ATP-ase subunit 5,19S proteasome regulatory subunit (RPN5)
Tb11.v5.0196	Tb927.10.15180	hypothetical protein, conserved	nucleosome assembly protein, putative
Tb927.6.670	Tb927.9.11110	ribosomal RNA processing protein 45,exosome complex exonuclease (RRP45)	PRP8 protein homologue,U5 snRNA-associated splicing factor
Tb927.11.7020	Tb927.6.4990	proteasome alpha 7 subunit, putative (PSA4)	ATP synthase, epsilon chain, putative
Tb927.10.7570	Tb927.3.2230	dihydrolipoamide acetyltransferase E2 subunit, putative	succinyl-CoA synthetase alpha subunit, putative
Tb927.6.4990	Tb927.10.3560	ATP synthase, epsilon chain, putative	arginine N-methyltransferase, putative
Tb927.5.3170	Tb927.10.15180	ribose-phosphate pyrophosphokinase, putative (PRPS5)	nucleosome assembly protein, putative
Tb927.11.11680	Tb927.11.13280	2-oxoglutarate dehydrogenase E2 component, putative	mitochondrial RNA binding protein 2 (GBP25)
Tb927.11.3030	Tb927.11.9980	phosphoribosylpyrophosphate synthetase, putative (PRS)	2-oxoglutarate dehydrogenase E1 component, putative
Tb927.11.3240	Tb927.7.7430	T-complex protein 1, zeta subunit, putative (TCP-1-zeta)	ATP synthase alpha chain, mitochondrial precursor,ATP synthase F1, alpha subunit
Tb927.1.4690	Tb927.3.1380	arginine N-methyltransferase (PRMT1)	ATP synthase beta chain, mitochondrial precursor,ATP synthase F1, beta subunit
Tb11.v5.0196	Tb927.6.670	hypothetical protein, conserved	ribosomal RNA processing protein 45,exosome complex exonuclease (RRP45)
Tb927.11.3240	Tb927.10.1990	T-complex protein 1, zeta subunit, putative (TCP-1-zeta)	major vault protein, putative (MVP)
Tb927.10.5050	Tb927.9.11270	hypothetical protein, conserved	T-complex protein 1, eta subunit, putative,t- complex protein 1 (eta subunit), putative (TCP-1-eta)
Tb927.11.11680	Tb927.6.4990	2-oxoglutarate dehydrogenase E2 component, putative	ATP synthase, epsilon chain, putative
Tb927.10.9430	Tb927.5.2290	phosphoribosylpyrophosphate synthetase, putative (PRS)	ATP-dependent RNA helicase, putative
Tb927.10.4710	Tb927.4.200	proteasome beta 2 subunit, putative,20S proteasome subunit	retrotransposon hot spot protein 1 (RHS1), putative
Tb927.7.4790	Tb927.10.3560	proteasome beta 6 subunit,20S proteasome beta 6 subunit, putative (BETA6)	arginine N-methyltransferase, putative
Tb927.6.1090	Tb927.10.15180	proteasome regulatory ATPase subunit 3 (RPT3)	nucleosome assembly protein, putative
Tb927.11.13190	Tb927.9.11110	elongation factor 1 gamma, putative	PRP8 protein homologue,U5 snRNA-associated splicing factor
Tb927.10.9430	Tb927.9.5210	phosphoribosylpyrophosphate synthetase, putative (PRS)	glutaminyl-tRNA synthetase, putative
Tb927.6.1260	Tb927.9.5350	proteasome beta-1 subunit, putative (TbPSB1)	actin related protein 3, putative
Tb927.11.3030	Tb927.4.2040	phosphoribosylpyrophosphate synthetase, putative (PRS)	ALBA-Domain Protein (ALBA3)
Tb927.11.7020	Tb927.9.5690	proteasome alpha 7 subunit, putative (PSA4)	60S acidic ribosomal protein, putative
Tb927.10.6310	Tb927.11.14250	major vault protein, putative (MVP)	T-complex protein 1, epsilon subunit, putative (TCP-1-epsilon)
Tb927.3.1380	Tb927.9.9670	ATP synthase beta chain, mitochondrial precursor,ATP synthase F1, beta subunit	proteasome alpha 1 subunit, putative,20S proteasome subunit alpha-6, (putative) (TbPSA6)
Tb927.10.8190	Tb927.11.13280	T-complex protein 1, theta subunit, putative,CCT-theta, putative (TCP-1-theta)	mitochondrial RNA binding protein 2 (GBP25)
Tb927.10.10030	Tb927.9.11110	hypothetical protein, conserved	PRP8 protein homologue,U5 snRNA-associated splicing factor
Tb927.4.5040	Tb927.9.3990	dihydrolipoamide dehydrogenase, putative	ribosomal protein S7, putative
Tb927.4.430	Tb927.9.5210	proteasome beta 7 subunit	glutaminyl-tRNA synthetase, putative
Tb927.3.1790	Tb927.3.2230	pyruvate dehydrogenase E1 beta subunit, putative	succinyl-CoA synthetase alpha subunit, putative
Tb927.4.200	Tb927.10.1550	retrotransposon hot spot protein 1 (RHS1), putative	proteasome regulatory non-ATP-ase subunit 5,19S proteasome regulatory subunit (RPN5)
Tb927.10.1250	Tb927.10.3560	hypothetical protein, conserved	arginine N-methyltransferase, putative
Tb927.11.16030	Tb927.4.1630	proteasome regulatory non-ATP-ase subunit 7 (RPN7)	ribosomal RNA processing protein 6 (RRP6)
Tb927.8.5330	Tb927.10.15720	tyrosyl/methionyl-tRNA synthetase, putative	proteasome regulatory non-ATP-ase subunit 9,19S proteasome regulatory subunit (RPN9)
Tb927.10.4710	Tb927.10.2560	proteasome beta 2 subunit, putative,20S proteasome subunit	mitochondrial malate dehydrogenase (mMDH)
Tb927.3.780	Tb927.5.580	proteasome alpha 7 subunit (TbPSA7)	prefoldin subunit, putative
Tb927.4.3590	Tb927.6.670	translation elongation factor 1-beta, putative	ribosomal RNA processing protein 45,exosome complex exonuclease (RRP45)
Tb927.11.11680	Tb927.5.4260	2-oxoglutarate dehydrogenase E2 component, putative	histone H4, putative
Tb927.6.4990	Tb927.7.4420	ATP synthase, epsilon chain, putative	proteasome alpha 3 subunit, putative
Tb927.4.2030	Tb927.8.4410	ALBA-Domain Protein (ALBA4)	ARP2/3 complex subunit, putative
Tb927.10.5050	Tb927.6.1260	hypothetical protein, conserved	proteasome beta-1 subunit, putative (TbPSB1)
Tb927.11.16030	Tb927.4.430	proteasome regulatory non-ATP-ase subunit 7 (RPN7)	proteasome beta 7 subunit
Tb927.10.7570	Tb927.10.3560	dihydrolipoamide acetyltransferase E2 subunit, putative	arginine N-methyltransferase, putative
Tb927.11.4460	Tb927.4.200	ALBA-Domain Protein (ALBA1)	retrotransposon hot spot protein 1 (RHS1), putative
Tb927.11.16600	Tb927.11.7270	exosome-associated protein 2 (EAP2)	proteasome beta 3 subunit, putative (PSB3)
Tb927.10.7570	Tb927.8.7380	dihydrolipoamide acetyltransferase E2 subunit, putative	dihydrolipoamide dehydrogenase, point mutation,acetoin dehydrogenase e3 component, putative
Tb927.10.4710	Tb927.10.5840	proteasome beta 2 subunit, putative,20S proteasome subunit	translation elongation factor 1-beta, putative
Tb11.v5.0196	Tb927.7.2940	hypothetical protein, conserved	histone H2A, putative
Tb927.7.2550	Tb927.10.1990	proteasome regulatory ATPase subunit 5 (RPT5)	major vault protein, putative (MVP)
Tb927.10.12700	Tb927.9.5690	pyruvate dehydrogenase E1 alpha subunit, putative	60S acidic ribosomal protein, putative
Tb927.11.11680	Tb927.7.2570	2-oxoglutarate dehydrogenase E2 component, putative	guide RNA associated protein, GAP2
Tb927.7.570	Tb927.9.5730	prefoldin, putative	nucleosome assembly protein-like protein
Tb927.3.1380	Tb927.4.1270	ATP synthase beta chain, mitochondrial precursor,ATP synthase F1, beta subunit	ruvB-like DNA helicase, putative
Tb927.10.5840	Tb927.10.3580	translation elongation factor 1-beta, putative	hypothetical protein, conserved
Tb927.11.12910	Tb927.11.4530	hypothetical protein, conserved	N-acetyltransferase subunit ARD1 (ARD1)
Tb927.6.1260	Tb927.10.4540	proteasome beta-1 subunit, putative (TbPSB1)	ARP2/3 complex subunit, putative
Tb927.10.15720	Tb927.10.180	proteasome regulatory non-ATP-ase subunit 9,19S proteasome regulatory subunit (RPN9)	ATP synthase F1 subunit gamma protein, putative
Tb927.5.1710	Tb927.10.12700	ribonucleoprotein p18, mitochondrial precursor, putative	pyruvate dehydrogenase E1 alpha subunit, putative
Tb927.7.4420	Tb927.10.15720	proteasome alpha 3 subunit, putative	proteasome regulatory non-ATP-ase subunit 9,19S proteasome regulatory subunit (RPN9)
Tb927.10.6310	Tb927.2.4540	major vault protein, putative (MVP)	Small nuclear ribonucleoprotein-associated protein B (snRNP-B) (Sm protein B) (Sm-B) (SmB), putative (TbSmB)
Tb927.8.1340	Tb927.9.5730	60S ribosomal protein L7a, putative	nucleosome assembly protein-like protein
Tb927.2.3800	Tb927.3.2230	guide RNA associated protein, GAP1,MRB1-associated protein	succinyl-CoA synthetase alpha subunit, putative
Tb927.11.8890	Tb927.10.4330	DNA-dependent RNA polymerases, putative (RPC19)	2-oxoisovalerate dehydrogenase beta subunit, mitochondrial precursor, putative
Tb927.10.8190	Tb927.11.800	T-complex protein 1, theta subunit, putative,CCT-theta, putative (TCP-1-theta)	hypothetical protein, conserved
Tb927.11.8890	Tb927.10.3380	DNA-dependent RNA polymerases, putative (RPC19)	60S acidic ribosomal protein P2, putative
Tb927.10.6080	Tb927.9.11110	proteasome beta 5 subunit, putative,proteasome beta 5 subunit (PRCE)	PRP8 protein homologue,U5 snRNA-associated splicing factor
Tb927.10.9430	Tb927.8.4410	phosphoribosylpyrophosphate synthetase, putative (PRS)	ARP2/3 complex subunit, putative
Tb927.10.1060	Tb927.7.3050	T-complex protein 1, delta subunit, putative (TCP-1-delta)	hypothetical protein, conserved
Tb927.3.4390	Tb927.4.1270	dihydrolipoamide dehydrogenase, putative (GCVL-1)	ruvB-like DNA helicase, putative
Tb927.7.4420	Tb927.10.12700	proteasome alpha 3 subunit, putative	pyruvate dehydrogenase E1 alpha subunit, putative
Tb927.10.2560	Tb927.10.290	mitochondrial malate dehydrogenase (mMDH)	proteasome alpha 2 subunit, putative
Tb927.11.8890	Tb927.10.14750	DNA-dependent RNA polymerases, putative (RPC19)	fibrillarin, putative
Tb927.5.3170	Tb927.9.5690	ribose-phosphate pyrophosphokinase, putative (PRPS5)	60S acidic ribosomal protein, putative
	Tb927.10.3580	ribose-phosphate pyrophosphokinase, putative (PRPS5)	hypothetical protein, conserved
Tb927.11.9220	Tb927.3.1380	proteasome regulatory non-ATP-ase subunit 2 (RPN2)	ATP synthase beta chain, mitochondrial precursor,ATP synthase F1, beta subunit
Tb927.10.5670	Tb927.11.12910	N-acetyltransferase subunit Nat1, putative (NAT1)	hypothetical protein, conserved
Tb11.v5.0196	Tb927.7.2590	hypothetical protein, conserved	prefoldin, putative
Tb927.5.2960	Tb927.9.5690	phosphoribosylpyrophosphate synthetase, putative (PRS)	60S acidic ribosomal protein, putative
Tb927.11.13190	Tb927.11.16760	elongation factor 1 gamma, putative	T-complex protein 1, alpha subunit, putative (TCP-1-alpha)
Tb927.10.660	Tb927.5.2290	2-oxoisovalerate dehydrogenase alpha subunit, putative	ATP-dependent RNA helicase, putative
Tb927.7.1730	Tb927.10.14750	60S ribosomal protein L7, putative	fibrillarin, putative
Tb927.11.11680	Tb927.9.3990	2-oxoglutarate dehydrogenase E2 component, putative	ribosomal protein S7, putative
Tb927.2.3800	Tb927.10.12700	guide RNA associated protein, GAP1,MRB1-associated protein	pyruvate dehydrogenase E1 alpha subunit, putative
Tb927.10.7500	Tb927.8.7380	fibrillarin (NOP1)	dihydrolipoamide dehydrogenase, point mutation,acetoin dehydrogenase e3 component, putative
Tb927.10.1990	Tb927.10.3150	major vault protein, putative (MVP)	N-acetyltransferase, putative
Tb927.7.2550	Tb927.8.3150	proteasome regulatory ATPase subunit 5 (RPT5)	T-complex protein 1, gamma subunit, putative (TCP-1-gamma)
Tb927.4.200	Tb927.10.15180	retrotransposon hot spot protein 1 (RHS1), putative	nucleosome assembly protein, putative
Tb927.9.11270	Tb927.10.2560	T-complex protein 1, eta subunit, putative,t- complex protein 1 (eta subunit), putative (TCP-1-eta)	mitochondrial malate dehydrogenase (mMDH)
Tb927.2.2900	Tb927.10.1060	ARP2/3 complex subunit, putative	T-complex protein 1, delta subunit, putative (TCP-1-delta)
Tb927.10.6080	Tb927.11.13190	proteasome beta 5 subunit, putative,proteasome beta 5 subunit (PRCE)	elongation factor 1 gamma, putative
Tb927.11.12910	Tb927.9.9670	hypothetical protein, conserved	proteasome alpha 1 subunit, putative,20S proteasome subunit alpha-6, (putative) (TbPSA6)
Tb927.11.13280	Tb927.3.4390	mitochondrial RNA binding protein 2 (GBP25)	dihydrolipoamide dehydrogenase, putative (GCVL-1)
Tb927.10.3150	Tb927.10.3580	N-acetyltransferase, putative	hypothetical protein, conserved
Tb927.10.15180	Tb927.10.3560	nucleosome assembly protein, putative	arginine N-methyltransferase, putative
Tb927.11.11030	Tb927.10.10590	exosome-associated protein 4 (EAP4)	histone H2B, putative
Tb927.4.2040	Tb927.5.1060	ALBA-Domain Protein (ALBA3)	mitochondrial processing peptidase, beta subunit, putative,metallo-peptidase, Clan ME, Family M16
Tb927.10.10590	Tb927.8.1340	histone H2B, putative	60S ribosomal protein L7a, putative
	Tb927.4.890	histone H2B, putative	small nuclear ribonucleoprotein SmD3, putative (SmD3)
Tb927.2.4540	Tb927.10.2560	Small nuclear ribonucleoprotein-associated protein B (snRNP-B) (Sm protein B) (Sm-B) (SmB), putative (TbSmB)	mitochondrial malate dehydrogenase (mMDH)
Tb927.11.4450	Tb927.10.1250	ALBA-Domain Protein (ALBA2)	hypothetical protein, conserved
Tb927.11.14430	Tb927.10.1990	proteasome regulatory non-ATP-ase subunit	major vault protein, putative (MVP)
Tb927.10.9740	Tb927.10.3580	proteasome regulatory ATPase subunit 6,19S proteasome regulatory subunit (RPT6)	hypothetical protein, conserved
	Tb927.2.2900	proteasome regulatory ATPase subunit 6,19S proteasome regulatory subunit (RPT6)	ARP2/3 complex subunit, putative
Tb927.6.1090	Tb927.9.11270	proteasome regulatory ATPase subunit 3 (RPT3)	T-complex protein 1, eta subunit, putative,t- complex protein 1 (eta subunit), putative (TCP-1-eta)
Tb927.7.2570	Tb927.10.1550	guide RNA associated protein, GAP2	proteasome regulatory non-ATP-ase subunit 5,19S proteasome regulatory subunit (RPN5)
Tb927.11.14430	Tb927.6.4990	proteasome regulatory non-ATP-ase subunit	ATP synthase, epsilon chain, putative
Tb927.4.2040	Tb927.5.4260	ALBA-Domain Protein (ALBA3)	histone H4, putative
Tb927.7.3050	Tb927.9.11310	hypothetical protein, conserved	unspecified product
Tb927.11.15430	Tb927.11.1900	U5 small nuclear ribonucleoprotein component, putative,U5 snrnp-specific protein, putative	T-complex protein 1, beta subunit, putative
Tb927.9.5210	Tb927.10.4330	glutaminyl-tRNA synthetase, putative	2-oxoisovalerate dehydrogenase beta subunit, mitochondrial precursor, putative
Tb927.7.1730	Tb927.10.3580	60S ribosomal protein L7, putative	hypothetical protein, conserved
Tb927.5.4460	Tb927.10.3150	major vault protein, putative (MVP)	N-acetyltransferase, putative
Tb927.10.8190	Tb927.3.780	T-complex protein 1, theta subunit, putative,CCT-theta, putative (TCP-1-theta)	proteasome alpha 7 subunit (TbPSA7)
Tb927.11.3030	Tb927.8.5330	phosphoribosylpyrophosphate synthetase, putative (PRS)	tyrosyl/methionyl-tRNA synthetase, putative
Tb927.11.16040	Tb927.10.180	hypothetical protein, conserved	ATP synthase F1 subunit gamma protein, putative
Tb927.10.9430	Tb927.9.5350	phosphoribosylpyrophosphate synthetase, putative (PRS)	actin related protein 3, putative
Tb927.10.5050	Tb927.11.16600	hypothetical protein, conserved	exosome-associated protein 2 (EAP2)
Tb927.11.4460	Tb927.9.11110	ALBA-Domain Protein (ALBA1)	PRP8 protein homologue,U5 snRNA-associated splicing factor
	Tb927.10.1250	ALBA-Domain Protein (ALBA1)	hypothetical protein, conserved
Tb927.1.4690	Tb927.5.580	arginine N-methyltransferase (PRMT1)	prefoldin subunit, putative
Tb927.11.14430	Tb927.3.4390	proteasome regulatory non-ATP-ase subunit	dihydrolipoamide dehydrogenase, putative (GCVL-1)
Tb927.11.13280	Tb927.11.7020	mitochondrial RNA binding protein 2 (GBP25)	proteasome alpha 7 subunit, putative (PSA4)
Tb927.5.580	Tb927.7.2550	prefoldin subunit, putative	proteasome regulatory ATPase subunit 5 (RPT5)
Tb927.11.4450	Tb927.10.15720	ALBA-Domain Protein (ALBA2)	proteasome regulatory non-ATP-ase subunit 9,19S proteasome regulatory subunit (RPN9)

## Sheet: negative 2
prot_1	prot_2	desc_1	desc_2
Tb927.11.4530	Tb927.11.9220	N-acetyltransferase subunit ARD1 (ARD1)	proteasome regulatory non-ATP-ase subunit 2 (RPN2)
Tb927.11.3030	Tb927.11.9220	phosphoribosylpyrophosphate synthetase, putative (PRS)	proteasome regulatory non-ATP-ase subunit 2 (RPN2)
Tb927.10.6080	Tb927.11.13280	proteasome beta 5 subunit, putative,proteasome beta 5 subunit (PRCE)	mitochondrial RNA binding protein 2 (GBP25)
Tb927.11.14250	Tb927.8.7380	T-complex protein 1, epsilon subunit, putative (TCP-1-epsilon)	dihydrolipoamide dehydrogenase, point mutation,acetoin dehydrogenase e3 component, putative
Tb927.11.11030	Tb927.9.5350	exosome-associated protein 4 (EAP4)	actin related protein 3, putative
Tb927.11.16030	Tb927.5.1200	proteasome regulatory non-ATP-ase subunit 7 (RPN7)	exosome component CSL4,Csl4p homologue (CSL4)
Tb927.5.1710	Tb927.7.1730	ribonucleoprotein p18, mitochondrial precursor, putative	60S ribosomal protein L7, putative
Tb927.3.1790	Tb927.9.5210	pyruvate dehydrogenase E1 beta subunit, putative	glutaminyl-tRNA synthetase, putative
Tb927.11.4530	Tb927.10.14750	N-acetyltransferase subunit ARD1 (ARD1)	fibrillarin, putative
Tb927.9.11270	Tb927.9.5350	T-complex protein 1, eta subunit, putative,t- complex protein 1 (eta subunit), putative (TCP-1-eta)	actin related protein 3, putative
Tb927.3.3320	Tb927.4.2040	60S ribosomal protein L13, putative	ALBA-Domain Protein (ALBA3)
Tb927.3.4390	Tb927.10.15180	dihydrolipoamide dehydrogenase, putative (GCVL-1)	nucleosome assembly protein, putative
Tb927.10.6310	Tb927.10.290	major vault protein, putative (MVP)	proteasome alpha 2 subunit, putative
Tb927.8.7380	Tb927.9.11270	dihydrolipoamide dehydrogenase, point mutation,acetoin dehydrogenase e3 component, putative	T-complex protein 1, eta subunit, putative,t- complex protein 1 (eta subunit), putative (TCP-1-eta)
Tb927.10.9430	Tb927.11.12910	phosphoribosylpyrophosphate synthetase, putative (PRS)	hypothetical protein, conserved
Tb927.5.2960	Tb927.10.2560	phosphoribosylpyrophosphate synthetase, putative (PRS)	mitochondrial malate dehydrogenase (mMDH)
Tb927.10.10590	Tb927.7.1730	histone H2B, putative	60S ribosomal protein L7, putative
Tb927.10.1990	Tb927.10.4330	major vault protein, putative (MVP)	2-oxoisovalerate dehydrogenase beta subunit, mitochondrial precursor, putative
Tb927.11.12680	Tb927.10.3580	prefoldin subunit 2, putative	hypothetical protein, conserved
Tb927.5.4460	Tb927.10.2560	major vault protein, putative (MVP)	mitochondrial malate dehydrogenase (mMDH)
Tb927.4.2030	Tb927.10.12700	ALBA-Domain Protein (ALBA4)	pyruvate dehydrogenase E1 alpha subunit, putative
Tb927.7.2590	Tb927.10.230	prefoldin, putative	proteasome alpha 5 subunit, putative,20S proteasome subunit alpha 5
Tb927.10.7570	Tb927.11.16030	dihydrolipoamide acetyltransferase E2 subunit, putative	proteasome regulatory non-ATP-ase subunit 7 (RPN7)
Tb927.10.6310	Tb927.9.11270	major vault protein, putative (MVP)	T-complex protein 1, eta subunit, putative,t- complex protein 1 (eta subunit), putative (TCP-1-eta)
Tb927.10.8190	Tb927.6.1260	T-complex protein 1, theta subunit, putative,CCT-theta, putative (TCP-1-theta)	proteasome beta-1 subunit, putative (TbPSB1)
Tb927.9.5690	Tb927.10.2560	60S acidic ribosomal protein, putative	mitochondrial malate dehydrogenase (mMDH)
Tb927.10.1060	Tb927.10.3560	T-complex protein 1, delta subunit, putative (TCP-1-delta)	arginine N-methyltransferase, putative
Tb927.6.4990	Tb927.8.5330	ATP synthase, epsilon chain, putative	tyrosyl/methionyl-tRNA synthetase, putative
Tb927.10.7450	Tb927.10.4330	exosome complex exonuclease RRP41A,Rrp41p homologue (RRP41A)	2-oxoisovalerate dehydrogenase beta subunit, mitochondrial precursor, putative
Tb927.11.12910	Tb927.4.5040	hypothetical protein, conserved	dihydrolipoamide dehydrogenase, putative
Tb927.10.8190	Tb927.10.230	T-complex protein 1, theta subunit, putative,CCT-theta, putative (TCP-1-theta)	proteasome alpha 5 subunit, putative,20S proteasome subunit alpha 5
Tb927.6.1090	Tb927.9.9670	proteasome regulatory ATPase subunit 3 (RPT3)	proteasome alpha 1 subunit, putative,20S proteasome subunit alpha-6, (putative) (TbPSA6)
Tb927.11.8890	Tb927.9.11310	DNA-dependent RNA polymerases, putative (RPC19)	unspecified product
Tb927.11.12680	Tb927.7.7430	prefoldin subunit 2, putative	ATP synthase alpha chain, mitochondrial precursor,ATP synthase F1, alpha subunit
Tb927.3.780	Tb927.7.2940	proteasome alpha 7 subunit (TbPSA7)	histone H2A, putative
Tb927.5.1060	Tb927.9.3990	mitochondrial processing peptidase, beta subunit, putative,metallo-peptidase, Clan ME, Family M16	ribosomal protein S7, putative
Tb11.v5.0480	Tb927.9.5690	DNA-directed RNA polymerase, alpha subunit, putative	60S acidic ribosomal protein, putative
Tb927.11.7020	Tb927.10.4330	proteasome alpha 7 subunit, putative (PSA4)	2-oxoisovalerate dehydrogenase beta subunit, mitochondrial precursor, putative
Tb927.9.3990	Tb927.10.3150	ribosomal protein S7, putative	N-acetyltransferase, putative
Tb927.11.11030	Tb927.11.9980	exosome-associated protein 4 (EAP4)	2-oxoglutarate dehydrogenase E1 component, putative
Tb927.2.4540	Tb927.10.10030	Small nuclear ribonucleoprotein-associated protein B (snRNP-B) (Sm protein B) (Sm-B) (SmB), putative (TbSmB)	hypothetical protein, conserved
Tb927.4.1270	Tb927.7.4790	ruvB-like DNA helicase, putative	proteasome beta 6 subunit,20S proteasome beta 6 subunit, putative (BETA6)
Tb927.11.12910	Tb927.10.1060	hypothetical protein, conserved	T-complex protein 1, delta subunit, putative (TCP-1-delta)
Tb927.11.15430	Tb927.5.2960	U5 small nuclear ribonucleoprotein component, putative,U5 snrnp-specific protein, putative	phosphoribosylpyrophosphate synthetase, putative (PRS)
Tb927.10.7570	Tb927.10.1060	dihydrolipoamide acetyltransferase E2 subunit, putative	T-complex protein 1, delta subunit, putative (TCP-1-delta)
Tb927.10.7500	Tb927.5.4260	fibrillarin (NOP1)	histone H4, putative
Tb927.2.3800	Tb927.6.4990	guide RNA associated protein, GAP1,MRB1-associated protein	ATP synthase, epsilon chain, putative
Tb927.11.11030	Tb927.2.5850	exosome-associated protein 4 (EAP4)	small nuclear ribonucleoprotein SmD2 (Sm-D2)
Tb927.7.570	Tb927.10.2560	prefoldin, putative	mitochondrial malate dehydrogenase (mMDH)
Tb927.10.4710	Tb927.10.3150	proteasome beta 2 subunit, putative,20S proteasome subunit	N-acetyltransferase, putative
Tb927.11.4460	Tb927.10.1990	ALBA-Domain Protein (ALBA1)	major vault protein, putative (MVP)
Tb927.10.7570	Tb927.11.1450	dihydrolipoamide acetyltransferase E2 subunit, putative	2-oxoglutarate dehydrogenase E1 component, putative
Tb927.11.13280	Tb927.7.4420	mitochondrial RNA binding protein 2 (GBP25)	proteasome alpha 3 subunit, putative
Tb927.10.5840	Tb927.5.2290	translation elongation factor 1-beta, putative	ATP-dependent RNA helicase, putative
Tb927.11.14250	Tb927.10.15720	T-complex protein 1, epsilon subunit, putative (TCP-1-epsilon)	proteasome regulatory non-ATP-ase subunit 9,19S proteasome regulatory subunit (RPN9)
Tb927.10.290	Tb927.10.3560	proteasome alpha 2 subunit, putative	arginine N-methyltransferase, putative
Tb927.11.1450	Tb927.4.890	2-oxoglutarate dehydrogenase E1 component, putative	small nuclear ribonucleoprotein SmD3, putative (SmD3)
Tb927.11.15430	Tb927.11.7020	U5 small nuclear ribonucleoprotein component, putative,U5 snrnp-specific protein, putative	proteasome alpha 7 subunit, putative (PSA4)
Tb927.11.3030	Tb927.10.4330	phosphoribosylpyrophosphate synthetase, putative (PRS)	2-oxoisovalerate dehydrogenase beta subunit, mitochondrial precursor, putative
Tb927.7.2940	Tb927.10.1550	histone H2A, putative	proteasome regulatory non-ATP-ase subunit 5,19S proteasome regulatory subunit (RPN5)
Tb927.5.1200	Tb927.7.4790	exosome component CSL4,Csl4p homologue (CSL4)	proteasome beta 6 subunit,20S proteasome beta 6 subunit, putative (BETA6)
Tb927.9.3990	Tb927.10.3520	ribosomal protein S7, putative	protease regulatory ATPase subunit 4 (RPT4)
Tb927.11.14430	Tb927.10.1250	proteasome regulatory non-ATP-ase subunit	hypothetical protein, conserved
Tb927.5.1200	Tb927.6.1090	exosome component CSL4,Csl4p homologue (CSL4)	proteasome regulatory ATPase subunit 3 (RPT3)
Tb927.3.4390	Tb927.9.11310	dihydrolipoamide dehydrogenase, putative (GCVL-1)	unspecified product
Tb927.3.3320	Tb927.10.12700	60S ribosomal protein L13, putative	pyruvate dehydrogenase E1 alpha subunit, putative
Tb927.10.5670	Tb927.9.5350	N-acetyltransferase subunit Nat1, putative (NAT1)	actin related protein 3, putative
Tb927.10.7570	Tb927.11.15430	dihydrolipoamide acetyltransferase E2 subunit, putative	U5 small nuclear ribonucleoprotein component, putative,U5 snrnp-specific protein, putative
Tb927.10.9430	Tb927.10.1250	phosphoribosylpyrophosphate synthetase, putative (PRS)	hypothetical protein, conserved
Tb927.6.4990	Tb927.9.5210	ATP synthase, epsilon chain, putative	glutaminyl-tRNA synthetase, putative
Tb927.11.16030	Tb927.10.180	proteasome regulatory non-ATP-ase subunit 7 (RPN7)	ATP synthase F1 subunit gamma protein, putative
Tb927.11.15430	Tb927.10.1250	U5 small nuclear ribonucleoprotein component, putative,U5 snrnp-specific protein, putative	hypothetical protein, conserved
Tb927.9.3990	Tb927.10.1990	ribosomal protein S7, putative	major vault protein, putative (MVP)
Tb927.10.4710	Tb927.10.10590	proteasome beta 2 subunit, putative,20S proteasome subunit	histone H2B, putative
Tb927.3.2230	Tb927.7.2590	succinyl-CoA synthetase alpha subunit, putative	prefoldin, putative
Tb927.4.1270	Tb927.9.5350	ruvB-like DNA helicase, putative	actin related protein 3, putative
Tb927.5.1710	Tb927.10.12700	ribonucleoprotein p18, mitochondrial precursor, putative	pyruvate dehydrogenase E1 alpha subunit, putative
Tb927.3.780	Tb927.7.2570	proteasome alpha 7 subunit (TbPSA7)	guide RNA associated protein, GAP2
Tb927.11.16600	Tb927.7.570	exosome-associated protein 2 (EAP2)	prefoldin, putative
Tb927.2.5850	Tb927.9.5210	small nuclear ribonucleoprotein SmD2 (Sm-D2)	glutaminyl-tRNA synthetase, putative
Tb927.11.12680	Tb927.10.15720	prefoldin subunit 2, putative	proteasome regulatory non-ATP-ase subunit 9,19S proteasome regulatory subunit (RPN9)
Tb927.11.3030	Tb927.7.4420	phosphoribosylpyrophosphate synthetase, putative (PRS)	proteasome alpha 3 subunit, putative
Tb927.11.7270	Tb927.10.1060	proteasome beta 3 subunit, putative (PSB3)	T-complex protein 1, delta subunit, putative (TCP-1-delta)
Tb927.10.6080	Tb927.11.11030	proteasome beta 5 subunit, putative,proteasome beta 5 subunit (PRCE)	exosome-associated protein 4 (EAP4)
Tb927.11.14250	Tb927.9.5690	T-complex protein 1, epsilon subunit, putative (TCP-1-epsilon)	60S acidic ribosomal protein, putative
Tb927.2.5850	Tb927.10.15180	small nuclear ribonucleoprotein SmD2 (Sm-D2)	nucleosome assembly protein, putative
Tb927.11.1710	Tb927.5.580	mitochondrial RNA binding protein 1,gBP21, MRP1 (GBP21)	prefoldin subunit, putative
Tb927.4.2040	Tb927.7.2590	ALBA-Domain Protein (ALBA3)	prefoldin, putative
Tb927.10.7570	Tb927.2.4540	dihydrolipoamide acetyltransferase E2 subunit, putative	Small nuclear ribonucleoprotein-associated protein B (snRNP-B) (Sm protein B) (Sm-B) (SmB), putative (TbSmB)
Tb927.10.5050	Tb927.8.5330	hypothetical protein, conserved	tyrosyl/methionyl-tRNA synthetase, putative
Tb927.10.9430	Tb927.7.1730	phosphoribosylpyrophosphate synthetase, putative (PRS)	60S ribosomal protein L7, putative
Tb927.11.4460	Tb927.5.2960	ALBA-Domain Protein (ALBA1)	phosphoribosylpyrophosphate synthetase, putative (PRS)
Tb927.11.3980	Tb927.8.4410	mitochondrial processing peptidase alpha subunit, putative,metallo-peptidase, Clan ME, Family M16	ARP2/3 complex subunit, putative
Tb927.10.8190	Tb927.3.3320	T-complex protein 1, theta subunit, putative,CCT-theta, putative (TCP-1-theta)	60S ribosomal protein L13, putative
Tb927.10.9740	Tb927.6.1260	proteasome regulatory ATPase subunit 6,19S proteasome regulatory subunit (RPT6)	proteasome beta-1 subunit, putative (TbPSB1)
Tb927.9.5210	Tb927.10.14750	glutaminyl-tRNA synthetase, putative	fibrillarin, putative
Tb927.10.4710	Tb927.11.15430	proteasome beta 2 subunit, putative,20S proteasome subunit	U5 small nuclear ribonucleoprotein component, putative,U5 snrnp-specific protein, putative
Tb927.11.3240	Tb927.8.5330	T-complex protein 1, zeta subunit, putative (TCP-1-zeta)	tyrosyl/methionyl-tRNA synthetase, putative
Tb927.5.3800	Tb927.7.1730	glutamine hydrolysing (not ammonia-dependent) carbomoyl phosphate synthase, putative	60S ribosomal protein L7, putative
Tb927.6.1260	Tb927.10.180	proteasome beta-1 subunit, putative (TbPSB1)	ATP synthase F1 subunit gamma protein, putative
Tb927.11.11030	Tb927.10.1550	exosome-associated protein 4 (EAP4)	proteasome regulatory non-ATP-ase subunit 5,19S proteasome regulatory subunit (RPN5)
	Tb927.5.580	exosome-associated protein 4 (EAP4)	prefoldin subunit, putative
Tb11.v5.0480	Tb927.10.1060	DNA-directed RNA polymerase, alpha subunit, putative	T-complex protein 1, delta subunit, putative (TCP-1-delta)
Tb927.10.6080	Tb927.3.4390	proteasome beta 5 subunit, putative,proteasome beta 5 subunit (PRCE)	dihydrolipoamide dehydrogenase, putative (GCVL-1)
Tb927.11.8890	Tb927.7.2940	DNA-dependent RNA polymerases, putative (RPC19)	histone H2A, putative
Tb927.10.7570	Tb927.5.580	dihydrolipoamide acetyltransferase E2 subunit, putative	prefoldin subunit, putative
Tb927.4.890	Tb927.10.3150	small nuclear ribonucleoprotein SmD3, putative (SmD3)	N-acetyltransferase, putative
Tb927.5.1060	Tb927.10.1990	mitochondrial processing peptidase, beta subunit, putative,metallo-peptidase, Clan ME, Family M16	major vault protein, putative (MVP)
Tb927.10.1250	Tb927.7.2590	hypothetical protein, conserved	prefoldin, putative
Tb927.11.13190	Tb927.10.15800	elongation factor 1 gamma, putative	actin related protein 2, putative
Tb927.7.2940	Tb927.10.14750	histone H2A, putative	fibrillarin, putative
Tb927.3.2230	Tb927.10.1060	succinyl-CoA synthetase alpha subunit, putative	T-complex protein 1, delta subunit, putative (TCP-1-delta)
Tb927.10.6080	Tb927.6.670	proteasome beta 5 subunit, putative,proteasome beta 5 subunit (PRCE)	ribosomal RNA processing protein 45,exosome complex exonuclease (RRP45)
Tb927.10.660	Tb927.2.2900	2-oxoisovalerate dehydrogenase alpha subunit, putative	ARP2/3 complex subunit, putative
Tb927.6.4990	Tb927.7.570	ATP synthase, epsilon chain, putative	prefoldin, putative
Tb927.3.4390	Tb927.10.2560	dihydrolipoamide dehydrogenase, putative (GCVL-1)	mitochondrial malate dehydrogenase (mMDH)
Tb927.10.7500	Tb927.4.2030	fibrillarin (NOP1)	ALBA-Domain Protein (ALBA4)
Tb927.11.13190	Tb927.8.3150	elongation factor 1 gamma, putative	T-complex protein 1, gamma subunit, putative (TCP-1-gamma)
Tb927.5.4260	Tb927.8.5330	histone H4, putative	tyrosyl/methionyl-tRNA synthetase, putative
Tb927.5.580	Tb927.10.2560	prefoldin subunit, putative	mitochondrial malate dehydrogenase (mMDH)
Tb927.10.10030	Tb927.10.15800	hypothetical protein, conserved	actin related protein 2, putative
Tb927.10.9740	Tb927.10.14750	proteasome regulatory ATPase subunit 6,19S proteasome regulatory subunit (RPT6)	fibrillarin, putative
Tb927.11.11030	Tb927.11.3240	exosome-associated protein 4 (EAP4)	T-complex protein 1, zeta subunit, putative (TCP-1-zeta)
Tb927.10.7450	Tb927.9.5350	exosome complex exonuclease RRP41A,Rrp41p homologue (RRP41A)	actin related protein 3, putative
Tb927.6.4990	Tb927.9.5730	ATP synthase, epsilon chain, putative	nucleosome assembly protein-like protein
Tb927.6.1090	Tb927.9.5350	proteasome regulatory ATPase subunit 3 (RPT3)	actin related protein 3, putative
Tb927.10.660	Tb927.11.12680	2-oxoisovalerate dehydrogenase alpha subunit, putative	prefoldin subunit 2, putative
Tb927.9.7070	Tb927.9.9670	exosome complex exonuclease RRP40 (RRP40)	proteasome alpha 1 subunit, putative,20S proteasome subunit alpha-6, (putative) (TbPSA6)
Tb927.3.4390	Tb927.8.3150	dihydrolipoamide dehydrogenase, putative (GCVL-1)	T-complex protein 1, gamma subunit, putative (TCP-1-gamma)
Tb927.3.2230	Tb927.7.3050	succinyl-CoA synthetase alpha subunit, putative	hypothetical protein, conserved
	Tb927.10.15180	succinyl-CoA synthetase alpha subunit, putative	nucleosome assembly protein, putative
Tb927.10.4710	Tb927.7.2550	proteasome beta 2 subunit, putative,20S proteasome subunit	proteasome regulatory ATPase subunit 5 (RPT5)
Tb927.11.15430	Tb927.8.3150	U5 small nuclear ribonucleoprotein component, putative,U5 snrnp-specific protein, putative	T-complex protein 1, gamma subunit, putative (TCP-1-gamma)
Tb927.10.10590	Tb927.10.3150	histone H2B, putative	N-acetyltransferase, putative
Tb927.2.2900	Tb927.7.2590	ARP2/3 complex subunit, putative	prefoldin, putative
Tb927.10.5670	Tb927.10.3560	N-acetyltransferase subunit Nat1, putative (NAT1)	arginine N-methyltransferase, putative
Tb927.4.5040	Tb927.9.11270	dihydrolipoamide dehydrogenase, putative	T-complex protein 1, eta subunit, putative,t- complex protein 1 (eta subunit), putative (TCP-1-eta)
Tb927.2.3800	Tb927.10.15180	guide RNA associated protein, GAP1,MRB1-associated protein	nucleosome assembly protein, putative
Tb927.11.4460	Tb927.10.15800	ALBA-Domain Protein (ALBA1)	actin related protein 2, putative
Tb927.3.3320	Tb927.5.1710	60S ribosomal protein L13, putative	ribonucleoprotein p18, mitochondrial precursor, putative
Tb927.3.780	Tb927.9.5730	proteasome alpha 7 subunit (TbPSA7)	nucleosome assembly protein-like protein
	Tb927.7.2590	proteasome alpha 7 subunit (TbPSA7)	prefoldin, putative
Tb927.10.1060	Tb927.7.2590	T-complex protein 1, delta subunit, putative (TCP-1-delta)	prefoldin, putative
Tb927.11.1450	Tb927.10.15180	2-oxoglutarate dehydrogenase E1 component, putative	nucleosome assembly protein, putative
Tb927.11.7270	Tb927.5.1200	proteasome beta 3 subunit, putative (PSB3)	exosome component CSL4,Csl4p homologue (CSL4)
Tb927.11.1710	Tb927.10.1250	mitochondrial RNA binding protein 1,gBP21, MRP1 (GBP21)	hypothetical protein, conserved
Tb927.11.12910	Tb927.11.1900	hypothetical protein, conserved	T-complex protein 1, beta subunit, putative
Tb927.10.660	Tb927.5.1710	2-oxoisovalerate dehydrogenase alpha subunit, putative	ribonucleoprotein p18, mitochondrial precursor, putative
Tb927.4.1270	Tb927.9.11310	ruvB-like DNA helicase, putative	unspecified product
Tb927.11.12910	Tb927.2.3800	hypothetical protein, conserved	guide RNA associated protein, GAP1,MRB1-associated protein
	Tb927.3.1790	hypothetical protein, conserved	pyruvate dehydrogenase E1 beta subunit, putative
Tb927.3.780	Tb927.10.1250	proteasome alpha 7 subunit (TbPSA7)	hypothetical protein, conserved
Tb927.7.1730	Tb927.8.3150	60S ribosomal protein L7, putative	T-complex protein 1, gamma subunit, putative (TCP-1-gamma)
Tb927.10.10030	Tb927.5.2960	hypothetical protein, conserved	phosphoribosylpyrophosphate synthetase, putative (PRS)
Tb927.7.1730	Tb927.10.290	60S ribosomal protein L7, putative	proteasome alpha 2 subunit, putative
Tb927.11.14250	Tb927.11.2530	T-complex protein 1, epsilon subunit, putative (TCP-1-epsilon)	kinteoplast poly(A) polymerase complex 1 subunit,mitochondrial edited mRNA stability factor 1 subunit,mitochondrial RNA binding complex 1 subunit
Tb927.9.3990	Tb927.10.3380	ribosomal protein S7, putative	60S acidic ribosomal protein P2, putative
Tb927.11.16760	Tb927.4.2030	T-complex protein 1, alpha subunit, putative (TCP-1-alpha)	ALBA-Domain Protein (ALBA4)
Tb927.11.7020	Tb927.5.2960	proteasome alpha 7 subunit, putative (PSA4)	phosphoribosylpyrophosphate synthetase, putative (PRS)
Tb927.4.5040	Tb927.10.3520	dihydrolipoamide dehydrogenase, putative	protease regulatory ATPase subunit 4 (RPT4)
Tb927.4.1630	Tb927.10.3520	ribosomal RNA processing protein 6 (RRP6)	protease regulatory ATPase subunit 4 (RPT4)
Tb927.11.12680	Tb927.3.1790	prefoldin subunit 2, putative	pyruvate dehydrogenase E1 beta subunit, putative
Tb927.4.890	Tb927.7.3050	small nuclear ribonucleoprotein SmD3, putative (SmD3)	hypothetical protein, conserved
Tb927.10.6310	Tb927.10.14750	major vault protein, putative (MVP)	fibrillarin, putative
Tb927.10.9740	Tb927.6.670	proteasome regulatory ATPase subunit 6,19S proteasome regulatory subunit (RPT6)	ribosomal RNA processing protein 45,exosome complex exonuclease (RRP45)
Tb927.11.7270	Tb927.3.2230	proteasome beta 3 subunit, putative (PSB3)	succinyl-CoA synthetase alpha subunit, putative
Tb927.10.1060	Tb927.4.200	T-complex protein 1, delta subunit, putative (TCP-1-delta)	retrotransposon hot spot protein 1 (RHS1), putative
Tb927.6.1090	Tb927.9.11270	proteasome regulatory ATPase subunit 3 (RPT3)	T-complex protein 1, eta subunit, putative,t- complex protein 1 (eta subunit), putative (TCP-1-eta)
Tb927.11.15430	Tb927.10.15800	U5 small nuclear ribonucleoprotein component, putative,U5 snrnp-specific protein, putative	actin related protein 2, putative
Tb927.9.11110	Tb927.10.4330	PRP8 protein homologue,U5 snRNA-associated splicing factor	2-oxoisovalerate dehydrogenase beta subunit, mitochondrial precursor, putative
Tb927.4.200	Tb927.9.11310	retrotransposon hot spot protein 1 (RHS1), putative	unspecified product
Tb927.7.1730	Tb927.10.15180	60S ribosomal protein L7, putative	nucleosome assembly protein, putative
Tb927.11.4460	Tb927.7.4790	ALBA-Domain Protein (ALBA1)	proteasome beta 6 subunit,20S proteasome beta 6 subunit, putative (BETA6)
Tb927.11.11030	Tb927.9.5730	exosome-associated protein 4 (EAP4)	nucleosome assembly protein-like protein
Tb927.3.780	Tb927.10.2560	proteasome alpha 7 subunit (TbPSA7)	mitochondrial malate dehydrogenase (mMDH)
Tb927.10.7570	Tb927.10.230	dihydrolipoamide acetyltransferase E2 subunit, putative	proteasome alpha 5 subunit, putative,20S proteasome subunit alpha 5
Tb927.11.3980	Tb927.10.3520	mitochondrial processing peptidase alpha subunit, putative,metallo-peptidase, Clan ME, Family M16	protease regulatory ATPase subunit 4 (RPT4)
Tb927.6.1090	Tb927.7.4420	proteasome regulatory ATPase subunit 3 (RPT3)	proteasome alpha 3 subunit, putative
Tb927.5.1710	Tb927.10.1250	ribonucleoprotein p18, mitochondrial precursor, putative	hypothetical protein, conserved
Tb927.11.13280	Tb927.10.4330	mitochondrial RNA binding protein 2 (GBP25)	2-oxoisovalerate dehydrogenase beta subunit, mitochondrial precursor, putative
Tb927.11.3240	Tb927.4.2040	T-complex protein 1, zeta subunit, putative (TCP-1-zeta)	ALBA-Domain Protein (ALBA3)
Tb927.11.8890	Tb927.7.2550	DNA-dependent RNA polymerases, putative (RPC19)	proteasome regulatory ATPase subunit 5 (RPT5)
Tb11.v5.0480	Tb927.2.5850	DNA-directed RNA polymerase, alpha subunit, putative	small nuclear ribonucleoprotein SmD2 (Sm-D2)
Tb927.10.5050	Tb927.11.4460	hypothetical protein, conserved	ALBA-Domain Protein (ALBA1)
Tb927.2.2900	Tb927.4.5040	ARP2/3 complex subunit, putative	dihydrolipoamide dehydrogenase, putative
Tb927.11.1450	Tb927.6.1090	2-oxoglutarate dehydrogenase E1 component, putative	proteasome regulatory ATPase subunit 3 (RPT3)
Tb927.11.11030	Tb927.10.4540	exosome-associated protein 4 (EAP4)	ARP2/3 complex subunit, putative
Tb927.7.2590	Tb927.7.4420	prefoldin, putative	proteasome alpha 3 subunit, putative
Tb927.3.3320	Tb927.5.580	60S ribosomal protein L13, putative	prefoldin subunit, putative
Tb927.10.6080	Tb927.9.5690	proteasome beta 5 subunit, putative,proteasome beta 5 subunit (PRCE)	60S acidic ribosomal protein, putative
Tb927.5.1060	Tb927.9.7070	mitochondrial processing peptidase, beta subunit, putative,metallo-peptidase, Clan ME, Family M16	exosome complex exonuclease RRP40 (RRP40)
Tb927.11.3030	Tb927.10.230	phosphoribosylpyrophosphate synthetase, putative (PRS)	proteasome alpha 5 subunit, putative,20S proteasome subunit alpha 5
Tb927.11.11680	Tb927.10.2560	2-oxoglutarate dehydrogenase E2 component, putative	mitochondrial malate dehydrogenase (mMDH)
Tb927.7.7430	Tb927.9.3990	ATP synthase alpha chain, mitochondrial precursor,ATP synthase F1, alpha subunit	ribosomal protein S7, putative
Tb927.11.11680	Tb927.9.5730	2-oxoglutarate dehydrogenase E2 component, putative	nucleosome assembly protein-like protein
Tb927.9.5690	Tb927.10.3560	60S acidic ribosomal protein, putative	arginine N-methyltransferase, putative
Tb927.11.13190	Tb927.11.16040	elongation factor 1 gamma, putative	hypothetical protein, conserved
Tb927.11.15430	Tb927.10.3580	U5 small nuclear ribonucleoprotein component, putative,U5 snrnp-specific protein, putative	hypothetical protein, conserved
Tb927.10.9430	Tb927.10.2560	phosphoribosylpyrophosphate synthetase, putative (PRS)	mitochondrial malate dehydrogenase (mMDH)
Tb927.3.4390	Tb927.10.15720	dihydrolipoamide dehydrogenase, putative (GCVL-1)	proteasome regulatory non-ATP-ase subunit 9,19S proteasome regulatory subunit (RPN9)
Tb927.7.2940	Tb927.10.15720	histone H2A, putative	proteasome regulatory non-ATP-ase subunit 9,19S proteasome regulatory subunit (RPN9)
Tb927.5.580	Tb927.7.2570	prefoldin subunit, putative	guide RNA associated protein, GAP2
Tb927.11.13190	Tb927.7.4790	elongation factor 1 gamma, putative	proteasome beta 6 subunit,20S proteasome beta 6 subunit, putative (BETA6)
Tb927.5.2290	Tb927.9.11270	ATP-dependent RNA helicase, putative	T-complex protein 1, eta subunit, putative,t- complex protein 1 (eta subunit), putative (TCP-1-eta)
Tb927.7.570	Tb927.10.230	prefoldin, putative	proteasome alpha 5 subunit, putative,20S proteasome subunit alpha 5
Tb927.6.1260	Tb927.9.5730	proteasome beta-1 subunit, putative (TbPSB1)	nucleosome assembly protein-like protein
Tb927.3.3320	Tb927.6.1090	60S ribosomal protein L13, putative	proteasome regulatory ATPase subunit 3 (RPT3)
Tb927.2.5850	Tb927.5.580	small nuclear ribonucleoprotein SmD2 (Sm-D2)	prefoldin subunit, putative
Tb927.10.6310	Tb927.10.12700	major vault protein, putative (MVP)	pyruvate dehydrogenase E1 alpha subunit, putative
Tb927.3.1380	Tb927.10.14750	ATP synthase beta chain, mitochondrial precursor,ATP synthase F1, beta subunit	fibrillarin, putative
Tb927.10.4710	Tb927.11.16040	proteasome beta 2 subunit, putative,20S proteasome subunit	hypothetical protein, conserved
Tb927.5.3170	Tb927.9.11110	ribose-phosphate pyrophosphokinase, putative (PRPS5)	PRP8 protein homologue,U5 snRNA-associated splicing factor
Tb927.11.4530	Tb927.9.11110	N-acetyltransferase subunit ARD1 (ARD1)	PRP8 protein homologue,U5 snRNA-associated splicing factor
Tb927.10.5840	Tb927.10.9740	translation elongation factor 1-beta, putative	proteasome regulatory ATPase subunit 6,19S proteasome regulatory subunit (RPT6)
Tb927.10.7500	Tb927.3.1790	fibrillarin (NOP1)	pyruvate dehydrogenase E1 beta subunit, putative
Tb927.10.7570	Tb927.11.13190	dihydrolipoamide acetyltransferase E2 subunit, putative	elongation factor 1 gamma, putative
Tb927.10.5670	Tb927.2.5850	N-acetyltransferase subunit Nat1, putative (NAT1)	small nuclear ribonucleoprotein SmD2 (Sm-D2)
Tb927.3.1790	Tb927.5.4260	pyruvate dehydrogenase E1 beta subunit, putative	histone H4, putative
Tb927.11.13190	Tb927.11.9980	elongation factor 1 gamma, putative	2-oxoglutarate dehydrogenase E1 component, putative
Tb927.11.13280	Tb927.10.15800	mitochondrial RNA binding protein 2 (GBP25)	actin related protein 2, putative
Tb927.5.4460	Tb927.10.1250	major vault protein, putative (MVP)	hypothetical protein, conserved
Tb927.11.7270	Tb927.5.4260	proteasome beta 3 subunit, putative (PSB3)	histone H4, putative
Tb927.7.3050	Tb927.9.5730	hypothetical protein, conserved	nucleosome assembly protein-like protein
Tb927.11.4530	Tb927.5.2960	N-acetyltransferase subunit ARD1 (ARD1)	phosphoribosylpyrophosphate synthetase, putative (PRS)
Tb927.11.3980	Tb927.9.5730	mitochondrial processing peptidase alpha subunit, putative,metallo-peptidase, Clan ME, Family M16	nucleosome assembly protein-like protein
Tb927.10.6310	Tb927.11.16040	major vault protein, putative (MVP)	hypothetical protein, conserved
Tb927.1.4690	Tb927.6.1260	arginine N-methyltransferase (PRMT1)	proteasome beta-1 subunit, putative (TbPSB1)
Tb927.10.8190	Tb927.5.1060	T-complex protein 1, theta subunit, putative,CCT-theta, putative (TCP-1-theta)	mitochondrial processing peptidase, beta subunit, putative,metallo-peptidase, Clan ME, Family M16
Tb927.11.15430	Tb927.7.2590	U5 small nuclear ribonucleoprotein component, putative,U5 snrnp-specific protein, putative	prefoldin, putative
Tb927.11.12910	Tb927.7.1730	hypothetical protein, conserved	60S ribosomal protein L7, putative
Tb927.10.5670	Tb927.3.780	N-acetyltransferase subunit Nat1, putative (NAT1)	proteasome alpha 7 subunit (TbPSA7)
Tb927.2.4540	Tb927.5.4260	Small nuclear ribonucleoprotein-associated protein B (snRNP-B) (Sm protein B) (Sm-B) (SmB), putative (TbSmB)	histone H4, putative
Tb927.11.4450	Tb927.9.5730	ALBA-Domain Protein (ALBA2)	nucleosome assembly protein-like protein
Tb927.11.7270	Tb927.9.11270	proteasome beta 3 subunit, putative (PSB3)	T-complex protein 1, eta subunit, putative,t- complex protein 1 (eta subunit), putative (TCP-1-eta)
Tb927.11.7020	Tb927.7.2590	proteasome alpha 7 subunit, putative (PSA4)	prefoldin, putative
Tb927.8.5330	Tb927.10.4330	tyrosyl/methionyl-tRNA synthetase, putative	2-oxoisovalerate dehydrogenase beta subunit, mitochondrial precursor, putative
Tb927.10.10590	Tb927.4.5040	histone H2B, putative	dihydrolipoamide dehydrogenase, putative
Tb927.10.5050	Tb927.7.2590	hypothetical protein, conserved	prefoldin, putative
Tb927.7.3050	Tb927.9.11270	hypothetical protein, conserved	T-complex protein 1, eta subunit, putative,t- complex protein 1 (eta subunit), putative (TCP-1-eta)
Tb927.10.4710	Tb927.8.4410	proteasome beta 2 subunit, putative,20S proteasome subunit	ARP2/3 complex subunit, putative
Tb927.5.4460	Tb927.10.4540	major vault protein, putative (MVP)	ARP2/3 complex subunit, putative
Tb927.8.7380	Tb927.10.3520	dihydrolipoamide dehydrogenase, point mutation,acetoin dehydrogenase e3 component, putative	protease regulatory ATPase subunit 4 (RPT4)
Tb927.3.1380	Tb927.10.290	ATP synthase beta chain, mitochondrial precursor,ATP synthase F1, beta subunit	proteasome alpha 2 subunit, putative
Tb927.5.4260	Tb927.7.3050	histone H4, putative	hypothetical protein, conserved
Tb927.11.2530	Tb927.10.3150	kinteoplast poly(A) polymerase complex 1 subunit,mitochondrial edited mRNA stability factor 1 subunit,mitochondrial RNA binding complex 1 subunit	N-acetyltransferase, putative
Tb927.6.4990	Tb927.9.11310	ATP synthase, epsilon chain, putative	unspecified product
Tb927.10.12700	Tb927.10.1550	pyruvate dehydrogenase E1 alpha subunit, putative	proteasome regulatory non-ATP-ase subunit 5,19S proteasome regulatory subunit (RPN5)
Tb927.11.16600	Tb927.10.15720	exosome-associated protein 2 (EAP2)	proteasome regulatory non-ATP-ase subunit 9,19S proteasome regulatory subunit (RPN9)
Tb927.11.1450	Tb927.6.670	2-oxoglutarate dehydrogenase E1 component, putative	ribosomal RNA processing protein 45,exosome complex exonuclease (RRP45)
Tb927.10.5840	Tb927.7.1730	translation elongation factor 1-beta, putative	60S ribosomal protein L7, putative
Tb927.3.4390	Tb927.8.4410	dihydrolipoamide dehydrogenase, putative (GCVL-1)	ARP2/3 complex subunit, putative
Tb927.6.670	Tb927.10.180	ribosomal RNA processing protein 45,exosome complex exonuclease (RRP45)	ATP synthase F1 subunit gamma protein, putative
Tb927.11.16030	Tb927.10.4540	proteasome regulatory non-ATP-ase subunit 7 (RPN7)	ARP2/3 complex subunit, putative
Tb927.11.7020	Tb927.5.3170	proteasome alpha 7 subunit, putative (PSA4)	ribose-phosphate pyrophosphokinase, putative (PRPS5)
Tb927.7.2590	Tb927.9.3990	prefoldin, putative	ribosomal protein S7, putative
Tb927.10.7570	Tb927.8.1340	dihydrolipoamide acetyltransferase E2 subunit, putative	60S ribosomal protein L7a, putative
Tb927.2.3800	Tb927.10.1060	guide RNA associated protein, GAP1,MRB1-associated protein	T-complex protein 1, delta subunit, putative (TCP-1-delta)
Tb927.11.1900	Tb927.10.4330	T-complex protein 1, beta subunit, putative	2-oxoisovalerate dehydrogenase beta subunit, mitochondrial precursor, putative
Tb927.7.570	Tb927.8.4410	prefoldin, putative	ARP2/3 complex subunit, putative
Tb927.11.3030	Tb927.5.1200	phosphoribosylpyrophosphate synthetase, putative (PRS)	exosome component CSL4,Csl4p homologue (CSL4)
Tb927.9.7070	Tb927.10.1550	exosome complex exonuclease RRP40 (RRP40)	proteasome regulatory non-ATP-ase subunit 5,19S proteasome regulatory subunit (RPN5)
Tb927.5.1200	Tb927.7.2570	exosome component CSL4,Csl4p homologue (CSL4)	guide RNA associated protein, GAP2
Tb927.11.11030	Tb927.5.2960	exosome-associated protein 4 (EAP4)	phosphoribosylpyrophosphate synthetase, putative (PRS)
Tb927.10.8190	Tb927.10.3580	T-complex protein 1, theta subunit, putative,CCT-theta, putative (TCP-1-theta)	hypothetical protein, conserved
Tb927.5.2290	Tb927.5.580	ATP-dependent RNA helicase, putative	prefoldin subunit, putative
Tb927.3.1380	Tb927.8.1340	ATP synthase beta chain, mitochondrial precursor,ATP synthase F1, beta subunit	60S ribosomal protein L7a, putative
Tb927.11.11680	Tb927.11.15430	2-oxoglutarate dehydrogenase E2 component, putative	U5 small nuclear ribonucleoprotein component, putative,U5 snrnp-specific protein, putative
Tb927.4.2040	Tb927.4.890	ALBA-Domain Protein (ALBA3)	small nuclear ribonucleoprotein SmD3, putative (SmD3)
Tb927.11.1450	Tb927.8.1340	2-oxoglutarate dehydrogenase E1 component, putative	60S ribosomal protein L7a, putative
Tb927.10.5050	Tb927.11.4450	hypothetical protein, conserved	ALBA-Domain Protein (ALBA2)
Tb927.11.12680	Tb927.5.4260	prefoldin subunit 2, putative	histone H4, putative
Tb927.5.580	Tb927.9.11110	prefoldin subunit, putative	PRP8 protein homologue,U5 snRNA-associated splicing factor
Tb927.10.7450	Tb927.11.13190	exosome complex exonuclease RRP41A,Rrp41p homologue (RRP41A)	elongation factor 1 gamma, putative
Tb927.7.570	Tb927.10.3580	prefoldin, putative	hypothetical protein, conserved
Tb927.11.12680	Tb927.11.4450	prefoldin subunit 2, putative	ALBA-Domain Protein (ALBA2)
Tb927.6.670	Tb927.8.1340	ribosomal RNA processing protein 45,exosome complex exonuclease (RRP45)	60S ribosomal protein L7a, putative
Tb927.10.1060	Tb927.6.670	T-complex protein 1, delta subunit, putative (TCP-1-delta)	ribosomal RNA processing protein 45,exosome complex exonuclease (RRP45)
Tb927.10.10030	Tb927.7.4420	hypothetical protein, conserved	proteasome alpha 3 subunit, putative
Tb927.5.3170	Tb927.10.15800	ribose-phosphate pyrophosphokinase, putative (PRPS5)	actin related protein 2, putative
Tb927.4.200	Tb927.7.4790	retrotransposon hot spot protein 1 (RHS1), putative	proteasome beta 6 subunit,20S proteasome beta 6 subunit, putative (BETA6)
Tb927.10.10590	Tb927.4.3590	histone H2B, putative	translation elongation factor 1-beta, putative
Tb927.11.11680	Tb927.3.2230	2-oxoglutarate dehydrogenase E2 component, putative	succinyl-CoA synthetase alpha subunit, putative
Tb927.1.4690	Tb927.4.890	arginine N-methyltransferase (PRMT1)	small nuclear ribonucleoprotein SmD3, putative (SmD3)
Tb927.7.2550	Tb927.8.7380	proteasome regulatory ATPase subunit 5 (RPT5)	dihydrolipoamide dehydrogenase, point mutation,acetoin dehydrogenase e3 component, putative
Tb927.4.5040	Tb927.7.2940	dihydrolipoamide dehydrogenase, putative	histone H2A, putative
Tb927.10.9740	Tb927.11.8890	proteasome regulatory ATPase subunit 6,19S proteasome regulatory subunit (RPT6)	DNA-dependent RNA polymerases, putative (RPC19)
Tb927.5.1710	Tb927.9.5690	ribonucleoprotein p18, mitochondrial precursor, putative	60S acidic ribosomal protein, putative
Tb927.11.13190	Tb927.9.11270	elongation factor 1 gamma, putative	T-complex protein 1, eta subunit, putative,t- complex protein 1 (eta subunit), putative (TCP-1-eta)
Tb927.11.8890	Tb927.11.9220	DNA-dependent RNA polymerases, putative (RPC19)	proteasome regulatory non-ATP-ase subunit 2 (RPN2)
Tb927.5.1200	Tb927.7.1730	exosome component CSL4,Csl4p homologue (CSL4)	60S ribosomal protein L7, putative

## Sheet: negative 3
prot_1	prot_2	desc_1	desc_2
Tb927.6.670	Tb927.10.3580	ribosomal RNA processing protein 45,exosome complex exonuclease (RRP45)	hypothetical protein, conserved
Tb927.10.5670	Tb927.11.16030	N-acetyltransferase subunit Nat1, putative (NAT1)	proteasome regulatory non-ATP-ase subunit 7 (RPN7)
Tb927.1.4690	Tb927.10.10030	arginine N-methyltransferase (PRMT1)	hypothetical protein, conserved
Tb927.11.12910	Tb927.10.1250	hypothetical protein, conserved	hypothetical protein, conserved
Tb927.11.7270	Tb927.11.800	proteasome beta 3 subunit, putative (PSB3)	hypothetical protein, conserved
Tb927.11.3240	Tb927.4.5040	T-complex protein 1, zeta subunit, putative (TCP-1-zeta)	dihydrolipoamide dehydrogenase, putative
Tb927.10.9740	Tb927.11.13190	proteasome regulatory ATPase subunit 6,19S proteasome regulatory subunit (RPT6)	elongation factor 1 gamma, putative
Tb927.10.660	Tb927.5.1060	2-oxoisovalerate dehydrogenase alpha subunit, putative	mitochondrial processing peptidase, beta subunit, putative,metallo-peptidase, Clan ME, Family M16
Tb927.3.1790	Tb927.7.570	pyruvate dehydrogenase E1 beta subunit, putative	prefoldin, putative
Tb927.10.12700	Tb927.9.3990	pyruvate dehydrogenase E1 alpha subunit, putative	ribosomal protein S7, putative
Tb927.10.6310	Tb927.11.11030	major vault protein, putative (MVP)	exosome-associated protein 4 (EAP4)
Tb927.10.7450	Tb927.11.3240	exosome complex exonuclease RRP41A,Rrp41p homologue (RRP41A)	T-complex protein 1, zeta subunit, putative (TCP-1-zeta)
Tb927.2.3800	Tb927.3.4390	guide RNA associated protein, GAP1,MRB1-associated protein	dihydrolipoamide dehydrogenase, putative (GCVL-1)
Tb11.v5.0196	Tb927.2.2900	hypothetical protein, conserved	ARP2/3 complex subunit, putative
Tb927.10.7450	Tb927.10.8190	exosome complex exonuclease RRP41A,Rrp41p homologue (RRP41A)	T-complex protein 1, theta subunit, putative,CCT-theta, putative (TCP-1-theta)
Tb927.10.6310	Tb927.9.7070	major vault protein, putative (MVP)	exosome complex exonuclease RRP40 (RRP40)
Tb927.11.3030	Tb927.9.9670	phosphoribosylpyrophosphate synthetase, putative (PRS)	proteasome alpha 1 subunit, putative,20S proteasome subunit alpha-6, (putative) (TbPSA6)
Tb927.11.16760	Tb927.8.5330	T-complex protein 1, alpha subunit, putative (TCP-1-alpha)	tyrosyl/methionyl-tRNA synthetase, putative
Tb927.9.11310	Tb927.10.3150	unspecified product	N-acetyltransferase, putative
Tb927.4.2040	Tb927.10.1250	ALBA-Domain Protein (ALBA3)	hypothetical protein, conserved
Tb927.2.4540	Tb927.4.5040	Small nuclear ribonucleoprotein-associated protein B (snRNP-B) (Sm protein B) (Sm-B) (SmB), putative (TbSmB)	dihydrolipoamide dehydrogenase, putative
Tb927.10.10590	Tb927.4.5040	histone H2B, putative	dihydrolipoamide dehydrogenase, putative
Tb927.3.3320	Tb927.7.2940	60S ribosomal protein L13, putative	histone H2A, putative
Tb927.7.3050	Tb927.8.5330	hypothetical protein, conserved	tyrosyl/methionyl-tRNA synthetase, putative
Tb927.4.1630	Tb927.4.2040	ribosomal RNA processing protein 6 (RRP6)	ALBA-Domain Protein (ALBA3)
Tb927.3.3320	Tb927.5.1200	60S ribosomal protein L13, putative	exosome component CSL4,Csl4p homologue (CSL4)
Tb927.7.570	Tb927.10.3150	prefoldin, putative	N-acetyltransferase, putative
Tb927.10.1250	Tb927.10.3520	hypothetical protein, conserved	protease regulatory ATPase subunit 4 (RPT4)
Tb927.11.9980	Tb927.9.11310	2-oxoglutarate dehydrogenase E1 component, putative	unspecified product
Tb927.1.4690	Tb927.9.5730	arginine N-methyltransferase (PRMT1)	nucleosome assembly protein-like protein
Tb927.3.3320	Tb927.5.2290	60S ribosomal protein L13, putative	ATP-dependent RNA helicase, putative
Tb927.11.4450	Tb927.9.3990	ALBA-Domain Protein (ALBA2)	ribosomal protein S7, putative
Tb927.11.4530	Tb927.8.7380	N-acetyltransferase subunit ARD1 (ARD1)	dihydrolipoamide dehydrogenase, point mutation,acetoin dehydrogenase e3 component, putative
Tb927.4.1630	Tb927.6.1260	ribosomal RNA processing protein 6 (RRP6)	proteasome beta-1 subunit, putative (TbPSB1)
Tb927.3.1790	Tb927.5.3170	pyruvate dehydrogenase E1 beta subunit, putative	ribose-phosphate pyrophosphokinase, putative (PRPS5)
Tb927.11.1450	Tb927.10.3520	2-oxoglutarate dehydrogenase E1 component, putative	protease regulatory ATPase subunit 4 (RPT4)
Tb927.7.570	Tb927.10.15720	prefoldin, putative	proteasome regulatory non-ATP-ase subunit 9,19S proteasome regulatory subunit (RPN9)
Tb927.11.9980	Tb927.10.10030	2-oxoglutarate dehydrogenase E1 component, putative	hypothetical protein, conserved
Tb927.7.2550	Tb927.9.11270	proteasome regulatory ATPase subunit 5 (RPT5)	T-complex protein 1, eta subunit, putative,t- complex protein 1 (eta subunit), putative (TCP-1-eta)
Tb927.5.1200	Tb927.10.3560	exosome component CSL4,Csl4p homologue (CSL4)	arginine N-methyltransferase, putative
Tb927.11.14250	Tb927.10.10590	T-complex protein 1, epsilon subunit, putative (TCP-1-epsilon)	histone H2B, putative
Tb927.9.3990	Tb927.10.230	ribosomal protein S7, putative	proteasome alpha 5 subunit, putative,20S proteasome subunit alpha 5
Tb927.1.4690	Tb927.9.11110	arginine N-methyltransferase (PRMT1)	PRP8 protein homologue,U5 snRNA-associated splicing factor
Tb927.5.580	Tb927.9.5690	prefoldin subunit, putative	60S acidic ribosomal protein, putative
Tb927.11.3980	Tb927.11.7270	mitochondrial processing peptidase alpha subunit, putative,metallo-peptidase, Clan ME, Family M16	proteasome beta 3 subunit, putative (PSB3)
Tb927.10.15180	Tb927.10.180	nucleosome assembly protein, putative	ATP synthase F1 subunit gamma protein, putative
Tb927.5.3800	Tb927.8.1340	glutamine hydrolysing (not ammonia-dependent) carbomoyl phosphate synthase, putative	60S ribosomal protein L7a, putative
Tb11.v5.0196	Tb927.2.4540	hypothetical protein, conserved	Small nuclear ribonucleoprotein-associated protein B (snRNP-B) (Sm protein B) (Sm-B) (SmB), putative (TbSmB)
Tb927.11.1710	Tb927.10.10030	mitochondrial RNA binding protein 1,gBP21, MRP1 (GBP21)	hypothetical protein, conserved
	Tb927.10.3520	mitochondrial RNA binding protein 1,gBP21, MRP1 (GBP21)	protease regulatory ATPase subunit 4 (RPT4)
Tb927.11.4530	Tb927.4.1270	N-acetyltransferase subunit ARD1 (ARD1)	ruvB-like DNA helicase, putative
Tb927.11.12680	Tb927.11.1900	prefoldin subunit 2, putative	T-complex protein 1, beta subunit, putative
Tb927.10.7450	Tb927.11.8890	exosome complex exonuclease RRP41A,Rrp41p homologue (RRP41A)	DNA-dependent RNA polymerases, putative (RPC19)
Tb927.10.660	Tb927.10.2560	2-oxoisovalerate dehydrogenase alpha subunit, putative	mitochondrial malate dehydrogenase (mMDH)
Tb927.11.11030	Tb927.3.1790	exosome-associated protein 4 (EAP4)	pyruvate dehydrogenase E1 beta subunit, putative
Tb927.11.1900	Tb927.5.1060	T-complex protein 1, beta subunit, putative	mitochondrial processing peptidase, beta subunit, putative,metallo-peptidase, Clan ME, Family M16
Tb927.10.10590	Tb927.7.4790	histone H2B, putative	proteasome beta 6 subunit,20S proteasome beta 6 subunit, putative (BETA6)
Tb927.2.5850	Tb927.7.570	small nuclear ribonucleoprotein SmD2 (Sm-D2)	prefoldin, putative
Tb927.11.1710	Tb927.9.5690	mitochondrial RNA binding protein 1,gBP21, MRP1 (GBP21)	60S acidic ribosomal protein, putative
Tb927.10.4710	Tb927.10.3580	proteasome beta 2 subunit, putative,20S proteasome subunit	hypothetical protein, conserved
Tb927.4.430	Tb927.6.4990	proteasome beta 7 subunit	ATP synthase, epsilon chain, putative
Tb927.11.4450	Tb927.3.3320	ALBA-Domain Protein (ALBA2)	60S ribosomal protein L13, putative
Tb927.10.3150	Tb927.10.3380	N-acetyltransferase, putative	60S acidic ribosomal protein P2, putative
Tb927.10.7570	Tb927.4.5040	dihydrolipoamide acetyltransferase E2 subunit, putative	dihydrolipoamide dehydrogenase, putative
Tb927.5.3170	Tb927.7.7430	ribose-phosphate pyrophosphokinase, putative (PRPS5)	ATP synthase alpha chain, mitochondrial precursor,ATP synthase F1, alpha subunit
Tb927.11.16600	Tb927.7.2590	exosome-associated protein 2 (EAP2)	prefoldin, putative
Tb927.2.5850	Tb927.5.3170	small nuclear ribonucleoprotein SmD2 (Sm-D2)	ribose-phosphate pyrophosphokinase, putative (PRPS5)
Tb927.10.5050	Tb927.11.16760	hypothetical protein, conserved	T-complex protein 1, alpha subunit, putative (TCP-1-alpha)
Tb927.10.1550	Tb927.10.230	proteasome regulatory non-ATP-ase subunit 5,19S proteasome regulatory subunit (RPN5)	proteasome alpha 5 subunit, putative,20S proteasome subunit alpha 5
Tb927.10.5050	Tb927.11.4530	hypothetical protein, conserved	N-acetyltransferase subunit ARD1 (ARD1)
Tb927.11.16760	Tb927.9.5730	T-complex protein 1, alpha subunit, putative (TCP-1-alpha)	nucleosome assembly protein-like protein
Tb927.10.5670	Tb927.2.4540	N-acetyltransferase subunit Nat1, putative (NAT1)	Small nuclear ribonucleoprotein-associated protein B (snRNP-B) (Sm protein B) (Sm-B) (SmB), putative (TbSmB)
Tb927.11.11680	Tb927.10.12700	2-oxoglutarate dehydrogenase E2 component, putative	pyruvate dehydrogenase E1 alpha subunit, putative
Tb927.5.1710	Tb927.10.3580	ribonucleoprotein p18, mitochondrial precursor, putative	hypothetical protein, conserved
Tb11.v5.0196	Tb927.11.12680	hypothetical protein, conserved	prefoldin subunit 2, putative
Tb927.11.13190	Tb927.3.1380	elongation factor 1 gamma, putative	ATP synthase beta chain, mitochondrial precursor,ATP synthase F1, beta subunit
Tb927.10.1550	Tb927.10.290	proteasome regulatory non-ATP-ase subunit 5,19S proteasome regulatory subunit (RPN5)	proteasome alpha 2 subunit, putative
Tb927.2.2900	Tb927.7.3050	ARP2/3 complex subunit, putative	hypothetical protein, conserved
Tb927.11.16760	Tb927.4.1270	T-complex protein 1, alpha subunit, putative (TCP-1-alpha)	ruvB-like DNA helicase, putative
Tb927.11.3240	Tb927.11.4460	T-complex protein 1, zeta subunit, putative (TCP-1-zeta)	ALBA-Domain Protein (ALBA1)
Tb927.11.800	Tb927.9.7070	hypothetical protein, conserved	exosome complex exonuclease RRP40 (RRP40)
Tb927.11.14250	Tb927.7.4790	T-complex protein 1, epsilon subunit, putative (TCP-1-epsilon)	proteasome beta 6 subunit,20S proteasome beta 6 subunit, putative (BETA6)
Tb927.10.660	Tb927.4.5040	2-oxoisovalerate dehydrogenase alpha subunit, putative	dihydrolipoamide dehydrogenase, putative
Tb927.11.14430	Tb927.5.1060	proteasome regulatory non-ATP-ase subunit	mitochondrial processing peptidase, beta subunit, putative,metallo-peptidase, Clan ME, Family M16
Tb927.10.3150	Tb927.10.4330	N-acetyltransferase, putative	2-oxoisovalerate dehydrogenase beta subunit, mitochondrial precursor, putative
Tb927.10.5670	Tb927.10.3580	N-acetyltransferase subunit Nat1, putative (NAT1)	hypothetical protein, conserved
Tb927.4.5040	Tb927.5.2960	dihydrolipoamide dehydrogenase, putative	phosphoribosylpyrophosphate synthetase, putative (PRS)
Tb927.9.11270	Tb927.9.7070	T-complex protein 1, eta subunit, putative,t- complex protein 1 (eta subunit), putative (TCP-1-eta)	exosome complex exonuclease RRP40 (RRP40)
Tb927.5.4460	Tb927.10.15720	major vault protein, putative (MVP)	proteasome regulatory non-ATP-ase subunit 9,19S proteasome regulatory subunit (RPN9)
Tb927.10.6080	Tb927.11.4460	proteasome beta 5 subunit, putative,proteasome beta 5 subunit (PRCE)	ALBA-Domain Protein (ALBA1)
Tb11.v5.0196	Tb927.11.16760	hypothetical protein, conserved	T-complex protein 1, alpha subunit, putative (TCP-1-alpha)
Tb927.1.4690	Tb927.4.3590	arginine N-methyltransferase (PRMT1)	translation elongation factor 1-beta, putative
Tb927.11.1450	Tb927.6.1260	2-oxoglutarate dehydrogenase E1 component, putative	proteasome beta-1 subunit, putative (TbPSB1)
Tb927.7.2590	Tb927.9.11110	prefoldin, putative	PRP8 protein homologue,U5 snRNA-associated splicing factor
Tb927.10.660	Tb927.10.15720	2-oxoisovalerate dehydrogenase alpha subunit, putative	proteasome regulatory non-ATP-ase subunit 9,19S proteasome regulatory subunit (RPN9)
Tb927.4.430	Tb927.10.15800	proteasome beta 7 subunit	actin related protein 2, putative
Tb927.10.10030	Tb927.10.15800	hypothetical protein, conserved	actin related protein 2, putative
Tb927.11.13190	Tb927.1.4690	elongation factor 1 gamma, putative	arginine N-methyltransferase (PRMT1)
Tb927.3.1380	Tb927.9.11110	ATP synthase beta chain, mitochondrial precursor,ATP synthase F1, beta subunit	PRP8 protein homologue,U5 snRNA-associated splicing factor
Tb927.4.2040	Tb927.8.5330	ALBA-Domain Protein (ALBA3)	tyrosyl/methionyl-tRNA synthetase, putative
Tb927.10.1250	Tb927.9.5730	hypothetical protein, conserved	nucleosome assembly protein-like protein
Tb927.4.890	Tb927.7.4420	small nuclear ribonucleoprotein SmD3, putative (SmD3)	proteasome alpha 3 subunit, putative
Tb927.5.3170	Tb927.9.9670	ribose-phosphate pyrophosphokinase, putative (PRPS5)	proteasome alpha 1 subunit, putative,20S proteasome subunit alpha-6, (putative) (TbPSA6)
Tb927.10.6310	Tb927.4.430	major vault protein, putative (MVP)	proteasome beta 7 subunit
Tb927.11.16760	Tb927.10.1250	T-complex protein 1, alpha subunit, putative (TCP-1-alpha)	hypothetical protein, conserved
Tb927.11.1900	Tb927.11.7270	T-complex protein 1, beta subunit, putative	proteasome beta 3 subunit, putative (PSB3)
Tb927.11.12910	Tb927.7.4790	hypothetical protein, conserved	proteasome beta 6 subunit,20S proteasome beta 6 subunit, putative (BETA6)
Tb11.v5.0196	Tb927.7.2550	hypothetical protein, conserved	proteasome regulatory ATPase subunit 5 (RPT5)
Tb927.10.7500	Tb927.9.11270	fibrillarin (NOP1)	T-complex protein 1, eta subunit, putative,t- complex protein 1 (eta subunit), putative (TCP-1-eta)
Tb927.10.4710	Tb927.10.7450	proteasome beta 2 subunit, putative,20S proteasome subunit	exosome complex exonuclease RRP41A,Rrp41p homologue (RRP41A)
Tb927.10.15800	Tb927.10.3580	actin related protein 2, putative	hypothetical protein, conserved
Tb927.4.430	Tb927.7.3050	proteasome beta 7 subunit	hypothetical protein, conserved
Tb11.v5.0196	Tb927.10.6310	hypothetical protein, conserved	major vault protein, putative (MVP)
Tb927.11.13280	Tb927.11.4530	mitochondrial RNA binding protein 2 (GBP25)	N-acetyltransferase subunit ARD1 (ARD1)
Tb927.7.4790	Tb927.9.5350	proteasome beta 6 subunit,20S proteasome beta 6 subunit, putative (BETA6)	actin related protein 3, putative
Tb927.11.11030	Tb927.2.3800	exosome-associated protein 4 (EAP4)	guide RNA associated protein, GAP1,MRB1-associated protein
Tb927.11.4530	Tb927.4.430	N-acetyltransferase subunit ARD1 (ARD1)	proteasome beta 7 subunit
Tb927.4.1270	Tb927.4.5040	ruvB-like DNA helicase, putative	dihydrolipoamide dehydrogenase, putative
Tb927.11.3240	Tb927.6.670	T-complex protein 1, zeta subunit, putative (TCP-1-zeta)	ribosomal RNA processing protein 45,exosome complex exonuclease (RRP45)
Tb927.11.16600	Tb927.9.5690	exosome-associated protein 2 (EAP2)	60S acidic ribosomal protein, putative
Tb927.10.4710	Tb927.10.10030	proteasome beta 2 subunit, putative,20S proteasome subunit	hypothetical protein, conserved
Tb927.5.1710	Tb927.6.670	ribonucleoprotein p18, mitochondrial precursor, putative	ribosomal RNA processing protein 45,exosome complex exonuclease (RRP45)
Tb927.3.1380	Tb927.4.2040	ATP synthase beta chain, mitochondrial precursor,ATP synthase F1, beta subunit	ALBA-Domain Protein (ALBA3)
Tb927.2.2900	Tb927.9.9670	ARP2/3 complex subunit, putative	proteasome alpha 1 subunit, putative,20S proteasome subunit alpha-6, (putative) (TbPSA6)
Tb927.3.1380	Tb927.10.15800	ATP synthase beta chain, mitochondrial precursor,ATP synthase F1, beta subunit	actin related protein 2, putative
Tb11.v5.0196	Tb927.10.3520	hypothetical protein, conserved	protease regulatory ATPase subunit 4 (RPT4)
Tb927.10.8190	Tb927.10.12700	T-complex protein 1, theta subunit, putative,CCT-theta, putative (TCP-1-theta)	pyruvate dehydrogenase E1 alpha subunit, putative
Tb927.10.5050	Tb927.4.1630	hypothetical protein, conserved	ribosomal RNA processing protein 6 (RRP6)
Tb11.v5.0480	Tb927.8.5330	DNA-directed RNA polymerase, alpha subunit, putative	tyrosyl/methionyl-tRNA synthetase, putative
Tb927.5.1060	Tb927.7.2940	mitochondrial processing peptidase, beta subunit, putative,metallo-peptidase, Clan ME, Family M16	histone H2A, putative
Tb927.11.11680	Tb927.11.16600	2-oxoglutarate dehydrogenase E2 component, putative	exosome-associated protein 2 (EAP2)
Tb927.2.5850	Tb927.10.12700	small nuclear ribonucleoprotein SmD2 (Sm-D2)	pyruvate dehydrogenase E1 alpha subunit, putative
Tb927.11.16040	Tb927.4.1270	hypothetical protein, conserved	ruvB-like DNA helicase, putative
Tb927.3.1380	Tb927.10.15720	ATP synthase beta chain, mitochondrial precursor,ATP synthase F1, beta subunit	proteasome regulatory non-ATP-ase subunit 9,19S proteasome regulatory subunit (RPN9)
Tb927.10.6310	Tb927.11.4450	major vault protein, putative (MVP)	ALBA-Domain Protein (ALBA2)
Tb927.10.10590	Tb927.10.4540	histone H2B, putative	ARP2/3 complex subunit, putative
Tb927.9.11110	Tb927.10.230	PRP8 protein homologue,U5 snRNA-associated splicing factor	proteasome alpha 5 subunit, putative,20S proteasome subunit alpha 5
Tb927.2.3800	Tb927.8.5330	guide RNA associated protein, GAP1,MRB1-associated protein	tyrosyl/methionyl-tRNA synthetase, putative
Tb927.3.780	Tb927.8.1340	proteasome alpha 7 subunit (TbPSA7)	60S ribosomal protein L7a, putative
Tb927.8.3150	Tb927.9.5690	T-complex protein 1, gamma subunit, putative (TCP-1-gamma)	60S acidic ribosomal protein, putative
Tb927.3.1380	Tb927.3.4390	ATP synthase beta chain, mitochondrial precursor,ATP synthase F1, beta subunit	dihydrolipoamide dehydrogenase, putative (GCVL-1)
Tb927.7.2550	Tb927.10.4540	proteasome regulatory ATPase subunit 5 (RPT5)	ARP2/3 complex subunit, putative
Tb927.5.1200	Tb927.9.5690	exosome component CSL4,Csl4p homologue (CSL4)	60S acidic ribosomal protein, putative
Tb927.5.2290	Tb927.7.2590	ATP-dependent RNA helicase, putative	prefoldin, putative
Tb927.4.2040	Tb927.6.1090	ALBA-Domain Protein (ALBA3)	proteasome regulatory ATPase subunit 3 (RPT3)
Tb927.11.1450	Tb927.11.800	2-oxoglutarate dehydrogenase E1 component, putative	hypothetical protein, conserved
Tb927.10.12700	Tb927.10.4330	pyruvate dehydrogenase E1 alpha subunit, putative	2-oxoisovalerate dehydrogenase beta subunit, mitochondrial precursor, putative
Tb927.3.4390	Tb927.7.570	dihydrolipoamide dehydrogenase, putative (GCVL-1)	prefoldin, putative
Tb927.2.3800	Tb927.8.7380	guide RNA associated protein, GAP1,MRB1-associated protein	dihydrolipoamide dehydrogenase, point mutation,acetoin dehydrogenase e3 component, putative
Tb927.11.15430	Tb927.5.1060	U5 small nuclear ribonucleoprotein component, putative,U5 snrnp-specific protein, putative	mitochondrial processing peptidase, beta subunit, putative,metallo-peptidase, Clan ME, Family M16
Tb927.4.890	Tb927.10.2560	small nuclear ribonucleoprotein SmD3, putative (SmD3)	mitochondrial malate dehydrogenase (mMDH)
Tb927.2.5850	Tb927.8.5330	small nuclear ribonucleoprotein SmD2 (Sm-D2)	tyrosyl/methionyl-tRNA synthetase, putative
Tb927.11.15430	Tb927.2.2900	U5 small nuclear ribonucleoprotein component, putative,U5 snrnp-specific protein, putative	ARP2/3 complex subunit, putative
Tb927.10.6310	Tb927.9.5210	major vault protein, putative (MVP)	glutaminyl-tRNA synthetase, putative
Tb927.4.1270	Tb927.7.4790	ruvB-like DNA helicase, putative	proteasome beta 6 subunit,20S proteasome beta 6 subunit, putative (BETA6)
Tb927.3.780	Tb927.6.4990	proteasome alpha 7 subunit (TbPSA7)	ATP synthase, epsilon chain, putative
Tb11.v5.0196	Tb927.7.3050	hypothetical protein, conserved	hypothetical protein, conserved
Tb927.11.3240	Tb927.10.180	T-complex protein 1, zeta subunit, putative (TCP-1-zeta)	ATP synthase F1 subunit gamma protein, putative
Tb927.11.800	Tb927.8.4410	hypothetical protein, conserved	ARP2/3 complex subunit, putative
Tb927.8.1340	Tb927.10.3380	60S ribosomal protein L7a, putative	60S acidic ribosomal protein P2, putative
Tb927.10.6080	Tb927.5.1060	proteasome beta 5 subunit, putative,proteasome beta 5 subunit (PRCE)	mitochondrial processing peptidase, beta subunit, putative,metallo-peptidase, Clan ME, Family M16
Tb927.11.16030	Tb927.2.4540	proteasome regulatory non-ATP-ase subunit 7 (RPN7)	Small nuclear ribonucleoprotein-associated protein B (snRNP-B) (Sm protein B) (Sm-B) (SmB), putative (TbSmB)
Tb11.v5.0480	Tb927.11.13280	DNA-directed RNA polymerase, alpha subunit, putative	mitochondrial RNA binding protein 2 (GBP25)
Tb927.10.8190	Tb927.11.8890	T-complex protein 1, theta subunit, putative,CCT-theta, putative (TCP-1-theta)	DNA-dependent RNA polymerases, putative (RPC19)
Tb927.10.12700	Tb927.9.5730	pyruvate dehydrogenase E1 alpha subunit, putative	nucleosome assembly protein-like protein
Tb927.10.9430	Tb927.10.3380	phosphoribosylpyrophosphate synthetase, putative (PRS)	60S acidic ribosomal protein P2, putative
Tb927.2.4540	Tb927.10.3150	Small nuclear ribonucleoprotein-associated protein B (snRNP-B) (Sm protein B) (Sm-B) (SmB), putative (TbSmB)	N-acetyltransferase, putative
Tb927.10.8190	Tb927.10.10030	T-complex protein 1, theta subunit, putative,CCT-theta, putative (TCP-1-theta)	hypothetical protein, conserved
Tb927.11.13280	Tb927.4.5040	mitochondrial RNA binding protein 2 (GBP25)	dihydrolipoamide dehydrogenase, putative
Tb927.11.4530	Tb927.8.1340	N-acetyltransferase subunit ARD1 (ARD1)	60S ribosomal protein L7a, putative
Tb927.10.4710	Tb927.11.1900	proteasome beta 2 subunit, putative,20S proteasome subunit	T-complex protein 1, beta subunit, putative
Tb927.10.7570	Tb927.3.1380	dihydrolipoamide acetyltransferase E2 subunit, putative	ATP synthase beta chain, mitochondrial precursor,ATP synthase F1, beta subunit
Tb11.v5.0196	Tb927.4.1630	hypothetical protein, conserved	ribosomal RNA processing protein 6 (RRP6)
Tb927.6.1090	Tb927.6.670	proteasome regulatory ATPase subunit 3 (RPT3)	ribosomal RNA processing protein 45,exosome complex exonuclease (RRP45)
Tb927.5.4260	Tb927.7.7430	histone H4, putative	ATP synthase alpha chain, mitochondrial precursor,ATP synthase F1, alpha subunit
Tb927.4.200	Tb927.10.2560	retrotransposon hot spot protein 1 (RHS1), putative	mitochondrial malate dehydrogenase (mMDH)
Tb927.10.7500	Tb927.9.9670	fibrillarin (NOP1)	proteasome alpha 1 subunit, putative,20S proteasome subunit alpha-6, (putative) (TbPSA6)
Tb927.7.2550	Tb927.9.5690	proteasome regulatory ATPase subunit 5 (RPT5)	60S acidic ribosomal protein, putative
Tb927.11.12680	Tb927.3.2230	prefoldin subunit 2, putative	succinyl-CoA synthetase alpha subunit, putative
Tb927.5.3800	Tb927.5.580	glutamine hydrolysing (not ammonia-dependent) carbomoyl phosphate synthase, putative	prefoldin subunit, putative
Tb11.v5.0196	Tb927.11.1710	hypothetical protein, conserved	mitochondrial RNA binding protein 1,gBP21, MRP1 (GBP21)
Tb927.10.5840	Tb927.10.1990	translation elongation factor 1-beta, putative	major vault protein, putative (MVP)
Tb927.11.13190	Tb927.11.2530	elongation factor 1 gamma, putative	kinteoplast poly(A) polymerase complex 1 subunit,mitochondrial edited mRNA stability factor 1 subunit,mitochondrial RNA binding complex 1 subunit
Tb927.7.3050	Tb927.9.5730	hypothetical protein, conserved	nucleosome assembly protein-like protein
Tb927.10.6310	Tb927.10.15180	major vault protein, putative (MVP)	nucleosome assembly protein, putative
Tb927.11.9980	Tb927.5.2290	2-oxoglutarate dehydrogenase E1 component, putative	ATP-dependent RNA helicase, putative
Tb927.10.7570	Tb927.2.5850	dihydrolipoamide acetyltransferase E2 subunit, putative	small nuclear ribonucleoprotein SmD2 (Sm-D2)
Tb927.10.8190	Tb927.8.5330	T-complex protein 1, theta subunit, putative,CCT-theta, putative (TCP-1-theta)	tyrosyl/methionyl-tRNA synthetase, putative
Tb927.11.1450	Tb927.11.16600	2-oxoglutarate dehydrogenase E1 component, putative	exosome-associated protein 2 (EAP2)
Tb927.11.14430	Tb927.7.3050	proteasome regulatory non-ATP-ase subunit	hypothetical protein, conserved
Tb927.6.1260	Tb927.9.5210	proteasome beta-1 subunit, putative (TbPSB1)	glutaminyl-tRNA synthetase, putative
Tb927.8.7380	Tb927.10.1990	dihydrolipoamide dehydrogenase, point mutation,acetoin dehydrogenase e3 component, putative	major vault protein, putative (MVP)
Tb11.v5.0196	Tb927.11.13280	hypothetical protein, conserved	mitochondrial RNA binding protein 2 (GBP25)
Tb927.4.2030	Tb927.9.11270	ALBA-Domain Protein (ALBA4)	T-complex protein 1, eta subunit, putative,t- complex protein 1 (eta subunit), putative (TCP-1-eta)
Tb927.11.3980	Tb927.10.4540	mitochondrial processing peptidase alpha subunit, putative,metallo-peptidase, Clan ME, Family M16	ARP2/3 complex subunit, putative
Tb927.11.7270	Tb927.10.1550	proteasome beta 3 subunit, putative (PSB3)	proteasome regulatory non-ATP-ase subunit 5,19S proteasome regulatory subunit (RPN5)
Tb927.4.200	Tb927.5.2960	retrotransposon hot spot protein 1 (RHS1), putative	phosphoribosylpyrophosphate synthetase, putative (PRS)
Tb927.5.1060	Tb927.10.12700	mitochondrial processing peptidase, beta subunit, putative,metallo-peptidase, Clan ME, Family M16	pyruvate dehydrogenase E1 alpha subunit, putative
Tb927.2.3800	Tb927.5.1200	guide RNA associated protein, GAP1,MRB1-associated protein	exosome component CSL4,Csl4p homologue (CSL4)
Tb927.10.9430	Tb927.9.11110	phosphoribosylpyrophosphate synthetase, putative (PRS)	PRP8 protein homologue,U5 snRNA-associated splicing factor
Tb927.5.2960	Tb927.10.4540	phosphoribosylpyrophosphate synthetase, putative (PRS)	ARP2/3 complex subunit, putative
Tb927.11.7270	Tb927.10.10030	proteasome beta 3 subunit, putative (PSB3)	hypothetical protein, conserved
Tb927.4.890	Tb927.10.1250	small nuclear ribonucleoprotein SmD3, putative (SmD3)	hypothetical protein, conserved
Tb927.11.9220	Tb927.8.1340	proteasome regulatory non-ATP-ase subunit 2 (RPN2)	60S ribosomal protein L7a, putative
Tb927.3.4390	Tb927.9.11110	dihydrolipoamide dehydrogenase, putative (GCVL-1)	PRP8 protein homologue,U5 snRNA-associated splicing factor
Tb927.10.1060	Tb927.9.5350	T-complex protein 1, delta subunit, putative (TCP-1-delta)	actin related protein 3, putative
Tb927.11.13190	Tb927.4.2030	elongation factor 1 gamma, putative	ALBA-Domain Protein (ALBA4)
Tb927.10.9430	Tb927.5.580	phosphoribosylpyrophosphate synthetase, putative (PRS)	prefoldin subunit, putative
Tb927.11.3980	Tb927.10.3150	mitochondrial processing peptidase alpha subunit, putative,metallo-peptidase, Clan ME, Family M16	N-acetyltransferase, putative
Tb927.4.200	Tb927.10.3560	retrotransposon hot spot protein 1 (RHS1), putative	arginine N-methyltransferase, putative
Tb927.3.780	Tb927.8.4410	proteasome alpha 7 subunit (TbPSA7)	ARP2/3 complex subunit, putative
Tb927.5.1200	Tb927.10.15800	exosome component CSL4,Csl4p homologue (CSL4)	actin related protein 2, putative
Tb927.11.1450	Tb927.5.3800	2-oxoglutarate dehydrogenase E1 component, putative	glutamine hydrolysing (not ammonia-dependent) carbomoyl phosphate synthase, putative
Tb927.11.11030	Tb927.9.9670	exosome-associated protein 4 (EAP4)	proteasome alpha 1 subunit, putative,20S proteasome subunit alpha-6, (putative) (TbPSA6)
Tb927.11.16600	Tb927.4.890	exosome-associated protein 2 (EAP2)	small nuclear ribonucleoprotein SmD3, putative (SmD3)
Tb927.11.16040	Tb927.4.2030	hypothetical protein, conserved	ALBA-Domain Protein (ALBA4)
Tb927.10.7450	Tb927.10.3560	exosome complex exonuclease RRP41A,Rrp41p homologue (RRP41A)	arginine N-methyltransferase, putative
Tb927.11.15430	Tb927.5.580	U5 small nuclear ribonucleoprotein component, putative,U5 snrnp-specific protein, putative	prefoldin subunit, putative
Tb927.10.7450	Tb927.10.180	exosome complex exonuclease RRP41A,Rrp41p homologue (RRP41A)	ATP synthase F1 subunit gamma protein, putative
Tb927.9.5350	Tb927.10.3150	actin related protein 3, putative	N-acetyltransferase, putative
Tb927.5.4260	Tb927.8.5330	histone H4, putative	tyrosyl/methionyl-tRNA synthetase, putative
Tb927.2.5850	Tb927.10.15720	small nuclear ribonucleoprotein SmD2 (Sm-D2)	proteasome regulatory non-ATP-ase subunit 9,19S proteasome regulatory subunit (RPN9)
Tb927.10.7570	Tb927.5.1710	dihydrolipoamide acetyltransferase E2 subunit, putative	ribonucleoprotein p18, mitochondrial precursor, putative
Tb927.1.4690	Tb927.4.200	arginine N-methyltransferase (PRMT1)	retrotransposon hot spot protein 1 (RHS1), putative
Tb927.11.800	Tb927.7.4420	hypothetical protein, conserved	proteasome alpha 3 subunit, putative
Tb927.11.11030	Tb927.11.16040	exosome-associated protein 4 (EAP4)	hypothetical protein, conserved
Tb927.4.2030	Tb927.5.3170	ALBA-Domain Protein (ALBA4)	ribose-phosphate pyrophosphokinase, putative (PRPS5)
Tb927.11.9220	Tb927.7.570	proteasome regulatory non-ATP-ase subunit 2 (RPN2)	prefoldin, putative
Tb927.11.3980	Tb927.2.4540	mitochondrial processing peptidase alpha subunit, putative,metallo-peptidase, Clan ME, Family M16	Small nuclear ribonucleoprotein-associated protein B (snRNP-B) (Sm protein B) (Sm-B) (SmB), putative (TbSmB)
Tb927.11.2530	Tb927.9.11310	kinteoplast poly(A) polymerase complex 1 subunit,mitochondrial edited mRNA stability factor 1 subunit,mitochondrial RNA binding complex 1 subunit	unspecified product
	Tb927.5.4460	kinteoplast poly(A) polymerase complex 1 subunit,mitochondrial edited mRNA stability factor 1 subunit,mitochondrial RNA binding complex 1 subunit	major vault protein, putative (MVP)
Tb927.7.2550	Tb927.10.14750	proteasome regulatory ATPase subunit 5 (RPT5)	fibrillarin, putative
Tb927.5.4460	Tb927.7.2940	major vault protein, putative (MVP)	histone H2A, putative
Tb927.4.2040	Tb927.10.3560	ALBA-Domain Protein (ALBA3)	arginine N-methyltransferase, putative
Tb927.9.5210	Tb927.10.2560	glutaminyl-tRNA synthetase, putative	mitochondrial malate dehydrogenase (mMDH)
Tb927.11.16040	Tb927.11.3030	hypothetical protein, conserved	phosphoribosylpyrophosphate synthetase, putative (PRS)
	Tb927.11.7020	hypothetical protein, conserved	proteasome alpha 7 subunit, putative (PSA4)
Tb927.11.1450	Tb927.4.1630	2-oxoglutarate dehydrogenase E1 component, putative	ribosomal RNA processing protein 6 (RRP6)
Tb927.5.3170	Tb927.10.1550	ribose-phosphate pyrophosphokinase, putative (PRPS5)	proteasome regulatory non-ATP-ase subunit 5,19S proteasome regulatory subunit (RPN5)
Tb927.5.1710	Tb927.10.4330	ribonucleoprotein p18, mitochondrial precursor, putative	2-oxoisovalerate dehydrogenase beta subunit, mitochondrial precursor, putative
Tb927.11.12680	Tb927.5.4460	prefoldin subunit 2, putative	major vault protein, putative (MVP)
Tb927.3.2230	Tb927.10.180	succinyl-CoA synthetase alpha subunit, putative	ATP synthase F1 subunit gamma protein, putative
Tb927.4.2030	Tb927.5.1710	ALBA-Domain Protein (ALBA4)	ribonucleoprotein p18, mitochondrial precursor, putative
Tb927.4.5040	Tb927.7.2550	dihydrolipoamide dehydrogenase, putative	proteasome regulatory ATPase subunit 5 (RPT5)
Tb927.11.16600	Tb927.7.7430	exosome-associated protein 2 (EAP2)	ATP synthase alpha chain, mitochondrial precursor,ATP synthase F1, alpha subunit
Tb927.3.1380	Tb927.7.1730	ATP synthase beta chain, mitochondrial precursor,ATP synthase F1, beta subunit	60S ribosomal protein L7, putative
Tb927.11.2530	Tb927.7.2590	kinteoplast poly(A) polymerase complex 1 subunit,mitochondrial edited mRNA stability factor 1 subunit,mitochondrial RNA binding complex 1 subunit	prefoldin, putative
Tb927.11.11680	Tb927.1.4690	2-oxoglutarate dehydrogenase E2 component, putative	arginine N-methyltransferase (PRMT1)
Tb927.4.1630	Tb927.7.4420	ribosomal RNA processing protein 6 (RRP6)	proteasome alpha 3 subunit, putative
Tb927.4.200	Tb927.9.9670	retrotransposon hot spot protein 1 (RHS1), putative	proteasome alpha 1 subunit, putative,20S proteasome subunit alpha-6, (putative) (TbPSA6)
Tb927.10.8190	Tb927.10.3150	T-complex protein 1, theta subunit, putative,CCT-theta, putative (TCP-1-theta)	N-acetyltransferase, putative
Tb927.10.290	Tb927.10.4330	proteasome alpha 2 subunit, putative	2-oxoisovalerate dehydrogenase beta subunit, mitochondrial precursor, putative
Tb927.7.2550	Tb927.10.15800	proteasome regulatory ATPase subunit 5 (RPT5)	actin related protein 2, putative
Tb927.11.14250	Tb927.5.4460	T-complex protein 1, epsilon subunit, putative (TCP-1-epsilon)	major vault protein, putative (MVP)
Tb927.10.1250	Tb927.9.11270	hypothetical protein, conserved	T-complex protein 1, eta subunit, putative,t- complex protein 1 (eta subunit), putative (TCP-1-eta)
Tb927.7.2570	Tb927.9.5690	guide RNA associated protein, GAP2	60S acidic ribosomal protein, putative
Tb927.5.2290	Tb927.5.4460	ATP-dependent RNA helicase, putative	major vault protein, putative (MVP)
Tb927.9.11270	Tb927.10.3520	T-complex protein 1, eta subunit, putative,t- complex protein 1 (eta subunit), putative (TCP-1-eta)	protease regulatory ATPase subunit 4 (RPT4)
Tb927.7.570	Tb927.10.14750	prefoldin, putative	fibrillarin, putative
Tb927.11.3030	Tb927.11.4530	phosphoribosylpyrophosphate synthetase, putative (PRS)	N-acetyltransferase subunit ARD1 (ARD1)
Tb927.11.8890	Tb927.9.5730	DNA-dependent RNA polymerases, putative (RPC19)	nucleosome assembly protein-like protein
Tb927.11.4530	Tb927.10.3580	N-acetyltransferase subunit ARD1 (ARD1)	hypothetical protein, conserved
Tb927.10.9430	Tb927.2.5850	phosphoribosylpyrophosphate synthetase, putative (PRS)	small nuclear ribonucleoprotein SmD2 (Sm-D2)
Tb927.11.11030	Tb927.7.4420	exosome-associated protein 4 (EAP4)	proteasome alpha 3 subunit, putative
Tb927.4.890	Tb927.5.4460	small nuclear ribonucleoprotein SmD3, putative (SmD3)	major vault protein, putative (MVP)
Tb927.11.3240	Tb927.10.15800	T-complex protein 1, zeta subunit, putative (TCP-1-zeta)	actin related protein 2, putative
Tb927.10.10030	Tb927.7.570	hypothetical protein, conserved	prefoldin, putative
Tb927.11.1900	Tb927.10.4330	T-complex protein 1, beta subunit, putative	2-oxoisovalerate dehydrogenase beta subunit, mitochondrial precursor, putative
Tb927.11.12680	Tb927.6.1090	prefoldin subunit 2, putative	proteasome regulatory ATPase subunit 3 (RPT3)
Tb927.4.5040	Tb927.9.3990	dihydrolipoamide dehydrogenase, putative	ribosomal protein S7, putative
Tb927.11.16040	Tb927.11.4450	hypothetical protein, conserved	ALBA-Domain Protein (ALBA2)
Tb927.11.7270	Tb927.10.3520	proteasome beta 3 subunit, putative (PSB3)	protease regulatory ATPase subunit 4 (RPT4)
Tb927.4.3590	Tb927.10.3150	translation elongation factor 1-beta, putative	N-acetyltransferase, putative
Tb927.11.4460	Tb927.10.1550	ALBA-Domain Protein (ALBA1)	proteasome regulatory non-ATP-ase subunit 5,19S proteasome regulatory subunit (RPN5)
Tb927.10.660	Tb927.11.9220	2-oxoisovalerate dehydrogenase alpha subunit, putative	proteasome regulatory non-ATP-ase subunit 2 (RPN2)
Tb927.11.3980	Tb927.2.3800	mitochondrial processing peptidase alpha subunit, putative,metallo-peptidase, Clan ME, Family M16	guide RNA associated protein, GAP1,MRB1-associated protein
Tb927.11.3240	Tb927.10.1990	T-complex protein 1, zeta subunit, putative (TCP-1-zeta)	major vault protein, putative (MVP)
Tb927.10.9740	Tb927.11.16760	proteasome regulatory ATPase subunit 6,19S proteasome regulatory subunit (RPT6)	T-complex protein 1, alpha subunit, putative (TCP-1-alpha)
Tb927.10.7450	Tb927.4.2030	exosome complex exonuclease RRP41A,Rrp41p homologue (RRP41A)	ALBA-Domain Protein (ALBA4)
Tb927.9.11310	Tb927.10.180	unspecified product	ATP synthase F1 subunit gamma protein, putative
Tb927.11.9220	Tb927.9.7070	proteasome regulatory non-ATP-ase subunit 2 (RPN2)	exosome complex exonuclease RRP40 (RRP40)
Tb927.7.2550	Tb927.10.2560	proteasome regulatory ATPase subunit 5 (RPT5)	mitochondrial malate dehydrogenase (mMDH)
Tb927.11.7020	Tb927.8.7380	proteasome alpha 7 subunit, putative (PSA4)	dihydrolipoamide dehydrogenase, point mutation,acetoin dehydrogenase e3 component, putative
Tb927.11.1710	Tb927.9.11270	mitochondrial RNA binding protein 1,gBP21, MRP1 (GBP21)	T-complex protein 1, eta subunit, putative,t- complex protein 1 (eta subunit), putative (TCP-1-eta)
Tb927.11.7270	Tb927.4.200	proteasome beta 3 subunit, putative (PSB3)	retrotransposon hot spot protein 1 (RHS1), putative
Tb927.10.5050	Tb927.7.2550	hypothetical protein, conserved	proteasome regulatory ATPase subunit 5 (RPT5)
Tb927.11.15430	Tb927.11.8890	U5 small nuclear ribonucleoprotein component, putative,U5 snrnp-specific protein, putative	DNA-dependent RNA polymerases, putative (RPC19)
Tb927.11.12910	Tb927.11.3980	hypothetical protein, conserved	mitochondrial processing peptidase alpha subunit, putative,metallo-peptidase, Clan ME, Family M16
Tb927.11.4460	Tb927.4.890	ALBA-Domain Protein (ALBA1)	small nuclear ribonucleoprotein SmD3, putative (SmD3)
Tb927.11.4530	Tb927.9.11310	N-acetyltransferase subunit ARD1 (ARD1)	unspecified product

## Sheet: negative 4
prot_1	prot_2	desc_1	desc_2
Tb927.11.7270	Tb927.10.15180	proteasome beta 3 subunit, putative (PSB3)	nucleosome assembly protein, putative
Tb927.11.15430	Tb927.10.15720	U5 small nuclear ribonucleoprotein component, putative,U5 snrnp-specific protein, putative	proteasome regulatory non-ATP-ase subunit 9,19S proteasome regulatory subunit (RPN9)
Tb927.10.10590	Tb927.9.3990	histone H2B, putative	ribosomal protein S7, putative
Tb927.7.2590	Tb927.7.3050	prefoldin, putative	hypothetical protein, conserved
Tb927.10.7570	Tb927.10.290	dihydrolipoamide acetyltransferase E2 subunit, putative	proteasome alpha 2 subunit, putative
Tb927.4.1270	Tb927.10.230	ruvB-like DNA helicase, putative	proteasome alpha 5 subunit, putative,20S proteasome subunit alpha 5
Tb927.4.5040	Tb927.5.2290	dihydrolipoamide dehydrogenase, putative	ATP-dependent RNA helicase, putative
Tb927.11.1710	Tb927.4.5040	mitochondrial RNA binding protein 1,gBP21, MRP1 (GBP21)	dihydrolipoamide dehydrogenase, putative
Tb927.11.16030	Tb927.9.11110	proteasome regulatory non-ATP-ase subunit 7 (RPN7)	PRP8 protein homologue,U5 snRNA-associated splicing factor
Tb927.6.1090	Tb927.7.570	proteasome regulatory ATPase subunit 3 (RPT3)	prefoldin, putative
Tb927.8.5330	Tb927.10.3580	tyrosyl/methionyl-tRNA synthetase, putative	hypothetical protein, conserved
Tb927.6.4990	Tb927.10.12700	ATP synthase, epsilon chain, putative	pyruvate dehydrogenase E1 alpha subunit, putative
Tb927.2.3800	Tb927.9.7070	guide RNA associated protein, GAP1,MRB1-associated protein	exosome complex exonuclease RRP40 (RRP40)
Tb927.10.4710	Tb927.3.4390	proteasome beta 2 subunit, putative,20S proteasome subunit	dihydrolipoamide dehydrogenase, putative (GCVL-1)
Tb927.11.800	Tb927.10.1250	hypothetical protein, conserved	hypothetical protein, conserved
Tb927.5.3170	Tb927.10.1990	ribose-phosphate pyrophosphokinase, putative (PRPS5)	major vault protein, putative (MVP)
Tb927.10.4710	Tb927.10.3150	proteasome beta 2 subunit, putative,20S proteasome subunit	N-acetyltransferase, putative
Tb927.10.5670	Tb927.11.1710	N-acetyltransferase subunit Nat1, putative (NAT1)	mitochondrial RNA binding protein 1,gBP21, MRP1 (GBP21)
Tb927.10.8190	Tb927.5.2960	T-complex protein 1, theta subunit, putative,CCT-theta, putative (TCP-1-theta)	phosphoribosylpyrophosphate synthetase, putative (PRS)
Tb927.10.9740	Tb927.5.1200	proteasome regulatory ATPase subunit 6,19S proteasome regulatory subunit (RPT6)	exosome component CSL4,Csl4p homologue (CSL4)
Tb927.4.2030	Tb927.7.4790	ALBA-Domain Protein (ALBA4)	proteasome beta 6 subunit,20S proteasome beta 6 subunit, putative (BETA6)
Tb927.10.660	Tb927.11.7020	2-oxoisovalerate dehydrogenase alpha subunit, putative	proteasome alpha 7 subunit, putative (PSA4)
Tb927.11.3980	Tb927.4.1270	mitochondrial processing peptidase alpha subunit, putative,metallo-peptidase, Clan ME, Family M16	ruvB-like DNA helicase, putative
Tb927.5.3800	Tb927.10.1550	glutamine hydrolysing (not ammonia-dependent) carbomoyl phosphate synthase, putative	proteasome regulatory non-ATP-ase subunit 5,19S proteasome regulatory subunit (RPN5)
Tb927.10.7450	Tb927.10.3520	exosome complex exonuclease RRP41A,Rrp41p homologue (RRP41A)	protease regulatory ATPase subunit 4 (RPT4)
Tb927.11.8890	Tb927.10.14750	DNA-dependent RNA polymerases, putative (RPC19)	fibrillarin, putative
Tb927.7.2550	Tb927.7.2570	proteasome regulatory ATPase subunit 5 (RPT5)	guide RNA associated protein, GAP2
Tb927.11.16040	Tb927.6.670	hypothetical protein, conserved	ribosomal RNA processing protein 45,exosome complex exonuclease (RRP45)
Tb927.11.14430	Tb927.9.11310	proteasome regulatory non-ATP-ase subunit	unspecified product
Tb927.10.6080	Tb927.5.580	proteasome beta 5 subunit, putative,proteasome beta 5 subunit (PRCE)	prefoldin subunit, putative
Tb927.11.1710	Tb927.5.2290	mitochondrial RNA binding protein 1,gBP21, MRP1 (GBP21)	ATP-dependent RNA helicase, putative
Tb927.11.4460	Tb927.4.1630	ALBA-Domain Protein (ALBA1)	ribosomal RNA processing protein 6 (RRP6)
Tb927.10.9740	Tb927.11.3980	proteasome regulatory ATPase subunit 6,19S proteasome regulatory subunit (RPT6)	mitochondrial processing peptidase alpha subunit, putative,metallo-peptidase, Clan ME, Family M16
Tb927.11.14430	Tb927.11.16600	proteasome regulatory non-ATP-ase subunit	exosome-associated protein 2 (EAP2)
Tb927.7.2940	Tb927.7.3050	histone H2A, putative	hypothetical protein, conserved
Tb927.11.3240	Tb927.10.1550	T-complex protein 1, zeta subunit, putative (TCP-1-zeta)	proteasome regulatory non-ATP-ase subunit 5,19S proteasome regulatory subunit (RPN5)
Tb927.10.660	Tb927.4.1270	2-oxoisovalerate dehydrogenase alpha subunit, putative	ruvB-like DNA helicase, putative
Tb927.7.2550	Tb927.8.5330	proteasome regulatory ATPase subunit 5 (RPT5)	tyrosyl/methionyl-tRNA synthetase, putative
Tb927.9.3990	Tb927.10.2560	ribosomal protein S7, putative	mitochondrial malate dehydrogenase (mMDH)
Tb927.11.9980	Tb927.5.4260	2-oxoglutarate dehydrogenase E1 component, putative	histone H4, putative
Tb927.11.15430	Tb927.11.9220	U5 small nuclear ribonucleoprotein component, putative,U5 snrnp-specific protein, putative	proteasome regulatory non-ATP-ase subunit 2 (RPN2)
Tb927.11.13280	Tb927.11.14250	mitochondrial RNA binding protein 2 (GBP25)	T-complex protein 1, epsilon subunit, putative (TCP-1-epsilon)
Tb927.11.16030	Tb927.8.7380	proteasome regulatory non-ATP-ase subunit 7 (RPN7)	dihydrolipoamide dehydrogenase, point mutation,acetoin dehydrogenase e3 component, putative
Tb927.10.4710	Tb927.11.1900	proteasome beta 2 subunit, putative,20S proteasome subunit	T-complex protein 1, beta subunit, putative
Tb927.11.16040	Tb927.10.14750	hypothetical protein, conserved	fibrillarin, putative
Tb927.11.9980	Tb927.4.2040	2-oxoglutarate dehydrogenase E1 component, putative	ALBA-Domain Protein (ALBA3)
Tb927.9.7070	Tb927.10.230	exosome complex exonuclease RRP40 (RRP40)	proteasome alpha 5 subunit, putative,20S proteasome subunit alpha 5
Tb927.10.10030	Tb927.8.4410	hypothetical protein, conserved	ARP2/3 complex subunit, putative
Tb927.11.16760	Tb927.5.1200	T-complex protein 1, alpha subunit, putative (TCP-1-alpha)	exosome component CSL4,Csl4p homologue (CSL4)
Tb927.11.15430	Tb927.9.5730	U5 small nuclear ribonucleoprotein component, putative,U5 snrnp-specific protein, putative	nucleosome assembly protein-like protein
Tb11.v5.0480	Tb927.9.3990	DNA-directed RNA polymerase, alpha subunit, putative	ribosomal protein S7, putative
Tb927.11.14250	Tb927.10.10030	T-complex protein 1, epsilon subunit, putative (TCP-1-epsilon)	hypothetical protein, conserved
Tb927.10.2560	Tb927.10.3580	mitochondrial malate dehydrogenase (mMDH)	hypothetical protein, conserved
Tb927.10.5840	Tb927.3.780	translation elongation factor 1-beta, putative	proteasome alpha 7 subunit (TbPSA7)
Tb927.10.6310	Tb927.11.14250	major vault protein, putative (MVP)	T-complex protein 1, epsilon subunit, putative (TCP-1-epsilon)
Tb927.10.660	Tb927.11.4450	2-oxoisovalerate dehydrogenase alpha subunit, putative	ALBA-Domain Protein (ALBA2)
Tb927.11.2530	Tb927.6.670	kinteoplast poly(A) polymerase complex 1 subunit,mitochondrial edited mRNA stability factor 1 subunit,mitochondrial RNA binding complex 1 subunit	ribosomal RNA processing protein 45,exosome complex exonuclease (RRP45)
Tb927.7.2940	Tb927.9.5210	histone H2A, putative	glutaminyl-tRNA synthetase, putative
Tb927.11.3030	Tb927.8.5330	phosphoribosylpyrophosphate synthetase, putative (PRS)	tyrosyl/methionyl-tRNA synthetase, putative
Tb927.11.4460	Tb927.10.10030	ALBA-Domain Protein (ALBA1)	hypothetical protein, conserved
Tb927.2.5850	Tb927.8.7380	small nuclear ribonucleoprotein SmD2 (Sm-D2)	dihydrolipoamide dehydrogenase, point mutation,acetoin dehydrogenase e3 component, putative
Tb927.6.4990	Tb927.10.1990	ATP synthase, epsilon chain, putative	major vault protein, putative (MVP)
Tb927.11.7020	Tb927.2.3800	proteasome alpha 7 subunit, putative (PSA4)	guide RNA associated protein, GAP1,MRB1-associated protein
Tb927.11.9220	Tb927.11.9980	proteasome regulatory non-ATP-ase subunit 2 (RPN2)	2-oxoglutarate dehydrogenase E1 component, putative
Tb927.9.5350	Tb927.10.3560	actin related protein 3, putative	arginine N-methyltransferase, putative
Tb927.8.3150	Tb927.8.7380	T-complex protein 1, gamma subunit, putative (TCP-1-gamma)	dihydrolipoamide dehydrogenase, point mutation,acetoin dehydrogenase e3 component, putative
Tb927.5.2960	Tb927.10.12700	phosphoribosylpyrophosphate synthetase, putative (PRS)	pyruvate dehydrogenase E1 alpha subunit, putative
Tb927.10.14750	Tb927.10.3380	fibrillarin, putative	60S acidic ribosomal protein P2, putative
Tb927.11.4460	Tb927.7.4790	ALBA-Domain Protein (ALBA1)	proteasome beta 6 subunit,20S proteasome beta 6 subunit, putative (BETA6)
Tb927.4.430	Tb927.7.2590	proteasome beta 7 subunit	prefoldin, putative
Tb927.11.13190	Tb927.7.3050	elongation factor 1 gamma, putative	hypothetical protein, conserved
Tb927.3.4390	Tb927.5.2960	dihydrolipoamide dehydrogenase, putative (GCVL-1)	phosphoribosylpyrophosphate synthetase, putative (PRS)
Tb927.5.1060	Tb927.10.4330	mitochondrial processing peptidase, beta subunit, putative,metallo-peptidase, Clan ME, Family M16	2-oxoisovalerate dehydrogenase beta subunit, mitochondrial precursor, putative
Tb927.11.3030	Tb927.10.3580	phosphoribosylpyrophosphate synthetase, putative (PRS)	hypothetical protein, conserved
Tb927.4.2030	Tb927.7.2940	ALBA-Domain Protein (ALBA4)	histone H2A, putative
Tb927.7.7430	Tb927.9.11270	ATP synthase alpha chain, mitochondrial precursor,ATP synthase F1, alpha subunit	T-complex protein 1, eta subunit, putative,t- complex protein 1 (eta subunit), putative (TCP-1-eta)
Tb927.11.3980	Tb927.4.890	mitochondrial processing peptidase alpha subunit, putative,metallo-peptidase, Clan ME, Family M16	small nuclear ribonucleoprotein SmD3, putative (SmD3)
Tb927.10.7500	Tb927.7.4790	fibrillarin (NOP1)	proteasome beta 6 subunit,20S proteasome beta 6 subunit, putative (BETA6)
Tb927.11.4450	Tb927.7.570	ALBA-Domain Protein (ALBA2)	prefoldin, putative
Tb11.v5.0196	Tb927.10.3150	hypothetical protein, conserved	N-acetyltransferase, putative
Tb927.3.1790	Tb927.10.3520	pyruvate dehydrogenase E1 beta subunit, putative	protease regulatory ATPase subunit 4 (RPT4)
Tb927.11.1710	Tb927.5.1060	mitochondrial RNA binding protein 1,gBP21, MRP1 (GBP21)	mitochondrial processing peptidase, beta subunit, putative,metallo-peptidase, Clan ME, Family M16
Tb927.11.4460	Tb927.7.2590	ALBA-Domain Protein (ALBA1)	prefoldin, putative
Tb927.10.660	Tb927.10.1250	2-oxoisovalerate dehydrogenase alpha subunit, putative	hypothetical protein, conserved
Tb927.2.3800	Tb927.7.2940	guide RNA associated protein, GAP1,MRB1-associated protein	histone H2A, putative
Tb927.10.6080	Tb927.11.16040	proteasome beta 5 subunit, putative,proteasome beta 5 subunit (PRCE)	hypothetical protein, conserved
Tb927.10.9740	Tb927.11.16040	proteasome regulatory ATPase subunit 6,19S proteasome regulatory subunit (RPT6)	hypothetical protein, conserved
Tb927.10.7570	Tb927.11.1450	dihydrolipoamide acetyltransferase E2 subunit, putative	2-oxoglutarate dehydrogenase E1 component, putative
Tb927.10.7450	Tb927.4.2040	exosome complex exonuclease RRP41A,Rrp41p homologue (RRP41A)	ALBA-Domain Protein (ALBA3)
Tb927.11.9220	Tb927.10.3560	proteasome regulatory non-ATP-ase subunit 2 (RPN2)	arginine N-methyltransferase, putative
Tb927.4.3590	Tb927.9.5730	translation elongation factor 1-beta, putative	nucleosome assembly protein-like protein
Tb927.2.5850	Tb927.6.670	small nuclear ribonucleoprotein SmD2 (Sm-D2)	ribosomal RNA processing protein 45,exosome complex exonuclease (RRP45)
Tb927.10.6080	Tb927.3.2230	proteasome beta 5 subunit, putative,proteasome beta 5 subunit (PRCE)	succinyl-CoA synthetase alpha subunit, putative
Tb927.11.11030	Tb927.11.13190	exosome-associated protein 4 (EAP4)	elongation factor 1 gamma, putative
Tb927.10.7500	Tb927.6.1260	fibrillarin (NOP1)	proteasome beta-1 subunit, putative (TbPSB1)
Tb927.8.4410	Tb927.9.11310	ARP2/3 complex subunit, putative	unspecified product
Tb927.11.7020	Tb927.2.4540	proteasome alpha 7 subunit, putative (PSA4)	Small nuclear ribonucleoprotein-associated protein B (snRNP-B) (Sm protein B) (Sm-B) (SmB), putative (TbSmB)
Tb927.3.2230	Tb927.5.580	succinyl-CoA synthetase alpha subunit, putative	prefoldin subunit, putative
Tb927.11.9220	Tb927.10.2560	proteasome regulatory non-ATP-ase subunit 2 (RPN2)	mitochondrial malate dehydrogenase (mMDH)
Tb927.10.1990	Tb927.10.290	major vault protein, putative (MVP)	proteasome alpha 2 subunit, putative
Tb927.10.8190	Tb927.7.570	T-complex protein 1, theta subunit, putative,CCT-theta, putative (TCP-1-theta)	prefoldin, putative
Tb927.2.5850	Tb927.4.1630	small nuclear ribonucleoprotein SmD2 (Sm-D2)	ribosomal RNA processing protein 6 (RRP6)
Tb927.11.1710	Tb927.10.10030	mitochondrial RNA binding protein 1,gBP21, MRP1 (GBP21)	hypothetical protein, conserved
Tb927.9.5210	Tb927.9.5730	glutaminyl-tRNA synthetase, putative	nucleosome assembly protein-like protein
Tb927.10.9430	Tb927.10.3150	phosphoribosylpyrophosphate synthetase, putative (PRS)	N-acetyltransferase, putative
	Tb927.4.1630	phosphoribosylpyrophosphate synthetase, putative (PRS)	ribosomal RNA processing protein 6 (RRP6)
Tb927.11.1710	Tb927.5.1710	mitochondrial RNA binding protein 1,gBP21, MRP1 (GBP21)	ribonucleoprotein p18, mitochondrial precursor, putative
Tb927.10.9430	Tb927.5.4260	phosphoribosylpyrophosphate synthetase, putative (PRS)	histone H4, putative
Tb927.3.2230	Tb927.9.5730	succinyl-CoA synthetase alpha subunit, putative	nucleosome assembly protein-like protein
Tb927.4.1630	Tb927.9.5210	ribosomal RNA processing protein 6 (RRP6)	glutaminyl-tRNA synthetase, putative
Tb927.5.1200	Tb927.7.2570	exosome component CSL4,Csl4p homologue (CSL4)	guide RNA associated protein, GAP2
Tb927.8.3150	Tb927.9.3990	T-complex protein 1, gamma subunit, putative (TCP-1-gamma)	ribosomal protein S7, putative
Tb927.5.2290	Tb927.7.570	ATP-dependent RNA helicase, putative	prefoldin, putative
Tb927.7.1730	Tb927.7.3050	60S ribosomal protein L7, putative	hypothetical protein, conserved
Tb927.3.3320	Tb927.9.5730	60S ribosomal protein L13, putative	nucleosome assembly protein-like protein
Tb927.6.670	Tb927.7.2570	ribosomal RNA processing protein 45,exosome complex exonuclease (RRP45)	guide RNA associated protein, GAP2
Tb927.11.800	Tb927.10.2560	hypothetical protein, conserved	mitochondrial malate dehydrogenase (mMDH)
Tb927.10.8190	Tb927.7.3050	T-complex protein 1, theta subunit, putative,CCT-theta, putative (TCP-1-theta)	hypothetical protein, conserved
Tb927.2.4540	Tb927.4.1270	Small nuclear ribonucleoprotein-associated protein B (snRNP-B) (Sm protein B) (Sm-B) (SmB), putative (TbSmB)	ruvB-like DNA helicase, putative
Tb927.10.5050	Tb927.5.2960	hypothetical protein, conserved	phosphoribosylpyrophosphate synthetase, putative (PRS)
Tb927.11.16030	Tb927.10.3560	proteasome regulatory non-ATP-ase subunit 7 (RPN7)	arginine N-methyltransferase, putative
Tb927.10.8190	Tb927.11.3030	T-complex protein 1, theta subunit, putative,CCT-theta, putative (TCP-1-theta)	phosphoribosylpyrophosphate synthetase, putative (PRS)
Tb927.11.4530	Tb927.6.1090	N-acetyltransferase subunit ARD1 (ARD1)	proteasome regulatory ATPase subunit 3 (RPT3)
Tb927.10.5840	Tb927.7.4420	translation elongation factor 1-beta, putative	proteasome alpha 3 subunit, putative
Tb927.5.4260	Tb927.8.4410	histone H4, putative	ARP2/3 complex subunit, putative
Tb927.3.3320	Tb927.5.2290	60S ribosomal protein L13, putative	ATP-dependent RNA helicase, putative
Tb927.11.7270	Tb927.5.3800	proteasome beta 3 subunit, putative (PSB3)	glutamine hydrolysing (not ammonia-dependent) carbomoyl phosphate synthase, putative
Tb927.11.15430	Tb927.8.5330	U5 small nuclear ribonucleoprotein component, putative,U5 snrnp-specific protein, putative	tyrosyl/methionyl-tRNA synthetase, putative
Tb927.11.7020	Tb927.5.2290	proteasome alpha 7 subunit, putative (PSA4)	ATP-dependent RNA helicase, putative
Tb927.8.3150	Tb927.9.7070	T-complex protein 1, gamma subunit, putative (TCP-1-gamma)	exosome complex exonuclease RRP40 (RRP40)
Tb927.11.13190	Tb927.11.14250	elongation factor 1 gamma, putative	T-complex protein 1, epsilon subunit, putative (TCP-1-epsilon)
Tb927.11.11030	Tb927.8.5330	exosome-associated protein 4 (EAP4)	tyrosyl/methionyl-tRNA synthetase, putative
Tb927.3.2230	Tb927.8.7380	succinyl-CoA synthetase alpha subunit, putative	dihydrolipoamide dehydrogenase, point mutation,acetoin dehydrogenase e3 component, putative
Tb927.9.5730	Tb927.10.1990	nucleosome assembly protein-like protein	major vault protein, putative (MVP)
Tb927.3.780	Tb927.7.2570	proteasome alpha 7 subunit (TbPSA7)	guide RNA associated protein, GAP2
Tb927.11.14250	Tb927.10.3380	T-complex protein 1, epsilon subunit, putative (TCP-1-epsilon)	60S acidic ribosomal protein P2, putative
Tb927.11.16760	Tb927.7.2570	T-complex protein 1, alpha subunit, putative (TCP-1-alpha)	guide RNA associated protein, GAP2
Tb927.10.8190	Tb927.7.7430	T-complex protein 1, theta subunit, putative,CCT-theta, putative (TCP-1-theta)	ATP synthase alpha chain, mitochondrial precursor,ATP synthase F1, alpha subunit
Tb927.3.780	Tb927.9.5690	proteasome alpha 7 subunit (TbPSA7)	60S acidic ribosomal protein, putative
Tb927.11.14250	Tb927.7.7430	T-complex protein 1, epsilon subunit, putative (TCP-1-epsilon)	ATP synthase alpha chain, mitochondrial precursor,ATP synthase F1, alpha subunit
Tb927.1.4690	Tb927.9.5730	arginine N-methyltransferase (PRMT1)	nucleosome assembly protein-like protein
Tb927.3.4390	Tb927.7.2590	dihydrolipoamide dehydrogenase, putative (GCVL-1)	prefoldin, putative
Tb927.5.1710	Tb927.5.3170	ribonucleoprotein p18, mitochondrial precursor, putative	ribose-phosphate pyrophosphokinase, putative (PRPS5)
Tb927.11.4460	Tb927.8.3150	ALBA-Domain Protein (ALBA1)	T-complex protein 1, gamma subunit, putative (TCP-1-gamma)
Tb927.10.7450	Tb927.4.890	exosome complex exonuclease RRP41A,Rrp41p homologue (RRP41A)	small nuclear ribonucleoprotein SmD3, putative (SmD3)
Tb927.11.14250	Tb927.7.4790	T-complex protein 1, epsilon subunit, putative (TCP-1-epsilon)	proteasome beta 6 subunit,20S proteasome beta 6 subunit, putative (BETA6)
Tb927.4.2030	Tb927.9.9670	ALBA-Domain Protein (ALBA4)	proteasome alpha 1 subunit, putative,20S proteasome subunit alpha-6, (putative) (TbPSA6)
Tb927.3.780	Tb927.5.2290	proteasome alpha 7 subunit (TbPSA7)	ATP-dependent RNA helicase, putative
Tb927.10.1060	Tb927.7.2590	T-complex protein 1, delta subunit, putative (TCP-1-delta)	prefoldin, putative
Tb927.9.11310	Tb927.10.4330	unspecified product	2-oxoisovalerate dehydrogenase beta subunit, mitochondrial precursor, putative
Tb927.11.16030	Tb927.9.11310	proteasome regulatory non-ATP-ase subunit 7 (RPN7)	unspecified product
Tb927.10.7570	Tb927.11.11030	dihydrolipoamide acetyltransferase E2 subunit, putative	exosome-associated protein 4 (EAP4)
Tb927.11.3980	Tb927.2.4540	mitochondrial processing peptidase alpha subunit, putative,metallo-peptidase, Clan ME, Family M16	Small nuclear ribonucleoprotein-associated protein B (snRNP-B) (Sm protein B) (Sm-B) (SmB), putative (TbSmB)
Tb927.11.16040	Tb927.10.3150	hypothetical protein, conserved	N-acetyltransferase, putative
Tb927.10.1060	Tb927.7.570	T-complex protein 1, delta subunit, putative (TCP-1-delta)	prefoldin, putative
Tb927.4.3590	Tb927.10.14750	translation elongation factor 1-beta, putative	fibrillarin, putative
Tb927.11.1710	Tb927.10.1990	mitochondrial RNA binding protein 1,gBP21, MRP1 (GBP21)	major vault protein, putative (MVP)
Tb927.11.11030	Tb927.9.5210	exosome-associated protein 4 (EAP4)	glutaminyl-tRNA synthetase, putative
Tb927.10.8190	Tb927.11.13190	T-complex protein 1, theta subunit, putative,CCT-theta, putative (TCP-1-theta)	elongation factor 1 gamma, putative
Tb927.11.15430	Tb927.10.180	U5 small nuclear ribonucleoprotein component, putative,U5 snrnp-specific protein, putative	ATP synthase F1 subunit gamma protein, putative
Tb927.11.3240	Tb927.3.1380	T-complex protein 1, zeta subunit, putative (TCP-1-zeta)	ATP synthase beta chain, mitochondrial precursor,ATP synthase F1, beta subunit
Tb927.10.10590	Tb927.4.5040	histone H2B, putative	dihydrolipoamide dehydrogenase, putative
Tb927.10.7450	Tb927.9.3990	exosome complex exonuclease RRP41A,Rrp41p homologue (RRP41A)	ribosomal protein S7, putative
Tb927.9.5730	Tb927.10.15720	nucleosome assembly protein-like protein	proteasome regulatory non-ATP-ase subunit 9,19S proteasome regulatory subunit (RPN9)
Tb11.v5.0196	Tb927.3.2230	hypothetical protein, conserved	succinyl-CoA synthetase alpha subunit, putative
Tb927.4.3590	Tb927.7.3050	translation elongation factor 1-beta, putative	hypothetical protein, conserved
Tb927.11.14250	Tb927.9.9670	T-complex protein 1, epsilon subunit, putative (TCP-1-epsilon)	proteasome alpha 1 subunit, putative,20S proteasome subunit alpha-6, (putative) (TbPSA6)
Tb927.7.2940	Tb927.8.7380	histone H2A, putative	dihydrolipoamide dehydrogenase, point mutation,acetoin dehydrogenase e3 component, putative
Tb927.5.2290	Tb927.10.3520	ATP-dependent RNA helicase, putative	protease regulatory ATPase subunit 4 (RPT4)
	Tb927.10.3380	ATP-dependent RNA helicase, putative	60S acidic ribosomal protein P2, putative
Tb927.3.3320	Tb927.10.4540	60S ribosomal protein L13, putative	ARP2/3 complex subunit, putative
Tb927.10.10590	Tb927.3.780	histone H2B, putative	proteasome alpha 7 subunit (TbPSA7)
Tb927.11.11680	Tb927.7.3050	2-oxoglutarate dehydrogenase E2 component, putative	hypothetical protein, conserved
Tb927.11.11030	Tb927.11.16760	exosome-associated protein 4 (EAP4)	T-complex protein 1, alpha subunit, putative (TCP-1-alpha)
Tb927.10.7450	Tb927.9.11110	exosome complex exonuclease RRP41A,Rrp41p homologue (RRP41A)	PRP8 protein homologue,U5 snRNA-associated splicing factor
Tb927.10.7500	Tb927.10.180	fibrillarin (NOP1)	ATP synthase F1 subunit gamma protein, putative
Tb927.11.2530	Tb927.3.4390	kinteoplast poly(A) polymerase complex 1 subunit,mitochondrial edited mRNA stability factor 1 subunit,mitochondrial RNA binding complex 1 subunit	dihydrolipoamide dehydrogenase, putative (GCVL-1)
Tb927.10.6080	Tb927.5.2290	proteasome beta 5 subunit, putative,proteasome beta 5 subunit (PRCE)	ATP-dependent RNA helicase, putative
Tb927.2.3800	Tb927.4.2040	guide RNA associated protein, GAP1,MRB1-associated protein	ALBA-Domain Protein (ALBA3)
Tb927.10.1250	Tb927.7.7430	hypothetical protein, conserved	ATP synthase alpha chain, mitochondrial precursor,ATP synthase F1, alpha subunit
Tb927.10.6080	Tb927.10.4330	proteasome beta 5 subunit, putative,proteasome beta 5 subunit (PRCE)	2-oxoisovalerate dehydrogenase beta subunit, mitochondrial precursor, putative
Tb927.11.11680	Tb927.6.1260	2-oxoglutarate dehydrogenase E2 component, putative	proteasome beta-1 subunit, putative (TbPSB1)
Tb927.10.15180	Tb927.10.290	nucleosome assembly protein, putative	proteasome alpha 2 subunit, putative
Tb927.11.2530	Tb927.7.570	kinteoplast poly(A) polymerase complex 1 subunit,mitochondrial edited mRNA stability factor 1 subunit,mitochondrial RNA binding complex 1 subunit	prefoldin, putative
Tb927.7.3050	Tb927.10.12700	hypothetical protein, conserved	pyruvate dehydrogenase E1 alpha subunit, putative
Tb927.10.10590	Tb927.9.11110	histone H2B, putative	PRP8 protein homologue,U5 snRNA-associated splicing factor
Tb927.8.4410	Tb927.9.5730	ARP2/3 complex subunit, putative	nucleosome assembly protein-like protein
Tb927.5.1060	Tb927.8.5330	mitochondrial processing peptidase, beta subunit, putative,metallo-peptidase, Clan ME, Family M16	tyrosyl/methionyl-tRNA synthetase, putative
Tb927.4.3590	Tb927.10.290	translation elongation factor 1-beta, putative	proteasome alpha 2 subunit, putative
Tb927.9.7070	Tb927.10.4540	exosome complex exonuclease RRP40 (RRP40)	ARP2/3 complex subunit, putative
Tb927.9.5210	Tb927.10.1550	glutaminyl-tRNA synthetase, putative	proteasome regulatory non-ATP-ase subunit 5,19S proteasome regulatory subunit (RPN5)
Tb927.10.5670	Tb927.8.4410	N-acetyltransferase subunit Nat1, putative (NAT1)	ARP2/3 complex subunit, putative
Tb927.11.16030	Tb927.7.1730	proteasome regulatory non-ATP-ase subunit 7 (RPN7)	60S ribosomal protein L7, putative
Tb927.10.15180	Tb927.10.15800	nucleosome assembly protein, putative	actin related protein 2, putative
Tb927.11.2530	Tb927.10.15720	kinteoplast poly(A) polymerase complex 1 subunit,mitochondrial edited mRNA stability factor 1 subunit,mitochondrial RNA binding complex 1 subunit	proteasome regulatory non-ATP-ase subunit 9,19S proteasome regulatory subunit (RPN9)
Tb927.11.12910	Tb927.9.5730	hypothetical protein, conserved	nucleosome assembly protein-like protein
Tb11.v5.0480	Tb927.3.780	DNA-directed RNA polymerase, alpha subunit, putative	proteasome alpha 7 subunit (TbPSA7)
Tb927.7.3050	Tb927.9.7070	hypothetical protein, conserved	exosome complex exonuclease RRP40 (RRP40)
Tb927.4.5040	Tb927.10.3380	dihydrolipoamide dehydrogenase, putative	60S acidic ribosomal protein P2, putative
Tb927.10.660	Tb927.11.12680	2-oxoisovalerate dehydrogenase alpha subunit, putative	prefoldin subunit 2, putative
Tb927.11.800	Tb927.3.780	hypothetical protein, conserved	proteasome alpha 7 subunit (TbPSA7)
Tb927.7.1730	Tb927.10.4540	60S ribosomal protein L7, putative	ARP2/3 complex subunit, putative
Tb927.11.3240	Tb927.5.4460	T-complex protein 1, zeta subunit, putative (TCP-1-zeta)	major vault protein, putative (MVP)
Tb927.10.7500	Tb927.11.12680	fibrillarin (NOP1)	prefoldin subunit 2, putative
Tb927.11.12680	Tb927.11.1710	prefoldin subunit 2, putative	mitochondrial RNA binding protein 1,gBP21, MRP1 (GBP21)
Tb927.10.14750	Tb927.10.3520	fibrillarin, putative	protease regulatory ATPase subunit 4 (RPT4)
Tb927.11.4530	Tb927.3.1380	N-acetyltransferase subunit ARD1 (ARD1)	ATP synthase beta chain, mitochondrial precursor,ATP synthase F1, beta subunit
Tb927.5.4460	Tb927.7.2590	major vault protein, putative (MVP)	prefoldin, putative
Tb927.10.2560	Tb927.10.3380	mitochondrial malate dehydrogenase (mMDH)	60S acidic ribosomal protein P2, putative
Tb927.10.9430	Tb927.10.4330	phosphoribosylpyrophosphate synthetase, putative (PRS)	2-oxoisovalerate dehydrogenase beta subunit, mitochondrial precursor, putative
Tb927.10.6310	Tb927.3.1380	major vault protein, putative (MVP)	ATP synthase beta chain, mitochondrial precursor,ATP synthase F1, beta subunit
Tb927.4.1630	Tb927.5.4460	ribosomal RNA processing protein 6 (RRP6)	major vault protein, putative (MVP)
Tb927.10.5050	Tb927.10.9430	hypothetical protein, conserved	phosphoribosylpyrophosphate synthetase, putative (PRS)
Tb927.10.10030	Tb927.9.11310	hypothetical protein, conserved	unspecified product
Tb927.8.5330	Tb927.9.5350	tyrosyl/methionyl-tRNA synthetase, putative	actin related protein 3, putative
Tb927.11.16600	Tb927.3.4390	exosome-associated protein 2 (EAP2)	dihydrolipoamide dehydrogenase, putative (GCVL-1)
Tb927.5.4460	Tb927.8.4410	major vault protein, putative (MVP)	ARP2/3 complex subunit, putative
Tb927.8.1340	Tb927.9.11270	60S ribosomal protein L7a, putative	T-complex protein 1, eta subunit, putative,t- complex protein 1 (eta subunit), putative (TCP-1-eta)
Tb927.2.2900	Tb927.5.4260	ARP2/3 complex subunit, putative	histone H4, putative
Tb927.6.1090	Tb927.8.1340	proteasome regulatory ATPase subunit 3 (RPT3)	60S ribosomal protein L7a, putative
Tb927.8.3150	Tb927.10.4330	T-complex protein 1, gamma subunit, putative (TCP-1-gamma)	2-oxoisovalerate dehydrogenase beta subunit, mitochondrial precursor, putative
Tb927.10.6310	Tb927.9.5690	major vault protein, putative (MVP)	60S acidic ribosomal protein, putative
Tb927.10.5670	Tb927.9.5730	N-acetyltransferase subunit Nat1, putative (NAT1)	nucleosome assembly protein-like protein
Tb11.v5.0480	Tb927.10.9430	DNA-directed RNA polymerase, alpha subunit, putative	phosphoribosylpyrophosphate synthetase, putative (PRS)
Tb927.10.8190	Tb927.3.3320	T-complex protein 1, theta subunit, putative,CCT-theta, putative (TCP-1-theta)	60S ribosomal protein L13, putative
Tb927.11.13280	Tb927.11.16760	mitochondrial RNA binding protein 2 (GBP25)	T-complex protein 1, alpha subunit, putative (TCP-1-alpha)
Tb927.11.16030	Tb927.10.2560	proteasome regulatory non-ATP-ase subunit 7 (RPN7)	mitochondrial malate dehydrogenase (mMDH)
Tb927.7.4420	Tb927.10.1990	proteasome alpha 3 subunit, putative	major vault protein, putative (MVP)
Tb927.11.16030	Tb927.7.2590	proteasome regulatory non-ATP-ase subunit 7 (RPN7)	prefoldin, putative
Tb927.11.2530	Tb927.7.2940	kinteoplast poly(A) polymerase complex 1 subunit,mitochondrial edited mRNA stability factor 1 subunit,mitochondrial RNA binding complex 1 subunit	histone H2A, putative
Tb11.v5.0480	Tb927.5.2960	DNA-directed RNA polymerase, alpha subunit, putative	phosphoribosylpyrophosphate synthetase, putative (PRS)
Tb927.11.4460	Tb927.3.1790	ALBA-Domain Protein (ALBA1)	pyruvate dehydrogenase E1 beta subunit, putative
Tb927.4.1270	Tb927.6.670	ruvB-like DNA helicase, putative	ribosomal RNA processing protein 45,exosome complex exonuclease (RRP45)
Tb927.10.660	Tb927.10.1550	2-oxoisovalerate dehydrogenase alpha subunit, putative	proteasome regulatory non-ATP-ase subunit 5,19S proteasome regulatory subunit (RPN5)
Tb927.11.11680	Tb927.4.2040	2-oxoglutarate dehydrogenase E2 component, putative	ALBA-Domain Protein (ALBA3)
Tb927.4.2040	Tb927.5.3170	ALBA-Domain Protein (ALBA3)	ribose-phosphate pyrophosphokinase, putative (PRPS5)
Tb927.11.2530	Tb927.4.5040	kinteoplast poly(A) polymerase complex 1 subunit,mitochondrial edited mRNA stability factor 1 subunit,mitochondrial RNA binding complex 1 subunit	dihydrolipoamide dehydrogenase, putative
Tb927.11.3980	Tb927.3.4390	mitochondrial processing peptidase alpha subunit, putative,metallo-peptidase, Clan ME, Family M16	dihydrolipoamide dehydrogenase, putative (GCVL-1)
Tb927.10.15800	Tb927.10.3380	actin related protein 2, putative	60S acidic ribosomal protein P2, putative
Tb927.11.16760	Tb927.9.11310	T-complex protein 1, alpha subunit, putative (TCP-1-alpha)	unspecified product
Tb927.7.4790	Tb927.10.14750	proteasome beta 6 subunit,20S proteasome beta 6 subunit, putative (BETA6)	fibrillarin, putative
Tb927.11.14250	Tb927.8.7380	T-complex protein 1, epsilon subunit, putative (TCP-1-epsilon)	dihydrolipoamide dehydrogenase, point mutation,acetoin dehydrogenase e3 component, putative
Tb927.7.1730	Tb927.10.1550	60S ribosomal protein L7, putative	proteasome regulatory non-ATP-ase subunit 5,19S proteasome regulatory subunit (RPN5)
Tb927.5.1710	Tb927.9.11110	ribonucleoprotein p18, mitochondrial precursor, putative	PRP8 protein homologue,U5 snRNA-associated splicing factor
Tb927.3.2230	Tb927.6.1090	succinyl-CoA synthetase alpha subunit, putative	proteasome regulatory ATPase subunit 3 (RPT3)
Tb927.11.11030	Tb927.10.1550	exosome-associated protein 4 (EAP4)	proteasome regulatory non-ATP-ase subunit 5,19S proteasome regulatory subunit (RPN5)
Tb927.11.16030	Tb927.10.10030	proteasome regulatory non-ATP-ase subunit 7 (RPN7)	hypothetical protein, conserved
Tb927.7.4790	Tb927.10.3150	proteasome beta 6 subunit,20S proteasome beta 6 subunit, putative (BETA6)	N-acetyltransferase, putative
Tb927.10.8190	Tb927.4.1270	T-complex protein 1, theta subunit, putative,CCT-theta, putative (TCP-1-theta)	ruvB-like DNA helicase, putative
Tb927.3.1380	Tb927.4.5040	ATP synthase beta chain, mitochondrial precursor,ATP synthase F1, beta subunit	dihydrolipoamide dehydrogenase, putative
Tb927.10.7500	Tb927.10.7570	fibrillarin (NOP1)	dihydrolipoamide acetyltransferase E2 subunit, putative
Tb927.10.10590	Tb927.10.290	histone H2B, putative	proteasome alpha 2 subunit, putative
	Tb927.5.1060	histone H2B, putative	mitochondrial processing peptidase, beta subunit, putative,metallo-peptidase, Clan ME, Family M16
Tb927.11.800	Tb927.4.3590	hypothetical protein, conserved	translation elongation factor 1-beta, putative
Tb927.6.1260	Tb927.8.7380	proteasome beta-1 subunit, putative (TbPSB1)	dihydrolipoamide dehydrogenase, point mutation,acetoin dehydrogenase e3 component, putative
Tb927.10.5670	Tb927.10.290	N-acetyltransferase subunit Nat1, putative (NAT1)	proteasome alpha 2 subunit, putative
Tb11.v5.0196	Tb927.7.2570	hypothetical protein, conserved	guide RNA associated protein, GAP2
Tb927.4.1630	Tb927.7.2550	ribosomal RNA processing protein 6 (RRP6)	proteasome regulatory ATPase subunit 5 (RPT5)
Tb927.11.13190	Tb927.10.4330	elongation factor 1 gamma, putative	2-oxoisovalerate dehydrogenase beta subunit, mitochondrial precursor, putative
Tb927.2.5850	Tb927.7.2940	small nuclear ribonucleoprotein SmD2 (Sm-D2)	histone H2A, putative
Tb927.10.7500	Tb927.3.1380	fibrillarin (NOP1)	ATP synthase beta chain, mitochondrial precursor,ATP synthase F1, beta subunit
Tb927.11.4530	Tb927.3.4390	N-acetyltransferase subunit ARD1 (ARD1)	dihydrolipoamide dehydrogenase, putative (GCVL-1)
Tb927.10.5050	Tb927.9.5730	hypothetical protein, conserved	nucleosome assembly protein-like protein
Tb927.11.15430	Tb927.5.2960	U5 small nuclear ribonucleoprotein component, putative,U5 snrnp-specific protein, putative	phosphoribosylpyrophosphate synthetase, putative (PRS)
Tb927.8.7380	Tb927.10.3150	dihydrolipoamide dehydrogenase, point mutation,acetoin dehydrogenase e3 component, putative	N-acetyltransferase, putative
Tb927.6.1260	Tb927.10.4540	proteasome beta-1 subunit, putative (TbPSB1)	ARP2/3 complex subunit, putative
Tb927.2.3800	Tb927.10.15800	guide RNA associated protein, GAP1,MRB1-associated protein	actin related protein 2, putative
Tb927.3.4390	Tb927.10.4540	dihydrolipoamide dehydrogenase, putative (GCVL-1)	ARP2/3 complex subunit, putative
Tb927.10.1060	Tb927.10.12700	T-complex protein 1, delta subunit, putative (TCP-1-delta)	pyruvate dehydrogenase E1 alpha subunit, putative
Tb927.11.11030	Tb927.11.13280	exosome-associated protein 4 (EAP4)	mitochondrial RNA binding protein 2 (GBP25)
Tb11.v5.0480	Tb927.4.1630	DNA-directed RNA polymerase, alpha subunit, putative	ribosomal RNA processing protein 6 (RRP6)
Tb927.1.4690	Tb927.7.1730	arginine N-methyltransferase (PRMT1)	60S ribosomal protein L7, putative
Tb927.5.1060	Tb927.5.2960	mitochondrial processing peptidase, beta subunit, putative,metallo-peptidase, Clan ME, Family M16	phosphoribosylpyrophosphate synthetase, putative (PRS)
Tb927.11.11680	Tb927.11.16760	2-oxoglutarate dehydrogenase E2 component, putative	T-complex protein 1, alpha subunit, putative (TCP-1-alpha)
Tb927.10.8190	Tb927.7.2570	T-complex protein 1, theta subunit, putative,CCT-theta, putative (TCP-1-theta)	guide RNA associated protein, GAP2
Tb927.11.1900	Tb927.7.4420	T-complex protein 1, beta subunit, putative	proteasome alpha 3 subunit, putative
Tb927.5.2290	Tb927.10.1250	ATP-dependent RNA helicase, putative	hypothetical protein, conserved
Tb927.4.1630	Tb927.10.230	ribosomal RNA processing protein 6 (RRP6)	proteasome alpha 5 subunit, putative,20S proteasome subunit alpha 5
Tb927.11.8890	Tb927.9.5690	DNA-dependent RNA polymerases, putative (RPC19)	60S acidic ribosomal protein, putative
Tb927.10.4710	Tb927.2.4540	proteasome beta 2 subunit, putative,20S proteasome subunit	Small nuclear ribonucleoprotein-associated protein B (snRNP-B) (Sm protein B) (Sm-B) (SmB), putative (TbSmB)
Tb927.6.1090	Tb927.10.12700	proteasome regulatory ATPase subunit 3 (RPT3)	pyruvate dehydrogenase E1 alpha subunit, putative
Tb927.10.9430	Tb927.10.180	phosphoribosylpyrophosphate synthetase, putative (PRS)	ATP synthase F1 subunit gamma protein, putative
Tb927.10.1060	Tb927.9.5350	T-complex protein 1, delta subunit, putative (TCP-1-delta)	actin related protein 3, putative
Tb927.11.4530	Tb927.10.3520	N-acetyltransferase subunit ARD1 (ARD1)	protease regulatory ATPase subunit 4 (RPT4)
Tb927.10.5840	Tb927.11.800	translation elongation factor 1-beta, putative	hypothetical protein, conserved
Tb927.10.1060	Tb927.9.7070	T-complex protein 1, delta subunit, putative (TCP-1-delta)	exosome complex exonuclease RRP40 (RRP40)
Tb927.8.5330	Tb927.9.5690	tyrosyl/methionyl-tRNA synthetase, putative	60S acidic ribosomal protein, putative
Tb927.10.1250	Tb927.9.5730	hypothetical protein, conserved	nucleosome assembly protein-like protein
Tb927.11.9980	Tb927.5.1200	2-oxoglutarate dehydrogenase E1 component, putative	exosome component CSL4,Csl4p homologue (CSL4)
Tb927.11.14250	Tb927.11.3980	T-complex protein 1, epsilon subunit, putative (TCP-1-epsilon)	mitochondrial processing peptidase alpha subunit, putative,metallo-peptidase, Clan ME, Family M16

## Sheet: negative 5
prot_1	prot_2	desc_1	desc_2
Tb927.11.7270	Tb927.4.1630	proteasome beta 3 subunit, putative (PSB3)	ribosomal RNA processing protein 6 (RRP6)
Tb927.11.1900	Tb927.10.3520	T-complex protein 1, beta subunit, putative	protease regulatory ATPase subunit 4 (RPT4)
Tb927.10.15180	Tb927.10.1550	nucleosome assembly protein, putative	proteasome regulatory non-ATP-ase subunit 5,19S proteasome regulatory subunit (RPN5)
Tb927.10.1250	Tb927.10.230	hypothetical protein, conserved	proteasome alpha 5 subunit, putative,20S proteasome subunit alpha 5
Tb927.11.3980	Tb927.4.5040	mitochondrial processing peptidase alpha subunit, putative,metallo-peptidase, Clan ME, Family M16	dihydrolipoamide dehydrogenase, putative
Tb927.4.1630	Tb927.10.290	ribosomal RNA processing protein 6 (RRP6)	proteasome alpha 2 subunit, putative
Tb927.11.12680	Tb927.9.11270	prefoldin subunit 2, putative	T-complex protein 1, eta subunit, putative,t- complex protein 1 (eta subunit), putative (TCP-1-eta)
Tb927.11.4460	Tb927.3.2230	ALBA-Domain Protein (ALBA1)	succinyl-CoA synthetase alpha subunit, putative
Tb927.3.3320	Tb927.5.2290	60S ribosomal protein L13, putative	ATP-dependent RNA helicase, putative
Tb927.11.13280	Tb927.10.1990	mitochondrial RNA binding protein 2 (GBP25)	major vault protein, putative (MVP)
Tb927.11.12910	Tb927.4.5040	hypothetical protein, conserved	dihydrolipoamide dehydrogenase, putative
Tb927.4.1630	Tb927.4.2030	ribosomal RNA processing protein 6 (RRP6)	ALBA-Domain Protein (ALBA4)
Tb927.10.4710	Tb927.7.570	proteasome beta 2 subunit, putative,20S proteasome subunit	prefoldin, putative
Tb927.11.9980	Tb927.5.1060	2-oxoglutarate dehydrogenase E1 component, putative	mitochondrial processing peptidase, beta subunit, putative,metallo-peptidase, Clan ME, Family M16
Tb927.11.16600	Tb927.7.2940	exosome-associated protein 2 (EAP2)	histone H2A, putative
Tb927.11.16760	Tb927.10.4540	T-complex protein 1, alpha subunit, putative (TCP-1-alpha)	ARP2/3 complex subunit, putative
Tb927.11.8890	Tb927.8.3150	DNA-dependent RNA polymerases, putative (RPC19)	T-complex protein 1, gamma subunit, putative (TCP-1-gamma)
Tb927.7.4790	Tb927.8.1340	proteasome beta 6 subunit,20S proteasome beta 6 subunit, putative (BETA6)	60S ribosomal protein L7a, putative
Tb927.11.16760	Tb927.4.2030	T-complex protein 1, alpha subunit, putative (TCP-1-alpha)	ALBA-Domain Protein (ALBA4)
Tb927.10.7570	Tb927.11.12910	dihydrolipoamide acetyltransferase E2 subunit, putative	hypothetical protein, conserved
Tb927.11.1710	Tb927.11.3030	mitochondrial RNA binding protein 1,gBP21, MRP1 (GBP21)	phosphoribosylpyrophosphate synthetase, putative (PRS)
Tb927.10.5050	Tb927.3.3320	hypothetical protein, conserved	60S ribosomal protein L13, putative
Tb927.11.14250	Tb927.1.4690	T-complex protein 1, epsilon subunit, putative (TCP-1-epsilon)	arginine N-methyltransferase (PRMT1)
Tb927.11.4450	Tb927.8.4410	ALBA-Domain Protein (ALBA2)	ARP2/3 complex subunit, putative
Tb927.8.1340	Tb927.8.4410	60S ribosomal protein L7a, putative	ARP2/3 complex subunit, putative
Tb927.11.12680	Tb927.10.12700	prefoldin subunit 2, putative	pyruvate dehydrogenase E1 alpha subunit, putative
Tb927.4.200	Tb927.10.230	retrotransposon hot spot protein 1 (RHS1), putative	proteasome alpha 5 subunit, putative,20S proteasome subunit alpha 5
Tb927.1.4690	Tb927.10.15800	arginine N-methyltransferase (PRMT1)	actin related protein 2, putative
Tb927.11.13280	Tb927.8.4410	mitochondrial RNA binding protein 2 (GBP25)	ARP2/3 complex subunit, putative
	Tb927.10.1250	mitochondrial RNA binding protein 2 (GBP25)	hypothetical protein, conserved
Tb11.v5.0196	Tb927.11.9980	hypothetical protein, conserved	2-oxoglutarate dehydrogenase E1 component, putative
Tb927.11.1900	Tb927.3.1790	T-complex protein 1, beta subunit, putative	pyruvate dehydrogenase E1 beta subunit, putative
Tb927.11.3980	Tb927.7.1730	mitochondrial processing peptidase alpha subunit, putative,metallo-peptidase, Clan ME, Family M16	60S ribosomal protein L7, putative
Tb927.11.3030	Tb927.4.1630	phosphoribosylpyrophosphate synthetase, putative (PRS)	ribosomal RNA processing protein 6 (RRP6)
Tb927.11.800	Tb927.11.9980	hypothetical protein, conserved	2-oxoglutarate dehydrogenase E1 component, putative
Tb927.4.2040	Tb927.10.15800	ALBA-Domain Protein (ALBA3)	actin related protein 2, putative
Tb927.11.9220	Tb927.7.4420	proteasome regulatory non-ATP-ase subunit 2 (RPN2)	proteasome alpha 3 subunit, putative
Tb927.3.2230	Tb927.4.2030	succinyl-CoA synthetase alpha subunit, putative	ALBA-Domain Protein (ALBA4)
Tb927.11.12680	Tb927.8.1340	prefoldin subunit 2, putative	60S ribosomal protein L7a, putative
Tb927.11.9220	Tb927.8.3150	proteasome regulatory non-ATP-ase subunit 2 (RPN2)	T-complex protein 1, gamma subunit, putative (TCP-1-gamma)
Tb927.11.16040	Tb927.6.1260	hypothetical protein, conserved	proteasome beta-1 subunit, putative (TbPSB1)
Tb927.10.7570	Tb927.2.3800	dihydrolipoamide acetyltransferase E2 subunit, putative	guide RNA associated protein, GAP1,MRB1-associated protein
Tb927.11.1450	Tb927.10.3580	2-oxoglutarate dehydrogenase E1 component, putative	hypothetical protein, conserved
Tb927.10.8190	Tb927.4.2040	T-complex protein 1, theta subunit, putative,CCT-theta, putative (TCP-1-theta)	ALBA-Domain Protein (ALBA3)
Tb927.10.5670	Tb927.10.15720	N-acetyltransferase subunit Nat1, putative (NAT1)	proteasome regulatory non-ATP-ase subunit 9,19S proteasome regulatory subunit (RPN9)
Tb927.10.9740	Tb927.10.2560	proteasome regulatory ATPase subunit 6,19S proteasome regulatory subunit (RPT6)	mitochondrial malate dehydrogenase (mMDH)
Tb927.4.430	Tb927.9.3990	proteasome beta 7 subunit	ribosomal protein S7, putative
Tb927.5.3800	Tb927.10.290	glutamine hydrolysing (not ammonia-dependent) carbomoyl phosphate synthase, putative	proteasome alpha 2 subunit, putative
Tb927.11.16600	Tb927.11.4450	exosome-associated protein 2 (EAP2)	ALBA-Domain Protein (ALBA2)
Tb927.11.4450	Tb927.9.9670	ALBA-Domain Protein (ALBA2)	proteasome alpha 1 subunit, putative,20S proteasome subunit alpha-6, (putative) (TbPSA6)
Tb927.10.1060	Tb927.7.2940	T-complex protein 1, delta subunit, putative (TCP-1-delta)	histone H2A, putative
Tb927.11.3240	Tb927.5.1060	T-complex protein 1, zeta subunit, putative (TCP-1-zeta)	mitochondrial processing peptidase, beta subunit, putative,metallo-peptidase, Clan ME, Family M16
Tb927.5.3800	Tb927.10.1250	glutamine hydrolysing (not ammonia-dependent) carbomoyl phosphate synthase, putative	hypothetical protein, conserved
Tb927.11.9980	Tb927.10.1550	2-oxoglutarate dehydrogenase E1 component, putative	proteasome regulatory non-ATP-ase subunit 5,19S proteasome regulatory subunit (RPN5)
Tb927.11.8890	Tb927.3.4390	DNA-dependent RNA polymerases, putative (RPC19)	dihydrolipoamide dehydrogenase, putative (GCVL-1)
Tb927.11.16760	Tb927.3.3320	T-complex protein 1, alpha subunit, putative (TCP-1-alpha)	60S ribosomal protein L13, putative
Tb927.10.5840	Tb927.7.4790	translation elongation factor 1-beta, putative	proteasome beta 6 subunit,20S proteasome beta 6 subunit, putative (BETA6)
Tb927.10.5050	Tb927.10.10030	hypothetical protein, conserved	hypothetical protein, conserved
Tb927.10.6080	Tb927.4.1270	proteasome beta 5 subunit, putative,proteasome beta 5 subunit (PRCE)	ruvB-like DNA helicase, putative
Tb927.2.4540	Tb927.4.2040	Small nuclear ribonucleoprotein-associated protein B (snRNP-B) (Sm protein B) (Sm-B) (SmB), putative (TbSmB)	ALBA-Domain Protein (ALBA3)
Tb927.11.11030	Tb927.11.1710	exosome-associated protein 4 (EAP4)	mitochondrial RNA binding protein 1,gBP21, MRP1 (GBP21)
Tb927.3.2230	Tb927.9.3990	succinyl-CoA synthetase alpha subunit, putative	ribosomal protein S7, putative
Tb927.7.3050	Tb927.10.14750	hypothetical protein, conserved	fibrillarin, putative
Tb927.4.430	Tb927.10.1550	proteasome beta 7 subunit	proteasome regulatory non-ATP-ase subunit 5,19S proteasome regulatory subunit (RPN5)
Tb927.11.4460	Tb927.5.3170	ALBA-Domain Protein (ALBA1)	ribose-phosphate pyrophosphokinase, putative (PRPS5)
Tb927.11.14430	Tb927.8.3150	proteasome regulatory non-ATP-ase subunit	T-complex protein 1, gamma subunit, putative (TCP-1-gamma)
Tb927.5.580	Tb927.10.4540	prefoldin subunit, putative	ARP2/3 complex subunit, putative
Tb927.4.2040	Tb927.7.4420	ALBA-Domain Protein (ALBA3)	proteasome alpha 3 subunit, putative
Tb927.3.1790	Tb927.7.7430	pyruvate dehydrogenase E1 beta subunit, putative	ATP synthase alpha chain, mitochondrial precursor,ATP synthase F1, alpha subunit
Tb927.11.16030	Tb927.5.2290	proteasome regulatory non-ATP-ase subunit 7 (RPN7)	ATP-dependent RNA helicase, putative
Tb927.3.3320	Tb927.8.4410	60S ribosomal protein L13, putative	ARP2/3 complex subunit, putative
Tb927.10.8190	Tb927.8.4410	T-complex protein 1, theta subunit, putative,CCT-theta, putative (TCP-1-theta)	ARP2/3 complex subunit, putative
Tb927.11.4530	Tb927.9.11270	N-acetyltransferase subunit ARD1 (ARD1)	T-complex protein 1, eta subunit, putative,t- complex protein 1 (eta subunit), putative (TCP-1-eta)
Tb927.11.3980	Tb927.10.230	mitochondrial processing peptidase alpha subunit, putative,metallo-peptidase, Clan ME, Family M16	proteasome alpha 5 subunit, putative,20S proteasome subunit alpha 5
Tb927.3.780	Tb927.9.5350	proteasome alpha 7 subunit (TbPSA7)	actin related protein 3, putative
Tb927.11.2530	Tb927.10.3380	kinteoplast poly(A) polymerase complex 1 subunit,mitochondrial edited mRNA stability factor 1 subunit,mitochondrial RNA binding complex 1 subunit	60S acidic ribosomal protein P2, putative
Tb927.9.11110	Tb927.9.9670	PRP8 protein homologue,U5 snRNA-associated splicing factor	proteasome alpha 1 subunit, putative,20S proteasome subunit alpha-6, (putative) (TbPSA6)
Tb927.2.4540	Tb927.9.5210	Small nuclear ribonucleoprotein-associated protein B (snRNP-B) (Sm protein B) (Sm-B) (SmB), putative (TbSmB)	glutaminyl-tRNA synthetase, putative
Tb927.5.2290	Tb927.5.3170	ATP-dependent RNA helicase, putative	ribose-phosphate pyrophosphokinase, putative (PRPS5)
Tb927.5.3800	Tb927.10.4540	glutamine hydrolysing (not ammonia-dependent) carbomoyl phosphate synthase, putative	ARP2/3 complex subunit, putative
Tb927.4.1630	Tb927.6.1090	ribosomal RNA processing protein 6 (RRP6)	proteasome regulatory ATPase subunit 3 (RPT3)
Tb927.11.11680	Tb927.10.1990	2-oxoglutarate dehydrogenase E2 component, putative	major vault protein, putative (MVP)
Tb927.10.230	Tb927.10.2560	proteasome alpha 5 subunit, putative,20S proteasome subunit alpha 5	mitochondrial malate dehydrogenase (mMDH)
Tb927.3.3320	Tb927.6.4990	60S ribosomal protein L13, putative	ATP synthase, epsilon chain, putative
Tb927.10.2560	Tb927.10.290	mitochondrial malate dehydrogenase (mMDH)	proteasome alpha 2 subunit, putative
Tb927.11.3240	Tb927.10.4330	T-complex protein 1, zeta subunit, putative (TCP-1-zeta)	2-oxoisovalerate dehydrogenase beta subunit, mitochondrial precursor, putative
	Tb927.10.12700	T-complex protein 1, zeta subunit, putative (TCP-1-zeta)	pyruvate dehydrogenase E1 alpha subunit, putative
Tb927.10.1060	Tb927.10.3150	T-complex protein 1, delta subunit, putative (TCP-1-delta)	N-acetyltransferase, putative
Tb927.10.6310	Tb927.6.1090	major vault protein, putative (MVP)	proteasome regulatory ATPase subunit 3 (RPT3)
Tb927.11.2530	Tb927.3.4390	kinteoplast poly(A) polymerase complex 1 subunit,mitochondrial edited mRNA stability factor 1 subunit,mitochondrial RNA binding complex 1 subunit	dihydrolipoamide dehydrogenase, putative (GCVL-1)
Tb927.4.5040	Tb927.10.3580	dihydrolipoamide dehydrogenase, putative	hypothetical protein, conserved
Tb927.11.9980	Tb927.9.5690	2-oxoglutarate dehydrogenase E1 component, putative	60S acidic ribosomal protein, putative
Tb927.11.16030	Tb927.11.7270	proteasome regulatory non-ATP-ase subunit 7 (RPN7)	proteasome beta 3 subunit, putative (PSB3)
Tb927.5.2290	Tb927.6.1090	ATP-dependent RNA helicase, putative	proteasome regulatory ATPase subunit 3 (RPT3)
Tb927.11.3980	Tb927.11.9220	mitochondrial processing peptidase alpha subunit, putative,metallo-peptidase, Clan ME, Family M16	proteasome regulatory non-ATP-ase subunit 2 (RPN2)
Tb927.11.2530	Tb927.9.5210	kinteoplast poly(A) polymerase complex 1 subunit,mitochondrial edited mRNA stability factor 1 subunit,mitochondrial RNA binding complex 1 subunit	glutaminyl-tRNA synthetase, putative
Tb927.11.1710	Tb927.3.1380	mitochondrial RNA binding protein 1,gBP21, MRP1 (GBP21)	ATP synthase beta chain, mitochondrial precursor,ATP synthase F1, beta subunit
Tb927.11.7270	Tb927.11.800	proteasome beta 3 subunit, putative (PSB3)	hypothetical protein, conserved
Tb927.11.12680	Tb927.6.4990	prefoldin subunit 2, putative	ATP synthase, epsilon chain, putative
Tb927.10.1550	Tb927.10.3580	proteasome regulatory non-ATP-ase subunit 5,19S proteasome regulatory subunit (RPN5)	hypothetical protein, conserved
Tb927.10.7450	Tb927.10.9430	exosome complex exonuclease RRP41A,Rrp41p homologue (RRP41A)	phosphoribosylpyrophosphate synthetase, putative (PRS)
Tb927.11.3240	Tb927.4.890	T-complex protein 1, zeta subunit, putative (TCP-1-zeta)	small nuclear ribonucleoprotein SmD3, putative (SmD3)
Tb927.9.11110	Tb927.10.3150	PRP8 protein homologue,U5 snRNA-associated splicing factor	N-acetyltransferase, putative
Tb927.11.16760	Tb927.9.9670	T-complex protein 1, alpha subunit, putative (TCP-1-alpha)	proteasome alpha 1 subunit, putative,20S proteasome subunit alpha-6, (putative) (TbPSA6)
Tb927.11.800	Tb927.2.2900	hypothetical protein, conserved	ARP2/3 complex subunit, putative
Tb927.8.5330	Tb927.10.15180	tyrosyl/methionyl-tRNA synthetase, putative	nucleosome assembly protein, putative
Tb927.5.1200	Tb927.8.1340	exosome component CSL4,Csl4p homologue (CSL4)	60S ribosomal protein L7a, putative
Tb927.11.2530	Tb927.10.15800	kinteoplast poly(A) polymerase complex 1 subunit,mitochondrial edited mRNA stability factor 1 subunit,mitochondrial RNA binding complex 1 subunit	actin related protein 2, putative
Tb927.4.1630	Tb927.7.2570	ribosomal RNA processing protein 6 (RRP6)	guide RNA associated protein, GAP2
Tb927.7.1730	Tb927.10.290	60S ribosomal protein L7, putative	proteasome alpha 2 subunit, putative
Tb927.3.2230	Tb927.8.1340	succinyl-CoA synthetase alpha subunit, putative	60S ribosomal protein L7a, putative
Tb927.10.5050	Tb927.7.4790	hypothetical protein, conserved	proteasome beta 6 subunit,20S proteasome beta 6 subunit, putative (BETA6)
Tb927.7.2550	Tb927.10.230	proteasome regulatory ATPase subunit 5 (RPT5)	proteasome alpha 5 subunit, putative,20S proteasome subunit alpha 5
Tb927.10.1250	Tb927.7.2940	hypothetical protein, conserved	histone H2A, putative
Tb927.11.3030	Tb927.7.2590	phosphoribosylpyrophosphate synthetase, putative (PRS)	prefoldin, putative
Tb927.4.200	Tb927.10.15180	retrotransposon hot spot protein 1 (RHS1), putative	nucleosome assembly protein, putative
Tb927.4.3590	Tb927.5.580	translation elongation factor 1-beta, putative	prefoldin subunit, putative
Tb927.8.4410	Tb927.10.14750	ARP2/3 complex subunit, putative	fibrillarin, putative
Tb927.5.2960	Tb927.9.5350	phosphoribosylpyrophosphate synthetase, putative (PRS)	actin related protein 3, putative
Tb927.11.14250	Tb927.11.7020	T-complex protein 1, epsilon subunit, putative (TCP-1-epsilon)	proteasome alpha 7 subunit, putative (PSA4)
Tb927.11.1900	Tb927.5.1710	T-complex protein 1, beta subunit, putative	ribonucleoprotein p18, mitochondrial precursor, putative
Tb927.3.1380	Tb927.10.230	ATP synthase beta chain, mitochondrial precursor,ATP synthase F1, beta subunit	proteasome alpha 5 subunit, putative,20S proteasome subunit alpha 5
Tb927.2.5850	Tb927.4.430	small nuclear ribonucleoprotein SmD2 (Sm-D2)	proteasome beta 7 subunit
Tb927.3.1790	Tb927.7.4790	pyruvate dehydrogenase E1 beta subunit, putative	proteasome beta 6 subunit,20S proteasome beta 6 subunit, putative (BETA6)
Tb927.11.12680	Tb927.11.15430	prefoldin subunit 2, putative	U5 small nuclear ribonucleoprotein component, putative,U5 snrnp-specific protein, putative
Tb927.9.9670	Tb927.10.3520	proteasome alpha 1 subunit, putative,20S proteasome subunit alpha-6, (putative) (TbPSA6)	protease regulatory ATPase subunit 4 (RPT4)
Tb927.11.16600	Tb927.5.4260	exosome-associated protein 2 (EAP2)	histone H4, putative
Tb927.10.6080	Tb927.11.4450	proteasome beta 5 subunit, putative,proteasome beta 5 subunit (PRCE)	ALBA-Domain Protein (ALBA2)
Tb927.10.7500	Tb927.10.4330	fibrillarin (NOP1)	2-oxoisovalerate dehydrogenase beta subunit, mitochondrial precursor, putative
Tb927.4.5040	Tb927.5.1710	dihydrolipoamide dehydrogenase, putative	ribonucleoprotein p18, mitochondrial precursor, putative
Tb927.4.1270	Tb927.10.3380	ruvB-like DNA helicase, putative	60S acidic ribosomal protein P2, putative
Tb927.11.3980	Tb927.10.3560	mitochondrial processing peptidase alpha subunit, putative,metallo-peptidase, Clan ME, Family M16	arginine N-methyltransferase, putative
Tb927.11.3030	Tb927.10.3380	phosphoribosylpyrophosphate synthetase, putative (PRS)	60S acidic ribosomal protein P2, putative
Tb11.v5.0196	Tb927.10.3380	hypothetical protein, conserved	60S acidic ribosomal protein P2, putative
Tb927.7.2940	Tb927.10.1550	histone H2A, putative	proteasome regulatory non-ATP-ase subunit 5,19S proteasome regulatory subunit (RPN5)
Tb927.3.780	Tb927.6.4990	proteasome alpha 7 subunit (TbPSA7)	ATP synthase, epsilon chain, putative
Tb927.10.7500	Tb927.10.180	fibrillarin (NOP1)	ATP synthase F1 subunit gamma protein, putative
Tb927.5.2290	Tb927.10.4330	ATP-dependent RNA helicase, putative	2-oxoisovalerate dehydrogenase beta subunit, mitochondrial precursor, putative
Tb927.3.1790	Tb927.10.10590	pyruvate dehydrogenase E1 beta subunit, putative	histone H2B, putative
Tb927.10.5670	Tb927.9.11310	N-acetyltransferase subunit Nat1, putative (NAT1)	unspecified product
Tb927.11.7020	Tb927.2.3800	proteasome alpha 7 subunit, putative (PSA4)	guide RNA associated protein, GAP1,MRB1-associated protein
Tb927.11.13280	Tb927.5.1060	mitochondrial RNA binding protein 2 (GBP25)	mitochondrial processing peptidase, beta subunit, putative,metallo-peptidase, Clan ME, Family M16
Tb927.10.3520	Tb927.10.4330	protease regulatory ATPase subunit 4 (RPT4)	2-oxoisovalerate dehydrogenase beta subunit, mitochondrial precursor, putative
Tb927.11.16600	Tb927.1.4690	exosome-associated protein 2 (EAP2)	arginine N-methyltransferase (PRMT1)
Tb927.5.580	Tb927.10.1990	prefoldin subunit, putative	major vault protein, putative (MVP)
Tb927.11.15430	Tb927.1.4690	U5 small nuclear ribonucleoprotein component, putative,U5 snrnp-specific protein, putative	arginine N-methyltransferase (PRMT1)
Tb927.10.5050	Tb927.9.5730	hypothetical protein, conserved	nucleosome assembly protein-like protein
Tb927.1.4690	Tb927.4.1270	arginine N-methyltransferase (PRMT1)	ruvB-like DNA helicase, putative
Tb927.10.8190	Tb927.11.1450	T-complex protein 1, theta subunit, putative,CCT-theta, putative (TCP-1-theta)	2-oxoglutarate dehydrogenase E1 component, putative
Tb927.4.1270	Tb927.6.1090	ruvB-like DNA helicase, putative	proteasome regulatory ATPase subunit 3 (RPT3)
Tb927.5.1710	Tb927.9.11110	ribonucleoprotein p18, mitochondrial precursor, putative	PRP8 protein homologue,U5 snRNA-associated splicing factor
Tb927.11.16030	Tb927.10.10030	proteasome regulatory non-ATP-ase subunit 7 (RPN7)	hypothetical protein, conserved
Tb927.11.1710	Tb927.5.1710	mitochondrial RNA binding protein 1,gBP21, MRP1 (GBP21)	ribonucleoprotein p18, mitochondrial precursor, putative
	Tb927.3.2230	mitochondrial RNA binding protein 1,gBP21, MRP1 (GBP21)	succinyl-CoA synthetase alpha subunit, putative
Tb927.11.14250	Tb927.7.4790	T-complex protein 1, epsilon subunit, putative (TCP-1-epsilon)	proteasome beta 6 subunit,20S proteasome beta 6 subunit, putative (BETA6)
Tb927.4.890	Tb927.7.4420	small nuclear ribonucleoprotein SmD3, putative (SmD3)	proteasome alpha 3 subunit, putative
Tb927.10.6080	Tb927.9.3990	proteasome beta 5 subunit, putative,proteasome beta 5 subunit (PRCE)	ribosomal protein S7, putative
Tb927.11.13280	Tb927.2.4540	mitochondrial RNA binding protein 2 (GBP25)	Small nuclear ribonucleoprotein-associated protein B (snRNP-B) (Sm protein B) (Sm-B) (SmB), putative (TbSmB)
Tb927.10.1060	Tb927.5.2290	T-complex protein 1, delta subunit, putative (TCP-1-delta)	ATP-dependent RNA helicase, putative
Tb927.10.5670	Tb927.11.9220	N-acetyltransferase subunit Nat1, putative (NAT1)	proteasome regulatory non-ATP-ase subunit 2 (RPN2)
Tb927.11.11680	Tb927.11.3240	2-oxoglutarate dehydrogenase E2 component, putative	T-complex protein 1, zeta subunit, putative (TCP-1-zeta)
Tb927.5.3170	Tb927.8.5330	ribose-phosphate pyrophosphokinase, putative (PRPS5)	tyrosyl/methionyl-tRNA synthetase, putative
Tb927.10.10030	Tb927.4.890	hypothetical protein, conserved	small nuclear ribonucleoprotein SmD3, putative (SmD3)
Tb927.11.4450	Tb927.4.200	ALBA-Domain Protein (ALBA2)	retrotransposon hot spot protein 1 (RHS1), putative
Tb927.4.2030	Tb927.9.11270	ALBA-Domain Protein (ALBA4)	T-complex protein 1, eta subunit, putative,t- complex protein 1 (eta subunit), putative (TCP-1-eta)
Tb927.10.6080	Tb927.11.15430	proteasome beta 5 subunit, putative,proteasome beta 5 subunit (PRCE)	U5 small nuclear ribonucleoprotein component, putative,U5 snrnp-specific protein, putative
Tb927.10.5840	Tb927.9.5350	translation elongation factor 1-beta, putative	actin related protein 3, putative
Tb927.10.5670	Tb927.5.3170	N-acetyltransferase subunit Nat1, putative (NAT1)	ribose-phosphate pyrophosphokinase, putative (PRPS5)
Tb927.11.1710	Tb927.4.1630	mitochondrial RNA binding protein 1,gBP21, MRP1 (GBP21)	ribosomal RNA processing protein 6 (RRP6)
Tb927.11.3980	Tb927.9.3990	mitochondrial processing peptidase alpha subunit, putative,metallo-peptidase, Clan ME, Family M16	ribosomal protein S7, putative
Tb927.7.2590	Tb927.9.11110	prefoldin, putative	PRP8 protein homologue,U5 snRNA-associated splicing factor
Tb927.11.16030	Tb927.11.7020	proteasome regulatory non-ATP-ase subunit 7 (RPN7)	proteasome alpha 7 subunit, putative (PSA4)
Tb927.2.5850	Tb927.10.14750	small nuclear ribonucleoprotein SmD2 (Sm-D2)	fibrillarin, putative
Tb927.10.1060	Tb927.7.2550	T-complex protein 1, delta subunit, putative (TCP-1-delta)	proteasome regulatory ATPase subunit 5 (RPT5)
Tb927.10.6310	Tb927.10.10030	major vault protein, putative (MVP)	hypothetical protein, conserved
Tb927.11.1900	Tb927.1.4690	T-complex protein 1, beta subunit, putative	arginine N-methyltransferase (PRMT1)
Tb927.10.9740	Tb927.11.4460	proteasome regulatory ATPase subunit 6,19S proteasome regulatory subunit (RPT6)	ALBA-Domain Protein (ALBA1)
Tb927.11.4460	Tb927.5.1060	ALBA-Domain Protein (ALBA1)	mitochondrial processing peptidase, beta subunit, putative,metallo-peptidase, Clan ME, Family M16
Tb927.10.1060	Tb927.9.11110	T-complex protein 1, delta subunit, putative (TCP-1-delta)	PRP8 protein homologue,U5 snRNA-associated splicing factor
Tb927.11.1900	Tb927.4.890	T-complex protein 1, beta subunit, putative	small nuclear ribonucleoprotein SmD3, putative (SmD3)
Tb927.10.7500	Tb927.5.3170	fibrillarin (NOP1)	ribose-phosphate pyrophosphokinase, putative (PRPS5)
Tb927.11.11680	Tb927.10.1250	2-oxoglutarate dehydrogenase E2 component, putative	hypothetical protein, conserved
Tb927.2.4540	Tb927.5.1060	Small nuclear ribonucleoprotein-associated protein B (snRNP-B) (Sm protein B) (Sm-B) (SmB), putative (TbSmB)	mitochondrial processing peptidase, beta subunit, putative,metallo-peptidase, Clan ME, Family M16
Tb927.2.2900	Tb927.10.230	ARP2/3 complex subunit, putative	proteasome alpha 5 subunit, putative,20S proteasome subunit alpha 5
Tb927.11.4450	Tb927.10.3560	ALBA-Domain Protein (ALBA2)	arginine N-methyltransferase, putative
Tb927.11.9980	Tb927.10.1060	2-oxoglutarate dehydrogenase E1 component, putative	T-complex protein 1, delta subunit, putative (TCP-1-delta)
Tb927.11.14250	Tb927.11.9980	T-complex protein 1, epsilon subunit, putative (TCP-1-epsilon)	2-oxoglutarate dehydrogenase E1 component, putative
Tb927.10.660	Tb927.11.3030	2-oxoisovalerate dehydrogenase alpha subunit, putative	phosphoribosylpyrophosphate synthetase, putative (PRS)
Tb927.11.12680	Tb927.2.2900	prefoldin subunit 2, putative	ARP2/3 complex subunit, putative
Tb927.10.5670	Tb927.10.1060	N-acetyltransferase subunit Nat1, putative (NAT1)	T-complex protein 1, delta subunit, putative (TCP-1-delta)
Tb927.11.11030	Tb927.3.2230	exosome-associated protein 4 (EAP4)	succinyl-CoA synthetase alpha subunit, putative
Tb927.11.3240	Tb927.11.4530	T-complex protein 1, zeta subunit, putative (TCP-1-zeta)	N-acetyltransferase subunit ARD1 (ARD1)
Tb927.11.12910	Tb927.9.5350	hypothetical protein, conserved	actin related protein 3, putative
Tb927.2.2900	Tb927.7.7430	ARP2/3 complex subunit, putative	ATP synthase alpha chain, mitochondrial precursor,ATP synthase F1, alpha subunit
Tb927.11.11680	Tb927.9.3990	2-oxoglutarate dehydrogenase E2 component, putative	ribosomal protein S7, putative
Tb927.7.2590	Tb927.9.5730	prefoldin, putative	nucleosome assembly protein-like protein
Tb927.11.16600	Tb927.9.9670	exosome-associated protein 2 (EAP2)	proteasome alpha 1 subunit, putative,20S proteasome subunit alpha-6, (putative) (TbPSA6)
Tb927.11.1710	Tb927.10.15720	mitochondrial RNA binding protein 1,gBP21, MRP1 (GBP21)	proteasome regulatory non-ATP-ase subunit 9,19S proteasome regulatory subunit (RPN9)
Tb927.10.9430	Tb927.7.4420	phosphoribosylpyrophosphate synthetase, putative (PRS)	proteasome alpha 3 subunit, putative
Tb927.7.1730	Tb927.10.15180	60S ribosomal protein L7, putative	nucleosome assembly protein, putative
Tb927.4.2030	Tb927.10.1990	ALBA-Domain Protein (ALBA4)	major vault protein, putative (MVP)
Tb927.10.8190	Tb927.11.800	T-complex protein 1, theta subunit, putative,CCT-theta, putative (TCP-1-theta)	hypothetical protein, conserved
Tb927.11.7020	Tb927.5.4460	proteasome alpha 7 subunit, putative (PSA4)	major vault protein, putative (MVP)
Tb11.v5.0196	Tb927.6.4990	hypothetical protein, conserved	ATP synthase, epsilon chain, putative
Tb927.10.5670	Tb927.10.3560	N-acetyltransferase subunit Nat1, putative (NAT1)	arginine N-methyltransferase, putative
Tb11.v5.0480	Tb927.10.15180	DNA-directed RNA polymerase, alpha subunit, putative	nucleosome assembly protein, putative
Tb927.10.5840	Tb927.10.15720	translation elongation factor 1-beta, putative	proteasome regulatory non-ATP-ase subunit 9,19S proteasome regulatory subunit (RPN9)
Tb927.2.3800	Tb927.8.3150	guide RNA associated protein, GAP1,MRB1-associated protein	T-complex protein 1, gamma subunit, putative (TCP-1-gamma)
Tb927.11.800	Tb927.10.3560	hypothetical protein, conserved	arginine N-methyltransferase, putative
Tb927.10.5050	Tb927.11.4460	hypothetical protein, conserved	ALBA-Domain Protein (ALBA1)
Tb927.11.1900	Tb927.10.180	T-complex protein 1, beta subunit, putative	ATP synthase F1 subunit gamma protein, putative
Tb927.11.3240	Tb927.10.3580	T-complex protein 1, zeta subunit, putative (TCP-1-zeta)	hypothetical protein, conserved
Tb927.11.8890	Tb927.10.15180	DNA-dependent RNA polymerases, putative (RPC19)	nucleosome assembly protein, putative
Tb927.11.16040	Tb927.11.3030	hypothetical protein, conserved	phosphoribosylpyrophosphate synthetase, putative (PRS)
Tb927.11.16030	Tb927.11.800	proteasome regulatory non-ATP-ase subunit 7 (RPN7)	hypothetical protein, conserved
Tb927.10.1060	Tb927.8.4410	T-complex protein 1, delta subunit, putative (TCP-1-delta)	ARP2/3 complex subunit, putative
Tb927.10.10590	Tb927.9.5690	histone H2B, putative	60S acidic ribosomal protein, putative
Tb927.11.1710	Tb927.5.4260	mitochondrial RNA binding protein 1,gBP21, MRP1 (GBP21)	histone H4, putative
Tb927.10.7450	Tb927.11.9980	exosome complex exonuclease RRP41A,Rrp41p homologue (RRP41A)	2-oxoglutarate dehydrogenase E1 component, putative
Tb927.10.6310	Tb927.7.3050	major vault protein, putative (MVP)	hypothetical protein, conserved
Tb927.10.5050	Tb927.4.5040	hypothetical protein, conserved	dihydrolipoamide dehydrogenase, putative
Tb927.4.200	Tb927.7.4420	retrotransposon hot spot protein 1 (RHS1), putative	proteasome alpha 3 subunit, putative
Tb927.11.16760	Tb927.10.14750	T-complex protein 1, alpha subunit, putative (TCP-1-alpha)	fibrillarin, putative
Tb927.11.16600	Tb927.11.1900	exosome-associated protein 2 (EAP2)	T-complex protein 1, beta subunit, putative
Tb927.2.4540	Tb927.10.180	Small nuclear ribonucleoprotein-associated protein B (snRNP-B) (Sm protein B) (Sm-B) (SmB), putative (TbSmB)	ATP synthase F1 subunit gamma protein, putative
Tb927.11.16040	Tb927.4.1270	hypothetical protein, conserved	ruvB-like DNA helicase, putative
Tb927.10.5840	Tb927.5.1200	translation elongation factor 1-beta, putative	exosome component CSL4,Csl4p homologue (CSL4)
Tb927.4.3590	Tb927.9.9670	translation elongation factor 1-beta, putative	proteasome alpha 1 subunit, putative,20S proteasome subunit alpha-6, (putative) (TbPSA6)
Tb11.v5.0196	Tb927.8.4410	hypothetical protein, conserved	ARP2/3 complex subunit, putative
Tb927.4.890	Tb927.10.3560	small nuclear ribonucleoprotein SmD3, putative (SmD3)	arginine N-methyltransferase, putative
Tb927.11.16030	Tb927.1.4690	proteasome regulatory non-ATP-ase subunit 7 (RPN7)	arginine N-methyltransferase (PRMT1)
Tb927.10.9430	Tb927.11.13280	phosphoribosylpyrophosphate synthetase, putative (PRS)	mitochondrial RNA binding protein 2 (GBP25)
Tb927.11.16760	Tb927.11.800	T-complex protein 1, alpha subunit, putative (TCP-1-alpha)	hypothetical protein, conserved
	Tb927.7.1730	T-complex protein 1, alpha subunit, putative (TCP-1-alpha)	60S ribosomal protein L7, putative
Tb927.10.5050	Tb927.10.9740	hypothetical protein, conserved	proteasome regulatory ATPase subunit 6,19S proteasome regulatory subunit (RPT6)
Tb927.10.5670	Tb927.10.8190	N-acetyltransferase subunit Nat1, putative (NAT1)	T-complex protein 1, theta subunit, putative,CCT-theta, putative (TCP-1-theta)
Tb927.11.16760	Tb927.4.1630	T-complex protein 1, alpha subunit, putative (TCP-1-alpha)	ribosomal RNA processing protein 6 (RRP6)
Tb927.11.4450	Tb927.9.7070	ALBA-Domain Protein (ALBA2)	exosome complex exonuclease RRP40 (RRP40)
Tb11.v5.0480	Tb927.7.570	DNA-directed RNA polymerase, alpha subunit, putative	prefoldin, putative
Tb927.11.9220	Tb927.10.3560	proteasome regulatory non-ATP-ase subunit 2 (RPN2)	arginine N-methyltransferase, putative
Tb927.6.1260	Tb927.10.12700	proteasome beta-1 subunit, putative (TbPSB1)	pyruvate dehydrogenase E1 alpha subunit, putative
Tb927.4.3590	Tb927.10.3520	translation elongation factor 1-beta, putative	protease regulatory ATPase subunit 4 (RPT4)
Tb927.4.2040	Tb927.5.2960	ALBA-Domain Protein (ALBA3)	phosphoribosylpyrophosphate synthetase, putative (PRS)
Tb927.4.1270	Tb927.9.7070	ruvB-like DNA helicase, putative	exosome complex exonuclease RRP40 (RRP40)
Tb927.2.4540	Tb927.6.1090	Small nuclear ribonucleoprotein-associated protein B (snRNP-B) (Sm protein B) (Sm-B) (SmB), putative (TbSmB)	proteasome regulatory ATPase subunit 3 (RPT3)
Tb927.7.4790	Tb927.10.1990	proteasome beta 6 subunit,20S proteasome beta 6 subunit, putative (BETA6)	major vault protein, putative (MVP)
Tb927.10.6080	Tb927.8.4410	proteasome beta 5 subunit, putative,proteasome beta 5 subunit (PRCE)	ARP2/3 complex subunit, putative
Tb927.10.5050	Tb927.10.5840	hypothetical protein, conserved	translation elongation factor 1-beta, putative
Tb927.10.5840	Tb927.10.15180	translation elongation factor 1-beta, putative	nucleosome assembly protein, putative
Tb927.10.7450	Tb927.3.3320	exosome complex exonuclease RRP41A,Rrp41p homologue (RRP41A)	60S ribosomal protein L13, putative
Tb927.10.7500	Tb927.11.3030	fibrillarin (NOP1)	phosphoribosylpyrophosphate synthetase, putative (PRS)
Tb927.11.13190	Tb927.10.14750	elongation factor 1 gamma, putative	fibrillarin, putative
Tb927.11.9220	Tb927.5.1200	proteasome regulatory non-ATP-ase subunit 2 (RPN2)	exosome component CSL4,Csl4p homologue (CSL4)
Tb927.11.15430	Tb927.5.2960	U5 small nuclear ribonucleoprotein component, putative,U5 snrnp-specific protein, putative	phosphoribosylpyrophosphate synthetase, putative (PRS)
Tb927.3.3320	Tb927.9.5730	60S ribosomal protein L13, putative	nucleosome assembly protein-like protein
Tb927.10.7570	Tb927.4.2030	dihydrolipoamide acetyltransferase E2 subunit, putative	ALBA-Domain Protein (ALBA4)
Tb927.11.3240	Tb927.11.4460	T-complex protein 1, zeta subunit, putative (TCP-1-zeta)	ALBA-Domain Protein (ALBA1)
Tb927.11.4530	Tb927.9.5690	N-acetyltransferase subunit ARD1 (ARD1)	60S acidic ribosomal protein, putative
Tb927.5.3170	Tb927.7.2550	ribose-phosphate pyrophosphokinase, putative (PRPS5)	proteasome regulatory ATPase subunit 5 (RPT5)
Tb927.11.15430	Tb927.11.16760	U5 small nuclear ribonucleoprotein component, putative,U5 snrnp-specific protein, putative	T-complex protein 1, alpha subunit, putative (TCP-1-alpha)
Tb927.11.4530	Tb927.5.2290	N-acetyltransferase subunit ARD1 (ARD1)	ATP-dependent RNA helicase, putative
Tb927.10.10030	Tb927.5.3170	hypothetical protein, conserved	ribose-phosphate pyrophosphokinase, putative (PRPS5)
Tb927.2.4540	Tb927.4.200	Small nuclear ribonucleoprotein-associated protein B (snRNP-B) (Sm protein B) (Sm-B) (SmB), putative (TbSmB)	retrotransposon hot spot protein 1 (RHS1), putative
Tb927.11.4460	Tb927.10.2560	ALBA-Domain Protein (ALBA1)	mitochondrial malate dehydrogenase (mMDH)
Tb927.2.3800	Tb927.9.5350	guide RNA associated protein, GAP1,MRB1-associated protein	actin related protein 3, putative
Tb927.10.1060	Tb927.10.230	T-complex protein 1, delta subunit, putative (TCP-1-delta)	proteasome alpha 5 subunit, putative,20S proteasome subunit alpha 5
Tb927.11.3240	Tb927.6.670	T-complex protein 1, zeta subunit, putative (TCP-1-zeta)	ribosomal RNA processing protein 45,exosome complex exonuclease (RRP45)
Tb927.10.5670	Tb927.10.14750	N-acetyltransferase subunit Nat1, putative (NAT1)	fibrillarin, putative
Tb927.11.4450	Tb927.10.1250	ALBA-Domain Protein (ALBA2)	hypothetical protein, conserved
Tb927.6.1260	Tb927.7.1730	proteasome beta-1 subunit, putative (TbPSB1)	60S ribosomal protein L7, putative
Tb927.11.16040	Tb927.10.180	hypothetical protein, conserved	ATP synthase F1 subunit gamma protein, putative
Tb927.10.5670	Tb927.5.2960	N-acetyltransferase subunit Nat1, putative (NAT1)	phosphoribosylpyrophosphate synthetase, putative (PRS)
Tb927.10.7450	Tb927.9.9670	exosome complex exonuclease RRP41A,Rrp41p homologue (RRP41A)	proteasome alpha 1 subunit, putative,20S proteasome subunit alpha-6, (putative) (TbPSA6)
Tb927.11.11030	Tb927.10.1250	exosome-associated protein 4 (EAP4)	hypothetical protein, conserved
Tb927.5.1060	Tb927.5.580	mitochondrial processing peptidase, beta subunit, putative,metallo-peptidase, Clan ME, Family M16	prefoldin subunit, putative
Tb927.11.8890	Tb927.3.780	DNA-dependent RNA polymerases, putative (RPC19)	proteasome alpha 7 subunit (TbPSA7)
Tb927.10.6080	Tb927.10.15720	proteasome beta 5 subunit, putative,proteasome beta 5 subunit (PRCE)	proteasome regulatory non-ATP-ase subunit 9,19S proteasome regulatory subunit (RPN9)
Tb927.8.3150	Tb927.8.7380	T-complex protein 1, gamma subunit, putative (TCP-1-gamma)	dihydrolipoamide dehydrogenase, point mutation,acetoin dehydrogenase e3 component, putative
Tb11.v5.0196	Tb927.10.14750	hypothetical protein, conserved	fibrillarin, putative
Tb927.11.13190	Tb927.9.9670	elongation factor 1 gamma, putative	proteasome alpha 1 subunit, putative,20S proteasome subunit alpha-6, (putative) (TbPSA6)
Tb927.11.11680	Tb927.11.7020	2-oxoglutarate dehydrogenase E2 component, putative	proteasome alpha 7 subunit, putative (PSA4)
Tb927.4.5040	Tb927.5.580	dihydrolipoamide dehydrogenase, putative	prefoldin subunit, putative
Tb927.2.5850	Tb927.9.11110	small nuclear ribonucleoprotein SmD2 (Sm-D2)	PRP8 protein homologue,U5 snRNA-associated splicing factor
Tb927.11.12680	Tb927.8.4410	prefoldin subunit 2, putative	ARP2/3 complex subunit, putative
Tb927.4.3590	Tb927.5.4460	translation elongation factor 1-beta, putative	major vault protein, putative (MVP)
Tb927.9.5350	Tb927.10.290	actin related protein 3, putative	proteasome alpha 2 subunit, putative
Tb927.6.4990	Tb927.9.5210	ATP synthase, epsilon chain, putative	glutaminyl-tRNA synthetase, putative
Tb927.5.3170	Tb927.10.3150	ribose-phosphate pyrophosphokinase, putative (PRPS5)	N-acetyltransferase, putative
Tb927.11.7020	Tb927.10.4540	proteasome alpha 7 subunit, putative (PSA4)	ARP2/3 complex subunit, putative
Tb927.10.7570	Tb927.5.4260	dihydrolipoamide acetyltransferase E2 subunit, putative	histone H4, putative

## Sheet: negative 6
prot_1	prot_2	desc_1	desc_2
Tb11.v5.0196	Tb927.11.9980	hypothetical protein, conserved	2-oxoglutarate dehydrogenase E1 component, putative
Tb927.7.7430	Tb927.10.3520	ATP synthase alpha chain, mitochondrial precursor,ATP synthase F1, alpha subunit	protease regulatory ATPase subunit 4 (RPT4)
Tb927.6.670	Tb927.10.3580	ribosomal RNA processing protein 45,exosome complex exonuclease (RRP45)	hypothetical protein, conserved
Tb927.11.13280	Tb927.11.16760	mitochondrial RNA binding protein 2 (GBP25)	T-complex protein 1, alpha subunit, putative (TCP-1-alpha)
Tb927.3.4390	Tb927.9.11110	dihydrolipoamide dehydrogenase, putative (GCVL-1)	PRP8 protein homologue,U5 snRNA-associated splicing factor
Tb927.5.3800	Tb927.8.1340	glutamine hydrolysing (not ammonia-dependent) carbomoyl phosphate synthase, putative	60S ribosomal protein L7a, putative
Tb927.4.5040	Tb927.10.3380	dihydrolipoamide dehydrogenase, putative	60S acidic ribosomal protein P2, putative
Tb927.11.4450	Tb927.9.5690	ALBA-Domain Protein (ALBA2)	60S acidic ribosomal protein, putative
Tb927.4.1270	Tb927.5.1710	ruvB-like DNA helicase, putative	ribonucleoprotein p18, mitochondrial precursor, putative
Tb927.2.4540	Tb927.10.15180	Small nuclear ribonucleoprotein-associated protein B (snRNP-B) (Sm protein B) (Sm-B) (SmB), putative (TbSmB)	nucleosome assembly protein, putative
Tb927.11.2530	Tb927.10.3380	kinteoplast poly(A) polymerase complex 1 subunit,mitochondrial edited mRNA stability factor 1 subunit,mitochondrial RNA binding complex 1 subunit	60S acidic ribosomal protein P2, putative
Tb927.7.2940	Tb927.10.14750	histone H2A, putative	fibrillarin, putative
Tb927.11.13280	Tb927.7.7430	mitochondrial RNA binding protein 2 (GBP25)	ATP synthase alpha chain, mitochondrial precursor,ATP synthase F1, alpha subunit
Tb927.11.1710	Tb927.10.3150	mitochondrial RNA binding protein 1,gBP21, MRP1 (GBP21)	N-acetyltransferase, putative
Tb927.10.7500	Tb927.11.3030	fibrillarin (NOP1)	phosphoribosylpyrophosphate synthetase, putative (PRS)
Tb11.v5.0480	Tb927.10.5670	DNA-directed RNA polymerase, alpha subunit, putative	N-acetyltransferase subunit Nat1, putative (NAT1)
Tb927.11.4450	Tb927.11.800	ALBA-Domain Protein (ALBA2)	hypothetical protein, conserved
Tb927.11.1450	Tb927.9.5690	2-oxoglutarate dehydrogenase E1 component, putative	60S acidic ribosomal protein, putative
Tb927.10.10590	Tb927.10.180	histone H2B, putative	ATP synthase F1 subunit gamma protein, putative
Tb927.4.200	Tb927.10.3520	retrotransposon hot spot protein 1 (RHS1), putative	protease regulatory ATPase subunit 4 (RPT4)
Tb927.10.8190	Tb927.10.290	T-complex protein 1, theta subunit, putative,CCT-theta, putative (TCP-1-theta)	proteasome alpha 2 subunit, putative
Tb927.5.4460	Tb927.9.7070	major vault protein, putative (MVP)	exosome complex exonuclease RRP40 (RRP40)
	Tb927.5.580	major vault protein, putative (MVP)	prefoldin subunit, putative
Tb927.3.1380	Tb927.5.4460	ATP synthase beta chain, mitochondrial precursor,ATP synthase F1, beta subunit	major vault protein, putative (MVP)
Tb927.8.4410	Tb927.8.7380	ARP2/3 complex subunit, putative	dihydrolipoamide dehydrogenase, point mutation,acetoin dehydrogenase e3 component, putative
Tb927.10.7450	Tb927.11.9980	exosome complex exonuclease RRP41A,Rrp41p homologue (RRP41A)	2-oxoglutarate dehydrogenase E1 component, putative
Tb927.5.1200	Tb927.9.11310	exosome component CSL4,Csl4p homologue (CSL4)	unspecified product
Tb927.4.890	Tb927.6.1090	small nuclear ribonucleoprotein SmD3, putative (SmD3)	proteasome regulatory ATPase subunit 3 (RPT3)
Tb927.2.4540	Tb927.10.4540	Small nuclear ribonucleoprotein-associated protein B (snRNP-B) (Sm protein B) (Sm-B) (SmB), putative (TbSmB)	ARP2/3 complex subunit, putative
Tb927.2.2900	Tb927.10.1060	ARP2/3 complex subunit, putative	T-complex protein 1, delta subunit, putative (TCP-1-delta)
Tb927.10.7500	Tb927.11.11030	fibrillarin (NOP1)	exosome-associated protein 4 (EAP4)
Tb927.11.7020	Tb927.2.4540	proteasome alpha 7 subunit, putative (PSA4)	Small nuclear ribonucleoprotein-associated protein B (snRNP-B) (Sm protein B) (Sm-B) (SmB), putative (TbSmB)
Tb927.10.10590	Tb927.5.580	histone H2B, putative	prefoldin subunit, putative
Tb927.11.3240	Tb927.4.2030	T-complex protein 1, zeta subunit, putative (TCP-1-zeta)	ALBA-Domain Protein (ALBA4)
Tb927.11.7270	Tb927.10.3150	proteasome beta 3 subunit, putative (PSB3)	N-acetyltransferase, putative
Tb927.10.5670	Tb927.10.1990	N-acetyltransferase subunit Nat1, putative (NAT1)	major vault protein, putative (MVP)
Tb927.3.2230	Tb927.9.9670	succinyl-CoA synthetase alpha subunit, putative	proteasome alpha 1 subunit, putative,20S proteasome subunit alpha-6, (putative) (TbPSA6)
Tb927.7.7430	Tb927.10.14750	ATP synthase alpha chain, mitochondrial precursor,ATP synthase F1, alpha subunit	fibrillarin, putative
Tb927.11.2530	Tb927.9.9670	kinteoplast poly(A) polymerase complex 1 subunit,mitochondrial edited mRNA stability factor 1 subunit,mitochondrial RNA binding complex 1 subunit	proteasome alpha 1 subunit, putative,20S proteasome subunit alpha-6, (putative) (TbPSA6)
Tb927.7.3050	Tb927.8.5330	hypothetical protein, conserved	tyrosyl/methionyl-tRNA synthetase, putative
Tb927.10.5840	Tb927.10.8190	translation elongation factor 1-beta, putative	T-complex protein 1, theta subunit, putative,CCT-theta, putative (TCP-1-theta)
Tb11.v5.0196	Tb927.9.11270	hypothetical protein, conserved	T-complex protein 1, eta subunit, putative,t- complex protein 1 (eta subunit), putative (TCP-1-eta)
Tb927.8.7380	Tb927.10.15720	dihydrolipoamide dehydrogenase, point mutation,acetoin dehydrogenase e3 component, putative	proteasome regulatory non-ATP-ase subunit 9,19S proteasome regulatory subunit (RPN9)
Tb927.9.11270	Tb927.10.15720	T-complex protein 1, eta subunit, putative,t- complex protein 1 (eta subunit), putative (TCP-1-eta)	proteasome regulatory non-ATP-ase subunit 9,19S proteasome regulatory subunit (RPN9)
Tb927.11.800	Tb927.6.670	hypothetical protein, conserved	ribosomal RNA processing protein 45,exosome complex exonuclease (RRP45)
Tb927.10.6080	Tb927.10.1990	proteasome beta 5 subunit, putative,proteasome beta 5 subunit (PRCE)	major vault protein, putative (MVP)
Tb927.11.9220	Tb927.10.4540	proteasome regulatory non-ATP-ase subunit 2 (RPN2)	ARP2/3 complex subunit, putative
Tb927.4.2030	Tb927.10.15180	ALBA-Domain Protein (ALBA4)	nucleosome assembly protein, putative
Tb927.5.4260	Tb927.10.15800	histone H4, putative	actin related protein 2, putative
Tb927.11.9220	Tb927.8.4410	proteasome regulatory non-ATP-ase subunit 2 (RPN2)	ARP2/3 complex subunit, putative
Tb927.10.5050	Tb927.10.14750	hypothetical protein, conserved	fibrillarin, putative
Tb11.v5.0480	Tb927.9.11110	DNA-directed RNA polymerase, alpha subunit, putative	PRP8 protein homologue,U5 snRNA-associated splicing factor
Tb927.7.2590	Tb927.7.2940	prefoldin, putative	histone H2A, putative
Tb927.11.12910	Tb927.11.13190	hypothetical protein, conserved	elongation factor 1 gamma, putative
Tb927.11.9220	Tb927.9.7070	proteasome regulatory non-ATP-ase subunit 2 (RPN2)	exosome complex exonuclease RRP40 (RRP40)
Tb927.3.1380	Tb927.6.1090	ATP synthase beta chain, mitochondrial precursor,ATP synthase F1, beta subunit	proteasome regulatory ATPase subunit 3 (RPT3)
Tb927.11.15430	Tb927.11.8890	U5 small nuclear ribonucleoprotein component, putative,U5 snrnp-specific protein, putative	DNA-dependent RNA polymerases, putative (RPC19)
Tb927.5.1060	Tb927.9.7070	mitochondrial processing peptidase, beta subunit, putative,metallo-peptidase, Clan ME, Family M16	exosome complex exonuclease RRP40 (RRP40)
Tb927.6.1090	Tb927.9.9670	proteasome regulatory ATPase subunit 3 (RPT3)	proteasome alpha 1 subunit, putative,20S proteasome subunit alpha-6, (putative) (TbPSA6)
Tb927.10.3580	Tb927.10.4540	hypothetical protein, conserved	ARP2/3 complex subunit, putative
Tb927.2.5850	Tb927.5.3800	small nuclear ribonucleoprotein SmD2 (Sm-D2)	glutamine hydrolysing (not ammonia-dependent) carbomoyl phosphate synthase, putative
Tb927.3.1380	Tb927.3.780	ATP synthase beta chain, mitochondrial precursor,ATP synthase F1, beta subunit	proteasome alpha 7 subunit (TbPSA7)
Tb927.2.4540	Tb927.10.3150	Small nuclear ribonucleoprotein-associated protein B (snRNP-B) (Sm protein B) (Sm-B) (SmB), putative (TbSmB)	N-acetyltransferase, putative
Tb927.2.2900	Tb927.9.5730	ARP2/3 complex subunit, putative	nucleosome assembly protein-like protein
Tb927.11.16600	Tb927.11.9220	exosome-associated protein 2 (EAP2)	proteasome regulatory non-ATP-ase subunit 2 (RPN2)
Tb927.11.13280	Tb927.11.1450	mitochondrial RNA binding protein 2 (GBP25)	2-oxoglutarate dehydrogenase E1 component, putative
Tb927.4.200	Tb927.8.7380	retrotransposon hot spot protein 1 (RHS1), putative	dihydrolipoamide dehydrogenase, point mutation,acetoin dehydrogenase e3 component, putative
Tb927.10.1550	Tb927.10.1990	proteasome regulatory non-ATP-ase subunit 5,19S proteasome regulatory subunit (RPN5)	major vault protein, putative (MVP)
Tb927.10.4710	Tb927.3.1790	proteasome beta 2 subunit, putative,20S proteasome subunit	pyruvate dehydrogenase E1 beta subunit, putative
Tb927.10.15720	Tb927.10.4540	proteasome regulatory non-ATP-ase subunit 9,19S proteasome regulatory subunit (RPN9)	ARP2/3 complex subunit, putative
Tb927.11.7020	Tb927.5.2290	proteasome alpha 7 subunit, putative (PSA4)	ATP-dependent RNA helicase, putative
Tb927.10.15720	Tb927.10.290	proteasome regulatory non-ATP-ase subunit 9,19S proteasome regulatory subunit (RPN9)	proteasome alpha 2 subunit, putative
Tb927.4.430	Tb927.5.3170	proteasome beta 7 subunit	ribose-phosphate pyrophosphokinase, putative (PRPS5)
Tb11.v5.0480	Tb927.9.7070	DNA-directed RNA polymerase, alpha subunit, putative	exosome complex exonuclease RRP40 (RRP40)
Tb927.11.1710	Tb927.5.4260	mitochondrial RNA binding protein 1,gBP21, MRP1 (GBP21)	histone H4, putative
Tb927.11.16030	Tb927.4.3590	proteasome regulatory non-ATP-ase subunit 7 (RPN7)	translation elongation factor 1-beta, putative
Tb927.10.4710	Tb927.11.12680	proteasome beta 2 subunit, putative,20S proteasome subunit	prefoldin subunit 2, putative
Tb927.5.3170	Tb927.10.15720	ribose-phosphate pyrophosphokinase, putative (PRPS5)	proteasome regulatory non-ATP-ase subunit 9,19S proteasome regulatory subunit (RPN9)
Tb927.10.9430	Tb927.10.2560	phosphoribosylpyrophosphate synthetase, putative (PRS)	mitochondrial malate dehydrogenase (mMDH)
Tb927.11.1900	Tb927.4.430	T-complex protein 1, beta subunit, putative	proteasome beta 7 subunit
Tb927.11.11680	Tb927.10.10590	2-oxoglutarate dehydrogenase E2 component, putative	histone H2B, putative
Tb927.9.11110	Tb927.9.11310	PRP8 protein homologue,U5 snRNA-associated splicing factor	unspecified product
Tb927.10.8190	Tb927.6.670	T-complex protein 1, theta subunit, putative,CCT-theta, putative (TCP-1-theta)	ribosomal RNA processing protein 45,exosome complex exonuclease (RRP45)
Tb927.11.4450	Tb927.10.4330	ALBA-Domain Protein (ALBA2)	2-oxoisovalerate dehydrogenase beta subunit, mitochondrial precursor, putative
Tb927.10.4710	Tb927.10.1060	proteasome beta 2 subunit, putative,20S proteasome subunit	T-complex protein 1, delta subunit, putative (TCP-1-delta)
Tb927.10.7500	Tb927.10.3580	fibrillarin (NOP1)	hypothetical protein, conserved
Tb927.11.13190	Tb927.11.14250	elongation factor 1 gamma, putative	T-complex protein 1, epsilon subunit, putative (TCP-1-epsilon)
Tb927.10.660	Tb927.7.2570	2-oxoisovalerate dehydrogenase alpha subunit, putative	guide RNA associated protein, GAP2
Tb927.11.7270	Tb927.10.4540	proteasome beta 3 subunit, putative (PSB3)	ARP2/3 complex subunit, putative
Tb927.3.3320	Tb927.7.2590	60S ribosomal protein L13, putative	prefoldin, putative
Tb927.10.5840	Tb927.10.1990	translation elongation factor 1-beta, putative	major vault protein, putative (MVP)
Tb927.11.3030	Tb927.7.570	phosphoribosylpyrophosphate synthetase, putative (PRS)	prefoldin, putative
Tb927.10.5840	Tb927.3.780	translation elongation factor 1-beta, putative	proteasome alpha 7 subunit (TbPSA7)
Tb927.10.7450	Tb927.4.2040	exosome complex exonuclease RRP41A,Rrp41p homologue (RRP41A)	ALBA-Domain Protein (ALBA3)
Tb927.10.230	Tb927.10.3520	proteasome alpha 5 subunit, putative,20S proteasome subunit alpha 5	protease regulatory ATPase subunit 4 (RPT4)
Tb927.6.1090	Tb927.10.3580	proteasome regulatory ATPase subunit 3 (RPT3)	hypothetical protein, conserved
Tb927.10.9740	Tb927.11.11680	proteasome regulatory ATPase subunit 6,19S proteasome regulatory subunit (RPT6)	2-oxoglutarate dehydrogenase E2 component, putative
Tb927.10.15180	Tb927.10.3580	nucleosome assembly protein, putative	hypothetical protein, conserved
Tb927.7.2550	Tb927.9.3990	proteasome regulatory ATPase subunit 5 (RPT5)	ribosomal protein S7, putative
Tb927.10.1250	Tb927.10.3150	hypothetical protein, conserved	N-acetyltransferase, putative
Tb927.2.3800	Tb927.9.11270	guide RNA associated protein, GAP1,MRB1-associated protein	T-complex protein 1, eta subunit, putative,t- complex protein 1 (eta subunit), putative (TCP-1-eta)
Tb927.11.3240	Tb927.3.4390	T-complex protein 1, zeta subunit, putative (TCP-1-zeta)	dihydrolipoamide dehydrogenase, putative (GCVL-1)
Tb927.11.12910	Tb927.11.3980	hypothetical protein, conserved	mitochondrial processing peptidase alpha subunit, putative,metallo-peptidase, Clan ME, Family M16
Tb927.4.430	Tb927.5.2290	proteasome beta 7 subunit	ATP-dependent RNA helicase, putative
Tb927.11.13190	Tb927.9.11270	elongation factor 1 gamma, putative	T-complex protein 1, eta subunit, putative,t- complex protein 1 (eta subunit), putative (TCP-1-eta)
Tb927.11.11030	Tb927.4.430	exosome-associated protein 4 (EAP4)	proteasome beta 7 subunit
Tb927.7.570	Tb927.10.4540	prefoldin, putative	ARP2/3 complex subunit, putative
Tb927.11.14430	Tb927.11.4460	proteasome regulatory non-ATP-ase subunit	ALBA-Domain Protein (ALBA1)
Tb927.10.15720	Tb927.10.3380	proteasome regulatory non-ATP-ase subunit 9,19S proteasome regulatory subunit (RPN9)	60S acidic ribosomal protein P2, putative
Tb927.9.5210	Tb927.10.3380	glutaminyl-tRNA synthetase, putative	60S acidic ribosomal protein P2, putative
Tb927.5.2960	Tb927.10.14750	phosphoribosylpyrophosphate synthetase, putative (PRS)	fibrillarin, putative
Tb927.7.2940	Tb927.10.3150	histone H2A, putative	N-acetyltransferase, putative
Tb927.11.2530	Tb927.9.11110	kinteoplast poly(A) polymerase complex 1 subunit,mitochondrial edited mRNA stability factor 1 subunit,mitochondrial RNA binding complex 1 subunit	PRP8 protein homologue,U5 snRNA-associated splicing factor
Tb11.v5.0480	Tb927.11.1710	DNA-directed RNA polymerase, alpha subunit, putative	mitochondrial RNA binding protein 1,gBP21, MRP1 (GBP21)
Tb927.4.3590	Tb927.4.890	translation elongation factor 1-beta, putative	small nuclear ribonucleoprotein SmD3, putative (SmD3)
Tb927.7.2940	Tb927.9.11270	histone H2A, putative	T-complex protein 1, eta subunit, putative,t- complex protein 1 (eta subunit), putative (TCP-1-eta)
Tb927.5.3800	Tb927.10.1250	glutamine hydrolysing (not ammonia-dependent) carbomoyl phosphate synthase, putative	hypothetical protein, conserved
Tb927.8.7380	Tb927.10.3380	dihydrolipoamide dehydrogenase, point mutation,acetoin dehydrogenase e3 component, putative	60S acidic ribosomal protein P2, putative
Tb927.10.7570	Tb927.9.3990	dihydrolipoamide acetyltransferase E2 subunit, putative	ribosomal protein S7, putative
Tb927.1.4690	Tb927.9.11110	arginine N-methyltransferase (PRMT1)	PRP8 protein homologue,U5 snRNA-associated splicing factor
Tb927.11.1450	Tb927.5.580	2-oxoglutarate dehydrogenase E1 component, putative	prefoldin subunit, putative
Tb927.9.11110	Tb927.10.15800	PRP8 protein homologue,U5 snRNA-associated splicing factor	actin related protein 2, putative
Tb927.11.2530	Tb927.10.10590	kinteoplast poly(A) polymerase complex 1 subunit,mitochondrial edited mRNA stability factor 1 subunit,mitochondrial RNA binding complex 1 subunit	histone H2B, putative
Tb927.3.4390	Tb927.5.1710	dihydrolipoamide dehydrogenase, putative (GCVL-1)	ribonucleoprotein p18, mitochondrial precursor, putative
Tb927.11.14430	Tb927.8.7380	proteasome regulatory non-ATP-ase subunit	dihydrolipoamide dehydrogenase, point mutation,acetoin dehydrogenase e3 component, putative
Tb927.10.4710	Tb927.11.12910	proteasome beta 2 subunit, putative,20S proteasome subunit	hypothetical protein, conserved
Tb927.10.6310	Tb927.4.2040	major vault protein, putative (MVP)	ALBA-Domain Protein (ALBA3)
Tb927.10.8190	Tb927.7.2940	T-complex protein 1, theta subunit, putative,CCT-theta, putative (TCP-1-theta)	histone H2A, putative
Tb927.11.12910	Tb927.6.4990	hypothetical protein, conserved	ATP synthase, epsilon chain, putative
Tb927.11.1900	Tb927.8.7380	T-complex protein 1, beta subunit, putative	dihydrolipoamide dehydrogenase, point mutation,acetoin dehydrogenase e3 component, putative
Tb927.10.660	Tb927.11.16040	2-oxoisovalerate dehydrogenase alpha subunit, putative	hypothetical protein, conserved
Tb927.10.9740	Tb927.5.2290	proteasome regulatory ATPase subunit 6,19S proteasome regulatory subunit (RPT6)	ATP-dependent RNA helicase, putative
Tb927.11.4530	Tb927.5.1060	N-acetyltransferase subunit ARD1 (ARD1)	mitochondrial processing peptidase, beta subunit, putative,metallo-peptidase, Clan ME, Family M16
Tb927.4.2030	Tb927.6.670	ALBA-Domain Protein (ALBA4)	ribosomal RNA processing protein 45,exosome complex exonuclease (RRP45)
Tb927.5.4460	Tb927.7.4790	major vault protein, putative (MVP)	proteasome beta 6 subunit,20S proteasome beta 6 subunit, putative (BETA6)
Tb927.10.5840	Tb927.4.5040	translation elongation factor 1-beta, putative	dihydrolipoamide dehydrogenase, putative
Tb927.2.2900	Tb927.9.3990	ARP2/3 complex subunit, putative	ribosomal protein S7, putative
Tb927.9.7070	Tb927.10.4540	exosome complex exonuclease RRP40 (RRP40)	ARP2/3 complex subunit, putative
Tb927.4.3590	Tb927.9.11110	translation elongation factor 1-beta, putative	PRP8 protein homologue,U5 snRNA-associated splicing factor
Tb927.11.800	Tb927.10.10590	hypothetical protein, conserved	histone H2B, putative
Tb927.5.2960	Tb927.10.12700	phosphoribosylpyrophosphate synthetase, putative (PRS)	pyruvate dehydrogenase E1 alpha subunit, putative
Tb927.9.5350	Tb927.10.3560	actin related protein 3, putative	arginine N-methyltransferase, putative
Tb927.11.16030	Tb927.3.780	proteasome regulatory non-ATP-ase subunit 7 (RPN7)	proteasome alpha 7 subunit (TbPSA7)
Tb927.11.13280	Tb927.9.5690	mitochondrial RNA binding protein 2 (GBP25)	60S acidic ribosomal protein, putative
Tb927.5.4260	Tb927.9.5210	histone H4, putative	glutaminyl-tRNA synthetase, putative
Tb927.4.1270	Tb927.5.3170	ruvB-like DNA helicase, putative	ribose-phosphate pyrophosphokinase, putative (PRPS5)
Tb927.3.780	Tb927.5.4260	proteasome alpha 7 subunit (TbPSA7)	histone H4, putative
Tb927.11.13280	Tb927.9.11110	mitochondrial RNA binding protein 2 (GBP25)	PRP8 protein homologue,U5 snRNA-associated splicing factor
Tb927.5.3800	Tb927.10.4330	glutamine hydrolysing (not ammonia-dependent) carbomoyl phosphate synthase, putative	2-oxoisovalerate dehydrogenase beta subunit, mitochondrial precursor, putative
Tb927.5.1200	Tb927.8.7380	exosome component CSL4,Csl4p homologue (CSL4)	dihydrolipoamide dehydrogenase, point mutation,acetoin dehydrogenase e3 component, putative
Tb927.11.4460	Tb927.3.780	ALBA-Domain Protein (ALBA1)	proteasome alpha 7 subunit (TbPSA7)
Tb927.4.1630	Tb927.10.15720	ribosomal RNA processing protein 6 (RRP6)	proteasome regulatory non-ATP-ase subunit 9,19S proteasome regulatory subunit (RPN9)
Tb927.11.1710	Tb927.10.15800	mitochondrial RNA binding protein 1,gBP21, MRP1 (GBP21)	actin related protein 2, putative
Tb927.11.1450	Tb927.8.7380	2-oxoglutarate dehydrogenase E1 component, putative	dihydrolipoamide dehydrogenase, point mutation,acetoin dehydrogenase e3 component, putative
Tb11.v5.0196	Tb927.2.2900	hypothetical protein, conserved	ARP2/3 complex subunit, putative
Tb927.4.200	Tb927.4.430	retrotransposon hot spot protein 1 (RHS1), putative	proteasome beta 7 subunit
Tb927.11.4530	Tb927.10.290	N-acetyltransferase subunit ARD1 (ARD1)	proteasome alpha 2 subunit, putative
Tb927.4.890	Tb927.9.7070	small nuclear ribonucleoprotein SmD3, putative (SmD3)	exosome complex exonuclease RRP40 (RRP40)
Tb927.6.1090	Tb927.9.7070	proteasome regulatory ATPase subunit 3 (RPT3)	exosome complex exonuclease RRP40 (RRP40)
Tb927.11.14430	Tb927.7.7430	proteasome regulatory non-ATP-ase subunit	ATP synthase alpha chain, mitochondrial precursor,ATP synthase F1, alpha subunit
Tb927.5.580	Tb927.7.2940	prefoldin subunit, putative	histone H2A, putative
Tb927.11.16760	Tb927.10.290	T-complex protein 1, alpha subunit, putative (TCP-1-alpha)	proteasome alpha 2 subunit, putative
Tb927.9.5210	Tb927.10.1990	glutaminyl-tRNA synthetase, putative	major vault protein, putative (MVP)
Tb927.11.13280	Tb927.3.780	mitochondrial RNA binding protein 2 (GBP25)	proteasome alpha 7 subunit (TbPSA7)
Tb927.10.6310	Tb927.11.16030	major vault protein, putative (MVP)	proteasome regulatory non-ATP-ase subunit 7 (RPN7)
Tb927.5.580	Tb927.9.5730	prefoldin subunit, putative	nucleosome assembly protein-like protein
Tb927.11.800	Tb927.10.4330	hypothetical protein, conserved	2-oxoisovalerate dehydrogenase beta subunit, mitochondrial precursor, putative
Tb927.11.13190	Tb927.10.12700	elongation factor 1 gamma, putative	pyruvate dehydrogenase E1 alpha subunit, putative
Tb927.11.3030	Tb927.6.670	phosphoribosylpyrophosphate synthetase, putative (PRS)	ribosomal RNA processing protein 45,exosome complex exonuclease (RRP45)
Tb927.11.3240	Tb927.4.1270	T-complex protein 1, zeta subunit, putative (TCP-1-zeta)	ruvB-like DNA helicase, putative
Tb927.11.12680	Tb927.4.3590	prefoldin subunit 2, putative	translation elongation factor 1-beta, putative
Tb927.10.3150	Tb927.10.3560	N-acetyltransferase, putative	arginine N-methyltransferase, putative
Tb927.11.14250	Tb927.10.10030	T-complex protein 1, epsilon subunit, putative (TCP-1-epsilon)	hypothetical protein, conserved
Tb927.10.4710	Tb927.11.800	proteasome beta 2 subunit, putative,20S proteasome subunit	hypothetical protein, conserved
Tb927.7.2570	Tb927.10.15720	guide RNA associated protein, GAP2	proteasome regulatory non-ATP-ase subunit 9,19S proteasome regulatory subunit (RPN9)
Tb927.6.1090	Tb927.8.3150	proteasome regulatory ATPase subunit 3 (RPT3)	T-complex protein 1, gamma subunit, putative (TCP-1-gamma)
Tb927.5.3800	Tb927.8.5330	glutamine hydrolysing (not ammonia-dependent) carbomoyl phosphate synthase, putative	tyrosyl/methionyl-tRNA synthetase, putative
Tb927.3.1790	Tb927.10.3380	pyruvate dehydrogenase E1 beta subunit, putative	60S acidic ribosomal protein P2, putative
Tb927.10.660	Tb927.10.2560	2-oxoisovalerate dehydrogenase alpha subunit, putative	mitochondrial malate dehydrogenase (mMDH)
Tb11.v5.0196	Tb927.11.11680	hypothetical protein, conserved	2-oxoglutarate dehydrogenase E2 component, putative
Tb927.10.10030	Tb927.5.2290	hypothetical protein, conserved	ATP-dependent RNA helicase, putative
Tb927.11.4530	Tb927.11.7020	N-acetyltransferase subunit ARD1 (ARD1)	proteasome alpha 7 subunit, putative (PSA4)
Tb927.10.9740	Tb927.11.3030	proteasome regulatory ATPase subunit 6,19S proteasome regulatory subunit (RPT6)	phosphoribosylpyrophosphate synthetase, putative (PRS)
Tb927.11.7020	Tb927.7.2940	proteasome alpha 7 subunit, putative (PSA4)	histone H2A, putative
Tb927.11.14250	Tb927.10.230	T-complex protein 1, epsilon subunit, putative (TCP-1-epsilon)	proteasome alpha 5 subunit, putative,20S proteasome subunit alpha 5
Tb927.11.2530	Tb927.4.3590	kinteoplast poly(A) polymerase complex 1 subunit,mitochondrial edited mRNA stability factor 1 subunit,mitochondrial RNA binding complex 1 subunit	translation elongation factor 1-beta, putative
Tb11.v5.0480	Tb927.4.1630	DNA-directed RNA polymerase, alpha subunit, putative	ribosomal RNA processing protein 6 (RRP6)
Tb927.11.2530	Tb927.11.4450	kinteoplast poly(A) polymerase complex 1 subunit,mitochondrial edited mRNA stability factor 1 subunit,mitochondrial RNA binding complex 1 subunit	ALBA-Domain Protein (ALBA2)
Tb927.11.4530	Tb927.6.670	N-acetyltransferase subunit ARD1 (ARD1)	ribosomal RNA processing protein 45,exosome complex exonuclease (RRP45)
Tb927.5.4460	Tb927.7.3050	major vault protein, putative (MVP)	hypothetical protein, conserved
Tb11.v5.0480	Tb927.10.3150	DNA-directed RNA polymerase, alpha subunit, putative	N-acetyltransferase, putative
Tb927.5.2290	Tb927.7.1730	ATP-dependent RNA helicase, putative	60S ribosomal protein L7, putative
Tb927.11.16760	Tb927.5.4460	T-complex protein 1, alpha subunit, putative (TCP-1-alpha)	major vault protein, putative (MVP)
Tb11.v5.0480	Tb927.9.11270	DNA-directed RNA polymerase, alpha subunit, putative	T-complex protein 1, eta subunit, putative,t- complex protein 1 (eta subunit), putative (TCP-1-eta)
Tb927.11.11680	Tb927.3.1380	2-oxoglutarate dehydrogenase E2 component, putative	ATP synthase beta chain, mitochondrial precursor,ATP synthase F1, beta subunit
Tb927.11.8890	Tb927.10.1990	DNA-dependent RNA polymerases, putative (RPC19)	major vault protein, putative (MVP)
Tb927.10.8190	Tb927.11.7020	T-complex protein 1, theta subunit, putative,CCT-theta, putative (TCP-1-theta)	proteasome alpha 7 subunit, putative (PSA4)
Tb927.11.4530	Tb927.4.200	N-acetyltransferase subunit ARD1 (ARD1)	retrotransposon hot spot protein 1 (RHS1), putative
Tb927.11.3980	Tb927.3.1790	mitochondrial processing peptidase alpha subunit, putative,metallo-peptidase, Clan ME, Family M16	pyruvate dehydrogenase E1 beta subunit, putative
Tb927.11.13280	Tb927.9.3990	mitochondrial RNA binding protein 2 (GBP25)	ribosomal protein S7, putative
Tb927.11.4450	Tb927.9.11270	ALBA-Domain Protein (ALBA2)	T-complex protein 1, eta subunit, putative,t- complex protein 1 (eta subunit), putative (TCP-1-eta)
Tb927.11.2530	Tb927.7.2940	kinteoplast poly(A) polymerase complex 1 subunit,mitochondrial edited mRNA stability factor 1 subunit,mitochondrial RNA binding complex 1 subunit	histone H2A, putative
Tb927.7.7430	Tb927.9.11110	ATP synthase alpha chain, mitochondrial precursor,ATP synthase F1, alpha subunit	PRP8 protein homologue,U5 snRNA-associated splicing factor
Tb927.10.8190	Tb927.5.2290	T-complex protein 1, theta subunit, putative,CCT-theta, putative (TCP-1-theta)	ATP-dependent RNA helicase, putative
Tb927.10.1060	Tb927.7.4790	T-complex protein 1, delta subunit, putative (TCP-1-delta)	proteasome beta 6 subunit,20S proteasome beta 6 subunit, putative (BETA6)
Tb927.11.4530	Tb927.5.2290	N-acetyltransferase subunit ARD1 (ARD1)	ATP-dependent RNA helicase, putative
Tb927.11.2530	Tb927.5.4260	kinteoplast poly(A) polymerase complex 1 subunit,mitochondrial edited mRNA stability factor 1 subunit,mitochondrial RNA binding complex 1 subunit	histone H4, putative
Tb927.11.11030	Tb927.4.2030	exosome-associated protein 4 (EAP4)	ALBA-Domain Protein (ALBA4)
Tb927.4.1630	Tb927.10.3520	ribosomal RNA processing protein 6 (RRP6)	protease regulatory ATPase subunit 4 (RPT4)
Tb927.11.800	Tb927.5.2960	hypothetical protein, conserved	phosphoribosylpyrophosphate synthetase, putative (PRS)
Tb927.11.8890	Tb927.10.14750	DNA-dependent RNA polymerases, putative (RPC19)	fibrillarin, putative
Tb927.2.3800	Tb927.3.1380	guide RNA associated protein, GAP1,MRB1-associated protein	ATP synthase beta chain, mitochondrial precursor,ATP synthase F1, beta subunit
Tb927.4.2040	Tb927.5.1060	ALBA-Domain Protein (ALBA3)	mitochondrial processing peptidase, beta subunit, putative,metallo-peptidase, Clan ME, Family M16
Tb927.5.580	Tb927.10.1550	prefoldin subunit, putative	proteasome regulatory non-ATP-ase subunit 5,19S proteasome regulatory subunit (RPN5)
Tb927.7.7430	Tb927.10.4540	ATP synthase alpha chain, mitochondrial precursor,ATP synthase F1, alpha subunit	ARP2/3 complex subunit, putative
Tb927.10.7570	Tb927.3.2230	dihydrolipoamide acetyltransferase E2 subunit, putative	succinyl-CoA synthetase alpha subunit, putative
Tb927.10.6310	Tb927.11.14430	major vault protein, putative (MVP)	proteasome regulatory non-ATP-ase subunit
Tb11.v5.0480	Tb927.9.5730	DNA-directed RNA polymerase, alpha subunit, putative	nucleosome assembly protein-like protein
Tb927.4.1270	Tb927.4.1630	ruvB-like DNA helicase, putative	ribosomal RNA processing protein 6 (RRP6)
Tb927.11.800	Tb927.9.11110	hypothetical protein, conserved	PRP8 protein homologue,U5 snRNA-associated splicing factor
Tb927.11.11680	Tb927.7.3050	2-oxoglutarate dehydrogenase E2 component, putative	hypothetical protein, conserved
Tb927.11.15430	Tb927.3.1380	U5 small nuclear ribonucleoprotein component, putative,U5 snrnp-specific protein, putative	ATP synthase beta chain, mitochondrial precursor,ATP synthase F1, beta subunit
Tb927.10.6080	Tb927.11.11030	proteasome beta 5 subunit, putative,proteasome beta 5 subunit (PRCE)	exosome-associated protein 4 (EAP4)
Tb927.7.4790	Tb927.10.15720	proteasome beta 6 subunit,20S proteasome beta 6 subunit, putative (BETA6)	proteasome regulatory non-ATP-ase subunit 9,19S proteasome regulatory subunit (RPN9)
Tb927.11.11680	Tb927.10.12700	2-oxoglutarate dehydrogenase E2 component, putative	pyruvate dehydrogenase E1 alpha subunit, putative
Tb927.10.5840	Tb927.4.1270	translation elongation factor 1-beta, putative	ruvB-like DNA helicase, putative
Tb927.11.4460	Tb927.9.5350	ALBA-Domain Protein (ALBA1)	actin related protein 3, putative
Tb927.1.4690	Tb927.10.3580	arginine N-methyltransferase (PRMT1)	hypothetical protein, conserved
Tb927.10.5670	Tb927.6.670	N-acetyltransferase subunit Nat1, putative (NAT1)	ribosomal RNA processing protein 45,exosome complex exonuclease (RRP45)
Tb927.10.660	Tb927.7.4420	2-oxoisovalerate dehydrogenase alpha subunit, putative	proteasome alpha 3 subunit, putative
Tb927.10.5840	Tb927.8.7380	translation elongation factor 1-beta, putative	dihydrolipoamide dehydrogenase, point mutation,acetoin dehydrogenase e3 component, putative
Tb927.10.6310	Tb927.10.12700	major vault protein, putative (MVP)	pyruvate dehydrogenase E1 alpha subunit, putative
Tb927.11.3980	Tb927.4.3590	mitochondrial processing peptidase alpha subunit, putative,metallo-peptidase, Clan ME, Family M16	translation elongation factor 1-beta, putative
Tb927.10.7450	Tb927.5.1710	exosome complex exonuclease RRP41A,Rrp41p homologue (RRP41A)	ribonucleoprotein p18, mitochondrial precursor, putative
Tb927.10.7500	Tb927.9.5690	fibrillarin (NOP1)	60S acidic ribosomal protein, putative
Tb927.10.8190	Tb927.8.4410	T-complex protein 1, theta subunit, putative,CCT-theta, putative (TCP-1-theta)	ARP2/3 complex subunit, putative
Tb927.11.4530	Tb927.6.4990	N-acetyltransferase subunit ARD1 (ARD1)	ATP synthase, epsilon chain, putative
Tb927.7.4420	Tb927.10.3580	proteasome alpha 3 subunit, putative	hypothetical protein, conserved
Tb927.5.3800	Tb927.10.1990	glutamine hydrolysing (not ammonia-dependent) carbomoyl phosphate synthase, putative	major vault protein, putative (MVP)
Tb927.8.4410	Tb927.10.3150	ARP2/3 complex subunit, putative	N-acetyltransferase, putative
Tb927.1.4690	Tb927.3.2230	arginine N-methyltransferase (PRMT1)	succinyl-CoA synthetase alpha subunit, putative
Tb927.10.9430	Tb927.3.2230	phosphoribosylpyrophosphate synthetase, putative (PRS)	succinyl-CoA synthetase alpha subunit, putative
Tb927.11.15430	Tb927.10.180	U5 small nuclear ribonucleoprotein component, putative,U5 snrnp-specific protein, putative	ATP synthase F1 subunit gamma protein, putative
Tb927.5.580	Tb927.8.4410	prefoldin subunit, putative	ARP2/3 complex subunit, putative
Tb11.v5.0196	Tb927.6.670	hypothetical protein, conserved	ribosomal RNA processing protein 45,exosome complex exonuclease (RRP45)
Tb927.11.11680	Tb927.4.2040	2-oxoglutarate dehydrogenase E2 component, putative	ALBA-Domain Protein (ALBA3)
Tb927.11.1450	Tb927.3.1380	2-oxoglutarate dehydrogenase E1 component, putative	ATP synthase beta chain, mitochondrial precursor,ATP synthase F1, beta subunit
Tb927.5.1200	Tb927.9.9670	exosome component CSL4,Csl4p homologue (CSL4)	proteasome alpha 1 subunit, putative,20S proteasome subunit alpha-6, (putative) (TbPSA6)
Tb927.10.7500	Tb927.11.8890	fibrillarin (NOP1)	DNA-dependent RNA polymerases, putative (RPC19)
Tb927.11.9980	Tb927.7.570	2-oxoglutarate dehydrogenase E1 component, putative	prefoldin, putative
Tb927.11.11680	Tb927.4.2030	2-oxoglutarate dehydrogenase E2 component, putative	ALBA-Domain Protein (ALBA4)
Tb927.5.2960	Tb927.7.2550	phosphoribosylpyrophosphate synthetase, putative (PRS)	proteasome regulatory ATPase subunit 5 (RPT5)
Tb927.10.1060	Tb927.9.11110	T-complex protein 1, delta subunit, putative (TCP-1-delta)	PRP8 protein homologue,U5 snRNA-associated splicing factor
Tb927.10.9430	Tb927.11.11680	phosphoribosylpyrophosphate synthetase, putative (PRS)	2-oxoglutarate dehydrogenase E2 component, putative
Tb927.5.1200	Tb927.10.2560	exosome component CSL4,Csl4p homologue (CSL4)	mitochondrial malate dehydrogenase (mMDH)
Tb927.6.670	Tb927.7.570	ribosomal RNA processing protein 45,exosome complex exonuclease (RRP45)	prefoldin, putative
Tb927.10.5840	Tb927.10.12700	translation elongation factor 1-beta, putative	pyruvate dehydrogenase E1 alpha subunit, putative
Tb927.2.4540	Tb927.7.4790	Small nuclear ribonucleoprotein-associated protein B (snRNP-B) (Sm protein B) (Sm-B) (SmB), putative (TbSmB)	proteasome beta 6 subunit,20S proteasome beta 6 subunit, putative (BETA6)
Tb11.v5.0480	Tb927.8.3150	DNA-directed RNA polymerase, alpha subunit, putative	T-complex protein 1, gamma subunit, putative (TCP-1-gamma)
Tb927.11.3030	Tb927.2.5850	phosphoribosylpyrophosphate synthetase, putative (PRS)	small nuclear ribonucleoprotein SmD2 (Sm-D2)
Tb927.3.3320	Tb927.9.11110	60S ribosomal protein L13, putative	PRP8 protein homologue,U5 snRNA-associated splicing factor
Tb927.11.14250	Tb927.6.1090	T-complex protein 1, epsilon subunit, putative (TCP-1-epsilon)	proteasome regulatory ATPase subunit 3 (RPT3)
Tb927.11.13190	Tb927.10.3520	elongation factor 1 gamma, putative	protease regulatory ATPase subunit 4 (RPT4)
Tb927.11.1710	Tb927.10.4330	mitochondrial RNA binding protein 1,gBP21, MRP1 (GBP21)	2-oxoisovalerate dehydrogenase beta subunit, mitochondrial precursor, putative
Tb927.10.9430	Tb927.7.570	phosphoribosylpyrophosphate synthetase, putative (PRS)	prefoldin, putative
Tb927.11.15430	Tb927.11.3980	U5 small nuclear ribonucleoprotein component, putative,U5 snrnp-specific protein, putative	mitochondrial processing peptidase alpha subunit, putative,metallo-peptidase, Clan ME, Family M16
Tb927.10.5670	Tb927.10.4540	N-acetyltransferase subunit Nat1, putative (NAT1)	ARP2/3 complex subunit, putative
Tb927.2.4540	Tb927.9.7070	Small nuclear ribonucleoprotein-associated protein B (snRNP-B) (Sm protein B) (Sm-B) (SmB), putative (TbSmB)	exosome complex exonuclease RRP40 (RRP40)
Tb927.11.13280	Tb927.8.3150	mitochondrial RNA binding protein 2 (GBP25)	T-complex protein 1, gamma subunit, putative (TCP-1-gamma)
Tb927.10.7450	Tb927.10.12700	exosome complex exonuclease RRP41A,Rrp41p homologue (RRP41A)	pyruvate dehydrogenase E1 alpha subunit, putative
Tb927.10.5670	Tb927.8.4410	N-acetyltransferase subunit Nat1, putative (NAT1)	ARP2/3 complex subunit, putative
Tb927.8.4410	Tb927.9.9670	ARP2/3 complex subunit, putative	proteasome alpha 1 subunit, putative,20S proteasome subunit alpha-6, (putative) (TbPSA6)
Tb927.11.1900	Tb927.4.5040	T-complex protein 1, beta subunit, putative	dihydrolipoamide dehydrogenase, putative
Tb927.11.16760	Tb927.10.3580	T-complex protein 1, alpha subunit, putative (TCP-1-alpha)	hypothetical protein, conserved
Tb927.11.12910	Tb927.4.890	hypothetical protein, conserved	small nuclear ribonucleoprotein SmD3, putative (SmD3)
Tb927.5.3170	Tb927.10.3380	ribose-phosphate pyrophosphokinase, putative (PRPS5)	60S acidic ribosomal protein P2, putative
Tb927.11.9980	Tb927.9.11110	2-oxoglutarate dehydrogenase E1 component, putative	PRP8 protein homologue,U5 snRNA-associated splicing factor
Tb927.11.9220	Tb927.4.2030	proteasome regulatory non-ATP-ase subunit 2 (RPN2)	ALBA-Domain Protein (ALBA4)
Tb927.3.4390	Tb927.6.1260	dihydrolipoamide dehydrogenase, putative (GCVL-1)	proteasome beta-1 subunit, putative (TbPSB1)
Tb927.5.2960	Tb927.8.1340	phosphoribosylpyrophosphate synthetase, putative (PRS)	60S ribosomal protein L7a, putative
Tb927.11.13190	Tb927.10.15180	elongation factor 1 gamma, putative	nucleosome assembly protein, putative
Tb927.11.16040	Tb927.10.1060	hypothetical protein, conserved	T-complex protein 1, delta subunit, putative (TCP-1-delta)
Tb927.4.890	Tb927.10.1550	small nuclear ribonucleoprotein SmD3, putative (SmD3)	proteasome regulatory non-ATP-ase subunit 5,19S proteasome regulatory subunit (RPN5)
Tb927.10.5050	Tb927.10.7450	hypothetical protein, conserved	exosome complex exonuclease RRP41A,Rrp41p homologue (RRP41A)
Tb927.5.2290	Tb927.10.15180	ATP-dependent RNA helicase, putative	nucleosome assembly protein, putative
Tb927.11.16760	Tb927.5.3800	T-complex protein 1, alpha subunit, putative (TCP-1-alpha)	glutamine hydrolysing (not ammonia-dependent) carbomoyl phosphate synthase, putative
Tb927.10.7570	Tb927.10.3380	dihydrolipoamide acetyltransferase E2 subunit, putative	60S acidic ribosomal protein P2, putative
Tb927.6.4990	Tb927.10.15720	ATP synthase, epsilon chain, putative	proteasome regulatory non-ATP-ase subunit 9,19S proteasome regulatory subunit (RPN9)
Tb927.10.1060	Tb927.10.3380	T-complex protein 1, delta subunit, putative (TCP-1-delta)	60S acidic ribosomal protein P2, putative
Tb927.7.7430	Tb927.9.9670	ATP synthase alpha chain, mitochondrial precursor,ATP synthase F1, alpha subunit	proteasome alpha 1 subunit, putative,20S proteasome subunit alpha-6, (putative) (TbPSA6)

## Sheet: negative 7
prot_1	prot_2	desc_1	desc_2
Tb927.10.7500	Tb927.11.3240	fibrillarin (NOP1)	T-complex protein 1, zeta subunit, putative (TCP-1-zeta)
Tb927.5.4260	Tb927.8.5330	histone H4, putative	tyrosyl/methionyl-tRNA synthetase, putative
Tb11.v5.0196	Tb927.11.14250	hypothetical protein, conserved	T-complex protein 1, epsilon subunit, putative (TCP-1-epsilon)
Tb927.5.1060	Tb927.10.180	mitochondrial processing peptidase, beta subunit, putative,metallo-peptidase, Clan ME, Family M16	ATP synthase F1 subunit gamma protein, putative
Tb927.11.13280	Tb927.9.5350	mitochondrial RNA binding protein 2 (GBP25)	actin related protein 3, putative
Tb927.3.3320	Tb927.3.4390	60S ribosomal protein L13, putative	dihydrolipoamide dehydrogenase, putative (GCVL-1)
Tb927.4.890	Tb927.5.1200	small nuclear ribonucleoprotein SmD3, putative (SmD3)	exosome component CSL4,Csl4p homologue (CSL4)
Tb927.10.10030	Tb927.9.11270	hypothetical protein, conserved	T-complex protein 1, eta subunit, putative,t- complex protein 1 (eta subunit), putative (TCP-1-eta)
Tb927.3.1380	Tb927.10.290	ATP synthase beta chain, mitochondrial precursor,ATP synthase F1, beta subunit	proteasome alpha 2 subunit, putative
Tb927.11.3980	Tb927.5.4460	mitochondrial processing peptidase alpha subunit, putative,metallo-peptidase, Clan ME, Family M16	major vault protein, putative (MVP)
Tb927.7.2940	Tb927.10.15800	histone H2A, putative	actin related protein 2, putative
Tb927.3.3320	Tb927.9.11110	60S ribosomal protein L13, putative	PRP8 protein homologue,U5 snRNA-associated splicing factor
Tb927.11.11680	Tb927.7.4790	2-oxoglutarate dehydrogenase E2 component, putative	proteasome beta 6 subunit,20S proteasome beta 6 subunit, putative (BETA6)
Tb927.2.4540	Tb927.7.2590	Small nuclear ribonucleoprotein-associated protein B (snRNP-B) (Sm protein B) (Sm-B) (SmB), putative (TbSmB)	prefoldin, putative
Tb927.7.7430	Tb927.9.7070	ATP synthase alpha chain, mitochondrial precursor,ATP synthase F1, alpha subunit	exosome complex exonuclease RRP40 (RRP40)
Tb927.11.4460	Tb927.5.4460	ALBA-Domain Protein (ALBA1)	major vault protein, putative (MVP)
Tb927.10.7570	Tb927.11.16040	dihydrolipoamide acetyltransferase E2 subunit, putative	hypothetical protein, conserved
Tb927.11.16040	Tb927.10.15180	hypothetical protein, conserved	nucleosome assembly protein, putative
Tb11.v5.0480	Tb927.10.3560	DNA-directed RNA polymerase, alpha subunit, putative	arginine N-methyltransferase, putative
Tb927.10.6080	Tb927.11.12910	proteasome beta 5 subunit, putative,proteasome beta 5 subunit (PRCE)	hypothetical protein, conserved
Tb927.10.14750	Tb927.10.15800	fibrillarin, putative	actin related protein 2, putative
Tb927.3.1380	Tb927.5.3170	ATP synthase beta chain, mitochondrial precursor,ATP synthase F1, beta subunit	ribose-phosphate pyrophosphokinase, putative (PRPS5)
Tb927.11.16600	Tb927.7.2570	exosome-associated protein 2 (EAP2)	guide RNA associated protein, GAP2
Tb927.11.4460	Tb927.6.1090	ALBA-Domain Protein (ALBA1)	proteasome regulatory ATPase subunit 3 (RPT3)
Tb927.8.4410	Tb927.10.3150	ARP2/3 complex subunit, putative	N-acetyltransferase, putative
Tb927.11.13190	Tb927.10.1250	elongation factor 1 gamma, putative	hypothetical protein, conserved
Tb927.10.7450	Tb927.3.780	exosome complex exonuclease RRP41A,Rrp41p homologue (RRP41A)	proteasome alpha 7 subunit (TbPSA7)
Tb927.11.4450	Tb927.7.4420	ALBA-Domain Protein (ALBA2)	proteasome alpha 3 subunit, putative
Tb927.6.670	Tb927.10.12700	ribosomal RNA processing protein 45,exosome complex exonuclease (RRP45)	pyruvate dehydrogenase E1 alpha subunit, putative
Tb927.6.4990	Tb927.8.5330	ATP synthase, epsilon chain, putative	tyrosyl/methionyl-tRNA synthetase, putative
Tb927.10.10030	Tb927.5.2290	hypothetical protein, conserved	ATP-dependent RNA helicase, putative
Tb927.3.4390	Tb927.10.180	dihydrolipoamide dehydrogenase, putative (GCVL-1)	ATP synthase F1 subunit gamma protein, putative
Tb927.2.3800	Tb927.9.11110	guide RNA associated protein, GAP1,MRB1-associated protein	PRP8 protein homologue,U5 snRNA-associated splicing factor
Tb927.11.13280	Tb927.8.5330	mitochondrial RNA binding protein 2 (GBP25)	tyrosyl/methionyl-tRNA synthetase, putative
Tb927.10.7450	Tb927.10.3150	exosome complex exonuclease RRP41A,Rrp41p homologue (RRP41A)	N-acetyltransferase, putative
Tb927.4.3590	Tb927.10.14750	translation elongation factor 1-beta, putative	fibrillarin, putative
Tb927.10.7450	Tb927.9.5210	exosome complex exonuclease RRP41A,Rrp41p homologue (RRP41A)	glutaminyl-tRNA synthetase, putative
Tb927.10.9430	Tb927.11.16760	phosphoribosylpyrophosphate synthetase, putative (PRS)	T-complex protein 1, alpha subunit, putative (TCP-1-alpha)
Tb927.11.12680	Tb927.11.16760	prefoldin subunit 2, putative	T-complex protein 1, alpha subunit, putative (TCP-1-alpha)
Tb927.7.2940	Tb927.10.14750	histone H2A, putative	fibrillarin, putative
Tb927.10.6080	Tb927.10.1990	proteasome beta 5 subunit, putative,proteasome beta 5 subunit (PRCE)	major vault protein, putative (MVP)
Tb927.4.430	Tb927.10.15180	proteasome beta 7 subunit	nucleosome assembly protein, putative
Tb927.5.1710	Tb927.6.1260	ribonucleoprotein p18, mitochondrial precursor, putative	proteasome beta-1 subunit, putative (TbPSB1)
Tb927.4.5040	Tb927.8.1340	dihydrolipoamide dehydrogenase, putative	60S ribosomal protein L7a, putative
Tb927.10.9430	Tb927.11.7020	phosphoribosylpyrophosphate synthetase, putative (PRS)	proteasome alpha 7 subunit, putative (PSA4)
Tb927.5.2960	Tb927.5.4260	phosphoribosylpyrophosphate synthetase, putative (PRS)	histone H4, putative
Tb927.1.4690	Tb927.11.2530	arginine N-methyltransferase (PRMT1)	kinteoplast poly(A) polymerase complex 1 subunit,mitochondrial edited mRNA stability factor 1 subunit,mitochondrial RNA binding complex 1 subunit
Tb927.7.2550	Tb927.7.7430	proteasome regulatory ATPase subunit 5 (RPT5)	ATP synthase alpha chain, mitochondrial precursor,ATP synthase F1, alpha subunit
Tb927.11.16040	Tb927.7.4420	hypothetical protein, conserved	proteasome alpha 3 subunit, putative
Tb927.6.670	Tb927.8.5330	ribosomal RNA processing protein 45,exosome complex exonuclease (RRP45)	tyrosyl/methionyl-tRNA synthetase, putative
Tb927.3.780	Tb927.7.2550	proteasome alpha 7 subunit (TbPSA7)	proteasome regulatory ATPase subunit 5 (RPT5)
Tb927.11.3240	Tb927.10.10030	T-complex protein 1, zeta subunit, putative (TCP-1-zeta)	hypothetical protein, conserved
Tb927.10.4710	Tb927.10.10590	proteasome beta 2 subunit, putative,20S proteasome subunit	histone H2B, putative
Tb927.11.3980	Tb927.4.5040	mitochondrial processing peptidase alpha subunit, putative,metallo-peptidase, Clan ME, Family M16	dihydrolipoamide dehydrogenase, putative
Tb927.4.5040	Tb927.10.12700	dihydrolipoamide dehydrogenase, putative	pyruvate dehydrogenase E1 alpha subunit, putative
Tb927.11.4450	Tb927.5.1710	ALBA-Domain Protein (ALBA2)	ribonucleoprotein p18, mitochondrial precursor, putative
Tb927.2.5850	Tb927.4.1270	small nuclear ribonucleoprotein SmD2 (Sm-D2)	ruvB-like DNA helicase, putative
Tb927.11.13280	Tb927.11.16040	mitochondrial RNA binding protein 2 (GBP25)	hypothetical protein, conserved
	Tb927.7.2550	mitochondrial RNA binding protein 2 (GBP25)	proteasome regulatory ATPase subunit 5 (RPT5)
Tb927.10.10590	Tb927.10.3580	histone H2B, putative	hypothetical protein, conserved
Tb927.3.2230	Tb927.9.11270	succinyl-CoA synthetase alpha subunit, putative	T-complex protein 1, eta subunit, putative,t- complex protein 1 (eta subunit), putative (TCP-1-eta)
Tb927.10.1060	Tb927.5.3170	T-complex protein 1, delta subunit, putative (TCP-1-delta)	ribose-phosphate pyrophosphokinase, putative (PRPS5)
Tb927.10.7570	Tb927.10.10030	dihydrolipoamide acetyltransferase E2 subunit, putative	hypothetical protein, conserved
Tb927.10.9430	Tb927.11.11030	phosphoribosylpyrophosphate synthetase, putative (PRS)	exosome-associated protein 4 (EAP4)
Tb927.5.4460	Tb927.7.2940	major vault protein, putative (MVP)	histone H2A, putative
Tb927.10.660	Tb927.10.1550	2-oxoisovalerate dehydrogenase alpha subunit, putative	proteasome regulatory non-ATP-ase subunit 5,19S proteasome regulatory subunit (RPN5)
Tb927.2.3800	Tb927.10.1990	guide RNA associated protein, GAP1,MRB1-associated protein	major vault protein, putative (MVP)
Tb927.10.5050	Tb927.11.11680	hypothetical protein, conserved	2-oxoglutarate dehydrogenase E2 component, putative
Tb927.9.5690	Tb927.10.3580	60S acidic ribosomal protein, putative	hypothetical protein, conserved
Tb927.5.3170	Tb927.6.1260	ribose-phosphate pyrophosphokinase, putative (PRPS5)	proteasome beta-1 subunit, putative (TbPSB1)
Tb927.11.7270	Tb927.9.5210	proteasome beta 3 subunit, putative (PSB3)	glutaminyl-tRNA synthetase, putative
Tb927.11.3980	Tb927.10.3580	mitochondrial processing peptidase alpha subunit, putative,metallo-peptidase, Clan ME, Family M16	hypothetical protein, conserved
Tb927.10.7500	Tb927.3.2230	fibrillarin (NOP1)	succinyl-CoA synthetase alpha subunit, putative
Tb927.11.16030	Tb927.4.1270	proteasome regulatory non-ATP-ase subunit 7 (RPN7)	ruvB-like DNA helicase, putative
Tb927.11.8890	Tb927.6.1090	DNA-dependent RNA polymerases, putative (RPC19)	proteasome regulatory ATPase subunit 3 (RPT3)
Tb927.10.7570	Tb927.4.1630	dihydrolipoamide acetyltransferase E2 subunit, putative	ribosomal RNA processing protein 6 (RRP6)
Tb927.11.12680	Tb927.11.3240	prefoldin subunit 2, putative	T-complex protein 1, zeta subunit, putative (TCP-1-zeta)
Tb927.10.7450	Tb927.11.11680	exosome complex exonuclease RRP41A,Rrp41p homologue (RRP41A)	2-oxoglutarate dehydrogenase E2 component, putative
Tb927.10.1250	Tb927.9.11310	hypothetical protein, conserved	unspecified product
Tb927.11.800	Tb927.10.14750	hypothetical protein, conserved	fibrillarin, putative
Tb927.11.4530	Tb927.10.4330	N-acetyltransferase subunit ARD1 (ARD1)	2-oxoisovalerate dehydrogenase beta subunit, mitochondrial precursor, putative
Tb927.10.7570	Tb927.11.13190	dihydrolipoamide acetyltransferase E2 subunit, putative	elongation factor 1 gamma, putative
Tb927.10.7450	Tb927.11.12680	exosome complex exonuclease RRP41A,Rrp41p homologue (RRP41A)	prefoldin subunit 2, putative
Tb11.v5.0196	Tb927.11.16600	hypothetical protein, conserved	exosome-associated protein 2 (EAP2)
Tb927.11.11680	Tb927.9.7070	2-oxoglutarate dehydrogenase E2 component, putative	exosome complex exonuclease RRP40 (RRP40)
Tb927.11.15430	Tb927.10.3580	U5 small nuclear ribonucleoprotein component, putative,U5 snrnp-specific protein, putative	hypothetical protein, conserved
Tb927.11.4530	Tb927.9.5350	N-acetyltransferase subunit ARD1 (ARD1)	actin related protein 3, putative
Tb927.11.3030	Tb927.11.800	phosphoribosylpyrophosphate synthetase, putative (PRS)	hypothetical protein, conserved
Tb927.10.7500	Tb927.11.14430	fibrillarin (NOP1)	proteasome regulatory non-ATP-ase subunit
Tb927.3.3320	Tb927.7.570	60S ribosomal protein L13, putative	prefoldin, putative
Tb927.11.1710	Tb927.11.9980	mitochondrial RNA binding protein 1,gBP21, MRP1 (GBP21)	2-oxoglutarate dehydrogenase E1 component, putative
Tb927.4.2040	Tb927.8.5330	ALBA-Domain Protein (ALBA3)	tyrosyl/methionyl-tRNA synthetase, putative
Tb927.11.7020	Tb927.9.7070	proteasome alpha 7 subunit, putative (PSA4)	exosome complex exonuclease RRP40 (RRP40)
Tb927.6.1260	Tb927.10.15800	proteasome beta-1 subunit, putative (TbPSB1)	actin related protein 2, putative
Tb927.5.4460	Tb927.10.180	major vault protein, putative (MVP)	ATP synthase F1 subunit gamma protein, putative
Tb927.11.3980	Tb927.6.4990	mitochondrial processing peptidase alpha subunit, putative,metallo-peptidase, Clan ME, Family M16	ATP synthase, epsilon chain, putative
Tb927.11.1450	Tb927.10.3150	2-oxoglutarate dehydrogenase E1 component, putative	N-acetyltransferase, putative
Tb927.11.11030	Tb927.7.2940	exosome-associated protein 4 (EAP4)	histone H2A, putative
Tb927.5.3800	Tb927.9.5210	glutamine hydrolysing (not ammonia-dependent) carbomoyl phosphate synthase, putative	glutaminyl-tRNA synthetase, putative
Tb927.11.12910	Tb927.5.4260	hypothetical protein, conserved	histone H4, putative
Tb927.10.1060	Tb927.7.4790	T-complex protein 1, delta subunit, putative (TCP-1-delta)	proteasome beta 6 subunit,20S proteasome beta 6 subunit, putative (BETA6)
Tb927.3.3320	Tb927.10.290	60S ribosomal protein L13, putative	proteasome alpha 2 subunit, putative
Tb927.11.1900	Tb927.3.3320	T-complex protein 1, beta subunit, putative	60S ribosomal protein L13, putative
Tb927.5.4260	Tb927.8.1340	histone H4, putative	60S ribosomal protein L7a, putative
Tb927.10.10590	Tb927.6.670	histone H2B, putative	ribosomal RNA processing protein 45,exosome complex exonuclease (RRP45)
Tb927.11.7270	Tb927.9.7070	proteasome beta 3 subunit, putative (PSB3)	exosome complex exonuclease RRP40 (RRP40)
Tb927.11.8890	Tb927.3.2230	DNA-dependent RNA polymerases, putative (RPC19)	succinyl-CoA synthetase alpha subunit, putative
Tb927.10.5670	Tb927.6.670	N-acetyltransferase subunit Nat1, putative (NAT1)	ribosomal RNA processing protein 45,exosome complex exonuclease (RRP45)
Tb927.3.4390	Tb927.7.7430	dihydrolipoamide dehydrogenase, putative (GCVL-1)	ATP synthase alpha chain, mitochondrial precursor,ATP synthase F1, alpha subunit
Tb927.11.8890	Tb927.11.9220	DNA-dependent RNA polymerases, putative (RPC19)	proteasome regulatory non-ATP-ase subunit 2 (RPN2)
Tb927.11.16760	Tb927.2.3800	T-complex protein 1, alpha subunit, putative (TCP-1-alpha)	guide RNA associated protein, GAP1,MRB1-associated protein
Tb927.3.1380	Tb927.3.780	ATP synthase beta chain, mitochondrial precursor,ATP synthase F1, beta subunit	proteasome alpha 7 subunit (TbPSA7)
Tb927.10.9740	Tb927.11.3980	proteasome regulatory ATPase subunit 6,19S proteasome regulatory subunit (RPT6)	mitochondrial processing peptidase alpha subunit, putative,metallo-peptidase, Clan ME, Family M16
Tb927.10.4710	Tb927.8.5330	proteasome beta 2 subunit, putative,20S proteasome subunit	tyrosyl/methionyl-tRNA synthetase, putative
Tb927.5.1710	Tb927.10.4540	ribonucleoprotein p18, mitochondrial precursor, putative	ARP2/3 complex subunit, putative
Tb927.11.14250	Tb927.10.15720	T-complex protein 1, epsilon subunit, putative (TCP-1-epsilon)	proteasome regulatory non-ATP-ase subunit 9,19S proteasome regulatory subunit (RPN9)
Tb927.4.5040	Tb927.9.5350	dihydrolipoamide dehydrogenase, putative	actin related protein 3, putative
Tb11.v5.0196	Tb927.7.2550	hypothetical protein, conserved	proteasome regulatory ATPase subunit 5 (RPT5)
Tb927.11.14250	Tb927.7.570	T-complex protein 1, epsilon subunit, putative (TCP-1-epsilon)	prefoldin, putative
Tb927.11.3980	Tb927.11.4450	mitochondrial processing peptidase alpha subunit, putative,metallo-peptidase, Clan ME, Family M16	ALBA-Domain Protein (ALBA2)
Tb927.11.16760	Tb927.10.14750	T-complex protein 1, alpha subunit, putative (TCP-1-alpha)	fibrillarin, putative
Tb927.10.6310	Tb927.8.7380	major vault protein, putative (MVP)	dihydrolipoamide dehydrogenase, point mutation,acetoin dehydrogenase e3 component, putative
Tb927.11.9220	Tb927.9.11310	proteasome regulatory non-ATP-ase subunit 2 (RPN2)	unspecified product
Tb927.11.1450	Tb927.7.2940	2-oxoglutarate dehydrogenase E1 component, putative	histone H2A, putative
Tb927.11.7020	Tb927.5.580	proteasome alpha 7 subunit, putative (PSA4)	prefoldin subunit, putative
Tb927.4.430	Tb927.10.15720	proteasome beta 7 subunit	proteasome regulatory non-ATP-ase subunit 9,19S proteasome regulatory subunit (RPN9)
Tb927.11.7020	Tb927.3.1790	proteasome alpha 7 subunit, putative (PSA4)	pyruvate dehydrogenase E1 beta subunit, putative
Tb927.11.2530	Tb927.3.4390	kinteoplast poly(A) polymerase complex 1 subunit,mitochondrial edited mRNA stability factor 1 subunit,mitochondrial RNA binding complex 1 subunit	dihydrolipoamide dehydrogenase, putative (GCVL-1)
Tb11.v5.0480	Tb927.2.3800	DNA-directed RNA polymerase, alpha subunit, putative	guide RNA associated protein, GAP1,MRB1-associated protein
Tb927.11.3030	Tb927.11.4460	phosphoribosylpyrophosphate synthetase, putative (PRS)	ALBA-Domain Protein (ALBA1)
Tb927.11.3980	Tb927.10.1060	mitochondrial processing peptidase alpha subunit, putative,metallo-peptidase, Clan ME, Family M16	T-complex protein 1, delta subunit, putative (TCP-1-delta)
Tb927.10.1250	Tb927.10.1550	hypothetical protein, conserved	proteasome regulatory non-ATP-ase subunit 5,19S proteasome regulatory subunit (RPN5)
Tb927.5.1060	Tb927.10.290	mitochondrial processing peptidase, beta subunit, putative,metallo-peptidase, Clan ME, Family M16	proteasome alpha 2 subunit, putative
Tb927.4.1270	Tb927.5.3170	ruvB-like DNA helicase, putative	ribose-phosphate pyrophosphokinase, putative (PRPS5)
Tb927.11.13190	Tb927.5.4460	elongation factor 1 gamma, putative	major vault protein, putative (MVP)
Tb927.5.3170	Tb927.10.1990	ribose-phosphate pyrophosphokinase, putative (PRPS5)	major vault protein, putative (MVP)
Tb927.10.660	Tb927.11.16030	2-oxoisovalerate dehydrogenase alpha subunit, putative	proteasome regulatory non-ATP-ase subunit 7 (RPN7)
Tb927.11.16760	Tb927.7.7430	T-complex protein 1, alpha subunit, putative (TCP-1-alpha)	ATP synthase alpha chain, mitochondrial precursor,ATP synthase F1, alpha subunit
Tb927.11.3240	Tb927.10.1550	T-complex protein 1, zeta subunit, putative (TCP-1-zeta)	proteasome regulatory non-ATP-ase subunit 5,19S proteasome regulatory subunit (RPN5)
Tb927.7.3050	Tb927.10.15800	hypothetical protein, conserved	actin related protein 2, putative
Tb927.11.3980	Tb927.7.1730	mitochondrial processing peptidase alpha subunit, putative,metallo-peptidase, Clan ME, Family M16	60S ribosomal protein L7, putative
Tb927.11.15430	Tb927.7.2940	U5 small nuclear ribonucleoprotein component, putative,U5 snrnp-specific protein, putative	histone H2A, putative
Tb927.10.8190	Tb927.10.10030	T-complex protein 1, theta subunit, putative,CCT-theta, putative (TCP-1-theta)	hypothetical protein, conserved
Tb927.11.16040	Tb927.10.4540	hypothetical protein, conserved	ARP2/3 complex subunit, putative
Tb927.6.4990	Tb927.7.3050	ATP synthase, epsilon chain, putative	hypothetical protein, conserved
	Tb927.10.15720	ATP synthase, epsilon chain, putative	proteasome regulatory non-ATP-ase subunit 9,19S proteasome regulatory subunit (RPN9)
Tb927.11.11680	Tb927.5.1710	2-oxoglutarate dehydrogenase E2 component, putative	ribonucleoprotein p18, mitochondrial precursor, putative
Tb927.5.3170	Tb927.7.2590	ribose-phosphate pyrophosphokinase, putative (PRPS5)	prefoldin, putative
Tb927.11.1710	Tb927.11.9220	mitochondrial RNA binding protein 1,gBP21, MRP1 (GBP21)	proteasome regulatory non-ATP-ase subunit 2 (RPN2)
Tb927.7.4420	Tb927.10.14750	proteasome alpha 3 subunit, putative	fibrillarin, putative
Tb927.10.9740	Tb927.4.200	proteasome regulatory ATPase subunit 6,19S proteasome regulatory subunit (RPT6)	retrotransposon hot spot protein 1 (RHS1), putative
Tb927.2.3800	Tb927.10.3580	guide RNA associated protein, GAP1,MRB1-associated protein	hypothetical protein, conserved
Tb927.11.11680	Tb927.3.4390	2-oxoglutarate dehydrogenase E2 component, putative	dihydrolipoamide dehydrogenase, putative (GCVL-1)
Tb927.2.5850	Tb927.10.290	small nuclear ribonucleoprotein SmD2 (Sm-D2)	proteasome alpha 2 subunit, putative
Tb927.10.7570	Tb927.5.1710	dihydrolipoamide acetyltransferase E2 subunit, putative	ribonucleoprotein p18, mitochondrial precursor, putative
Tb927.11.16030	Tb927.11.7270	proteasome regulatory non-ATP-ase subunit 7 (RPN7)	proteasome beta 3 subunit, putative (PSB3)
Tb927.10.5840	Tb927.2.4540	translation elongation factor 1-beta, putative	Small nuclear ribonucleoprotein-associated protein B (snRNP-B) (Sm protein B) (Sm-B) (SmB), putative (TbSmB)
Tb927.8.5330	Tb927.10.1550	tyrosyl/methionyl-tRNA synthetase, putative	proteasome regulatory non-ATP-ase subunit 5,19S proteasome regulatory subunit (RPN5)
Tb927.11.11030	Tb927.9.9670	exosome-associated protein 4 (EAP4)	proteasome alpha 1 subunit, putative,20S proteasome subunit alpha-6, (putative) (TbPSA6)
Tb927.10.5050	Tb927.10.14750	hypothetical protein, conserved	fibrillarin, putative
Tb927.11.3980	Tb927.7.4420	mitochondrial processing peptidase alpha subunit, putative,metallo-peptidase, Clan ME, Family M16	proteasome alpha 3 subunit, putative
Tb927.11.9220	Tb927.10.2560	proteasome regulatory non-ATP-ase subunit 2 (RPN2)	mitochondrial malate dehydrogenase (mMDH)
Tb927.4.2040	Tb927.10.3380	ALBA-Domain Protein (ALBA3)	60S acidic ribosomal protein P2, putative
Tb11.v5.0196	Tb927.6.670	hypothetical protein, conserved	ribosomal RNA processing protein 45,exosome complex exonuclease (RRP45)
Tb927.2.5850	Tb927.10.15180	small nuclear ribonucleoprotein SmD2 (Sm-D2)	nucleosome assembly protein, putative
Tb927.4.2030	Tb927.7.7430	ALBA-Domain Protein (ALBA4)	ATP synthase alpha chain, mitochondrial precursor,ATP synthase F1, alpha subunit
Tb927.3.3320	Tb927.10.3150	60S ribosomal protein L13, putative	N-acetyltransferase, putative
Tb927.10.9740	Tb927.7.570	proteasome regulatory ATPase subunit 6,19S proteasome regulatory subunit (RPT6)	prefoldin, putative
Tb927.11.14250	Tb927.4.3590	T-complex protein 1, epsilon subunit, putative (TCP-1-epsilon)	translation elongation factor 1-beta, putative
Tb927.10.5840	Tb927.10.1250	translation elongation factor 1-beta, putative	hypothetical protein, conserved
Tb927.4.1630	Tb927.7.4790	ribosomal RNA processing protein 6 (RRP6)	proteasome beta 6 subunit,20S proteasome beta 6 subunit, putative (BETA6)
Tb927.11.800	Tb927.6.670	hypothetical protein, conserved	ribosomal RNA processing protein 45,exosome complex exonuclease (RRP45)
Tb927.11.11680	Tb927.8.1340	2-oxoglutarate dehydrogenase E2 component, putative	60S ribosomal protein L7a, putative
Tb927.4.430	Tb927.8.1340	proteasome beta 7 subunit	60S ribosomal protein L7a, putative
Tb927.11.9980	Tb927.10.180	2-oxoglutarate dehydrogenase E1 component, putative	ATP synthase F1 subunit gamma protein, putative
Tb927.11.11030	Tb927.8.5330	exosome-associated protein 4 (EAP4)	tyrosyl/methionyl-tRNA synthetase, putative
Tb927.3.4390	Tb927.5.1710	dihydrolipoamide dehydrogenase, putative (GCVL-1)	ribonucleoprotein p18, mitochondrial precursor, putative
Tb927.11.7270	Tb927.5.580	proteasome beta 3 subunit, putative (PSB3)	prefoldin subunit, putative
Tb927.11.16040	Tb927.1.4690	hypothetical protein, conserved	arginine N-methyltransferase (PRMT1)
Tb927.11.16600	Tb927.8.7380	exosome-associated protein 2 (EAP2)	dihydrolipoamide dehydrogenase, point mutation,acetoin dehydrogenase e3 component, putative
Tb927.5.1200	Tb927.10.3520	exosome component CSL4,Csl4p homologue (CSL4)	protease regulatory ATPase subunit 4 (RPT4)
Tb11.v5.0196	Tb927.10.9740	hypothetical protein, conserved	proteasome regulatory ATPase subunit 6,19S proteasome regulatory subunit (RPT6)
Tb927.11.12680	Tb927.10.3560	prefoldin subunit 2, putative	arginine N-methyltransferase, putative
Tb927.4.200	Tb927.10.1250	retrotransposon hot spot protein 1 (RHS1), putative	hypothetical protein, conserved
Tb927.8.1340	Tb927.9.5350	60S ribosomal protein L7a, putative	actin related protein 3, putative
Tb927.11.11680	Tb927.5.4460	2-oxoglutarate dehydrogenase E2 component, putative	major vault protein, putative (MVP)
Tb927.10.8190	Tb927.4.2030	T-complex protein 1, theta subunit, putative,CCT-theta, putative (TCP-1-theta)	ALBA-Domain Protein (ALBA4)
Tb927.11.16760	Tb927.7.4790	T-complex protein 1, alpha subunit, putative (TCP-1-alpha)	proteasome beta 6 subunit,20S proteasome beta 6 subunit, putative (BETA6)
Tb927.10.7570	Tb927.4.5040	dihydrolipoamide acetyltransferase E2 subunit, putative	dihydrolipoamide dehydrogenase, putative
Tb927.7.2590	Tb927.9.5210	prefoldin, putative	glutaminyl-tRNA synthetase, putative
Tb927.11.7270	Tb927.10.3380	proteasome beta 3 subunit, putative (PSB3)	60S acidic ribosomal protein P2, putative
Tb927.10.10590	Tb927.4.890	histone H2B, putative	small nuclear ribonucleoprotein SmD3, putative (SmD3)
Tb927.2.2900	Tb927.8.7380	ARP2/3 complex subunit, putative	dihydrolipoamide dehydrogenase, point mutation,acetoin dehydrogenase e3 component, putative
Tb927.10.10030	Tb927.10.1550	hypothetical protein, conserved	proteasome regulatory non-ATP-ase subunit 5,19S proteasome regulatory subunit (RPN5)
Tb927.10.10590	Tb927.10.1250	histone H2B, putative	hypothetical protein, conserved
Tb927.11.3240	Tb927.7.1730	T-complex protein 1, zeta subunit, putative (TCP-1-zeta)	60S ribosomal protein L7, putative
Tb927.8.4410	Tb927.9.5210	ARP2/3 complex subunit, putative	glutaminyl-tRNA synthetase, putative
Tb927.3.3320	Tb927.10.1990	60S ribosomal protein L13, putative	major vault protein, putative (MVP)
Tb927.11.3980	Tb927.3.2230	mitochondrial processing peptidase alpha subunit, putative,metallo-peptidase, Clan ME, Family M16	succinyl-CoA synthetase alpha subunit, putative
Tb927.10.5050	Tb927.11.8890	hypothetical protein, conserved	DNA-dependent RNA polymerases, putative (RPC19)
Tb927.11.3980	Tb927.11.9220	mitochondrial processing peptidase alpha subunit, putative,metallo-peptidase, Clan ME, Family M16	proteasome regulatory non-ATP-ase subunit 2 (RPN2)
Tb927.6.670	Tb927.9.11270	ribosomal RNA processing protein 45,exosome complex exonuclease (RRP45)	T-complex protein 1, eta subunit, putative,t- complex protein 1 (eta subunit), putative (TCP-1-eta)
Tb927.11.12680	Tb927.4.1630	prefoldin subunit 2, putative	ribosomal RNA processing protein 6 (RRP6)
Tb927.11.16040	Tb927.5.1710	hypothetical protein, conserved	ribonucleoprotein p18, mitochondrial precursor, putative
Tb11.v5.0480	Tb927.9.7070	DNA-directed RNA polymerase, alpha subunit, putative	exosome complex exonuclease RRP40 (RRP40)
Tb927.3.780	Tb927.7.1730	proteasome alpha 7 subunit (TbPSA7)	60S ribosomal protein L7, putative
Tb927.5.3170	Tb927.9.7070	ribose-phosphate pyrophosphokinase, putative (PRPS5)	exosome complex exonuclease RRP40 (RRP40)
Tb927.9.11310	Tb927.10.3560	unspecified product	arginine N-methyltransferase, putative
Tb11.v5.0480	Tb927.7.3050	DNA-directed RNA polymerase, alpha subunit, putative	hypothetical protein, conserved
Tb927.10.5670	Tb927.10.3560	N-acetyltransferase subunit Nat1, putative (NAT1)	arginine N-methyltransferase, putative
Tb927.4.890	Tb927.7.2590	small nuclear ribonucleoprotein SmD3, putative (SmD3)	prefoldin, putative
Tb927.10.9430	Tb927.11.4530	phosphoribosylpyrophosphate synthetase, putative (PRS)	N-acetyltransferase subunit ARD1 (ARD1)
Tb927.4.2040	Tb927.10.3580	ALBA-Domain Protein (ALBA3)	hypothetical protein, conserved
Tb927.1.4690	Tb927.5.1200	arginine N-methyltransferase (PRMT1)	exosome component CSL4,Csl4p homologue (CSL4)
Tb927.11.3980	Tb927.11.7020	mitochondrial processing peptidase alpha subunit, putative,metallo-peptidase, Clan ME, Family M16	proteasome alpha 7 subunit, putative (PSA4)
Tb927.11.4530	Tb927.5.2290	N-acetyltransferase subunit ARD1 (ARD1)	ATP-dependent RNA helicase, putative
Tb11.v5.0196	Tb927.9.5350	hypothetical protein, conserved	actin related protein 3, putative
Tb927.11.9220	Tb927.2.2900	proteasome regulatory non-ATP-ase subunit 2 (RPN2)	ARP2/3 complex subunit, putative
Tb927.10.8190	Tb927.10.1250	T-complex protein 1, theta subunit, putative,CCT-theta, putative (TCP-1-theta)	hypothetical protein, conserved
Tb927.5.4460	Tb927.10.4330	major vault protein, putative (MVP)	2-oxoisovalerate dehydrogenase beta subunit, mitochondrial precursor, putative
Tb927.11.16600	Tb927.10.2560	exosome-associated protein 2 (EAP2)	mitochondrial malate dehydrogenase (mMDH)
Tb927.10.2560	Tb927.10.3580	mitochondrial malate dehydrogenase (mMDH)	hypothetical protein, conserved
Tb927.2.4540	Tb927.3.780	Small nuclear ribonucleoprotein-associated protein B (snRNP-B) (Sm protein B) (Sm-B) (SmB), putative (TbSmB)	proteasome alpha 7 subunit (TbPSA7)
Tb927.5.2290	Tb927.9.11310	ATP-dependent RNA helicase, putative	unspecified product
Tb927.11.800	Tb927.10.3380	hypothetical protein, conserved	60S acidic ribosomal protein P2, putative
Tb927.11.11680	Tb927.4.1630	2-oxoglutarate dehydrogenase E2 component, putative	ribosomal RNA processing protein 6 (RRP6)
Tb927.11.800	Tb927.10.3560	hypothetical protein, conserved	arginine N-methyltransferase, putative
Tb927.10.10030	Tb927.10.180	hypothetical protein, conserved	ATP synthase F1 subunit gamma protein, putative
Tb927.11.1450	Tb927.3.2230	2-oxoglutarate dehydrogenase E1 component, putative	succinyl-CoA synthetase alpha subunit, putative
Tb927.3.2230	Tb927.6.670	succinyl-CoA synthetase alpha subunit, putative	ribosomal RNA processing protein 45,exosome complex exonuclease (RRP45)
Tb927.10.4710	Tb927.10.10030	proteasome beta 2 subunit, putative,20S proteasome subunit	hypothetical protein, conserved
Tb927.4.1630	Tb927.10.15720	ribosomal RNA processing protein 6 (RRP6)	proteasome regulatory non-ATP-ase subunit 9,19S proteasome regulatory subunit (RPN9)
Tb927.11.4450	Tb927.9.3990	ALBA-Domain Protein (ALBA2)	ribosomal protein S7, putative
Tb927.11.15430	Tb927.11.3030	U5 small nuclear ribonucleoprotein component, putative,U5 snrnp-specific protein, putative	phosphoribosylpyrophosphate synthetase, putative (PRS)
Tb927.11.12910	Tb927.10.3520	hypothetical protein, conserved	protease regulatory ATPase subunit 4 (RPT4)
Tb927.11.13190	Tb927.4.430	elongation factor 1 gamma, putative	proteasome beta 7 subunit
Tb927.2.4540	Tb927.5.4260	Small nuclear ribonucleoprotein-associated protein B (snRNP-B) (Sm protein B) (Sm-B) (SmB), putative (TbSmB)	histone H4, putative
Tb927.11.4460	Tb927.11.800	ALBA-Domain Protein (ALBA1)	hypothetical protein, conserved
Tb927.11.7020	Tb927.10.14750	proteasome alpha 7 subunit, putative (PSA4)	fibrillarin, putative
Tb927.7.3050	Tb927.10.1990	hypothetical protein, conserved	major vault protein, putative (MVP)
Tb927.10.10030	Tb927.5.4460	hypothetical protein, conserved	major vault protein, putative (MVP)
Tb927.3.780	Tb927.5.3800	proteasome alpha 7 subunit (TbPSA7)	glutamine hydrolysing (not ammonia-dependent) carbomoyl phosphate synthase, putative
Tb927.10.6310	Tb927.11.9220	major vault protein, putative (MVP)	proteasome regulatory non-ATP-ase subunit 2 (RPN2)
Tb927.10.6080	Tb927.10.4330	proteasome beta 5 subunit, putative,proteasome beta 5 subunit (PRCE)	2-oxoisovalerate dehydrogenase beta subunit, mitochondrial precursor, putative
Tb927.11.12680	Tb927.5.4460	prefoldin subunit 2, putative	major vault protein, putative (MVP)
Tb927.4.1630	Tb927.10.2560	ribosomal RNA processing protein 6 (RRP6)	mitochondrial malate dehydrogenase (mMDH)
Tb927.10.7500	Tb927.11.4460	fibrillarin (NOP1)	ALBA-Domain Protein (ALBA1)
	Tb927.9.9670	fibrillarin (NOP1)	proteasome alpha 1 subunit, putative,20S proteasome subunit alpha-6, (putative) (TbPSA6)
Tb927.11.11030	Tb927.3.780	exosome-associated protein 4 (EAP4)	proteasome alpha 7 subunit (TbPSA7)
Tb927.5.1710	Tb927.10.1550	ribonucleoprotein p18, mitochondrial precursor, putative	proteasome regulatory non-ATP-ase subunit 5,19S proteasome regulatory subunit (RPN5)
Tb927.8.5330	Tb927.10.12700	tyrosyl/methionyl-tRNA synthetase, putative	pyruvate dehydrogenase E1 alpha subunit, putative
Tb927.11.4530	Tb927.7.1730	N-acetyltransferase subunit ARD1 (ARD1)	60S ribosomal protein L7, putative
Tb927.11.9220	Tb927.9.7070	proteasome regulatory non-ATP-ase subunit 2 (RPN2)	exosome complex exonuclease RRP40 (RRP40)
Tb927.11.15430	Tb927.4.1270	U5 small nuclear ribonucleoprotein component, putative,U5 snrnp-specific protein, putative	ruvB-like DNA helicase, putative
Tb927.11.8890	Tb927.10.12700	DNA-dependent RNA polymerases, putative (RPC19)	pyruvate dehydrogenase E1 alpha subunit, putative
Tb927.11.3030	Tb927.7.7430	phosphoribosylpyrophosphate synthetase, putative (PRS)	ATP synthase alpha chain, mitochondrial precursor,ATP synthase F1, alpha subunit
Tb927.6.1260	Tb927.9.5350	proteasome beta-1 subunit, putative (TbPSB1)	actin related protein 3, putative
Tb927.7.2940	Tb927.8.7380	histone H2A, putative	dihydrolipoamide dehydrogenase, point mutation,acetoin dehydrogenase e3 component, putative
Tb927.11.11030	Tb927.11.4460	exosome-associated protein 4 (EAP4)	ALBA-Domain Protein (ALBA1)
Tb927.10.1250	Tb927.10.3580	hypothetical protein, conserved	hypothetical protein, conserved
Tb927.11.4450	Tb927.8.7380	ALBA-Domain Protein (ALBA2)	dihydrolipoamide dehydrogenase, point mutation,acetoin dehydrogenase e3 component, putative
Tb927.9.11110	Tb927.10.180	PRP8 protein homologue,U5 snRNA-associated splicing factor	ATP synthase F1 subunit gamma protein, putative
Tb927.5.580	Tb927.10.15180	prefoldin subunit, putative	nucleosome assembly protein, putative
Tb927.2.2900	Tb927.9.5210	ARP2/3 complex subunit, putative	glutaminyl-tRNA synthetase, putative
Tb927.11.16040	Tb927.4.3590	hypothetical protein, conserved	translation elongation factor 1-beta, putative
Tb927.10.6310	Tb927.11.1450	major vault protein, putative (MVP)	2-oxoglutarate dehydrogenase E1 component, putative
Tb927.10.3520	Tb927.10.3560	protease regulatory ATPase subunit 4 (RPT4)	arginine N-methyltransferase, putative
Tb927.11.9220	Tb927.3.3320	proteasome regulatory non-ATP-ase subunit 2 (RPN2)	60S ribosomal protein L13, putative
Tb927.3.4390	Tb927.7.4420	dihydrolipoamide dehydrogenase, putative (GCVL-1)	proteasome alpha 3 subunit, putative
Tb927.11.4450	Tb927.10.14750	ALBA-Domain Protein (ALBA2)	fibrillarin, putative
Tb927.11.16600	Tb927.11.9220	exosome-associated protein 2 (EAP2)	proteasome regulatory non-ATP-ase subunit 2 (RPN2)
Tb927.11.2530	Tb927.10.10590	kinteoplast poly(A) polymerase complex 1 subunit,mitochondrial edited mRNA stability factor 1 subunit,mitochondrial RNA binding complex 1 subunit	histone H2B, putative
Tb927.11.8890	Tb927.8.3150	DNA-dependent RNA polymerases, putative (RPC19)	T-complex protein 1, gamma subunit, putative (TCP-1-gamma)
Tb927.10.9430	Tb927.11.4460	phosphoribosylpyrophosphate synthetase, putative (PRS)	ALBA-Domain Protein (ALBA1)
Tb927.2.2900	Tb927.10.15720	ARP2/3 complex subunit, putative	proteasome regulatory non-ATP-ase subunit 9,19S proteasome regulatory subunit (RPN9)
Tb927.4.890	Tb927.5.1710	small nuclear ribonucleoprotein SmD3, putative (SmD3)	ribonucleoprotein p18, mitochondrial precursor, putative
Tb927.2.4540	Tb927.7.2940	Small nuclear ribonucleoprotein-associated protein B (snRNP-B) (Sm protein B) (Sm-B) (SmB), putative (TbSmB)	histone H2A, putative
Tb927.4.5040	Tb927.10.1250	dihydrolipoamide dehydrogenase, putative	hypothetical protein, conserved
Tb927.11.4450	Tb927.8.3150	ALBA-Domain Protein (ALBA2)	T-complex protein 1, gamma subunit, putative (TCP-1-gamma)
Tb927.2.2900	Tb927.10.3520	ARP2/3 complex subunit, putative	protease regulatory ATPase subunit 4 (RPT4)
Tb927.6.1090	Tb927.5.580	proteasome regulatory ATPase subunit 3 (RPT3)	prefoldin subunit, putative
Tb927.1.4690	Tb927.5.1710	arginine N-methyltransferase (PRMT1)	ribonucleoprotein p18, mitochondrial precursor, putative
Tb927.10.5840	Tb927.5.4460	translation elongation factor 1-beta, putative	major vault protein, putative (MVP)
Tb927.2.5850	Tb927.10.3580	small nuclear ribonucleoprotein SmD2 (Sm-D2)	hypothetical protein, conserved
Tb927.11.8890	Tb927.9.7070	DNA-dependent RNA polymerases, putative (RPC19)	exosome complex exonuclease RRP40 (RRP40)
Tb927.11.7020	Tb927.4.2040	proteasome alpha 7 subunit, putative (PSA4)	ALBA-Domain Protein (ALBA3)
Tb927.10.1060	Tb927.10.3560	T-complex protein 1, delta subunit, putative (TCP-1-delta)	arginine N-methyltransferase, putative
Tb927.5.1710	Tb927.7.2940	ribonucleoprotein p18, mitochondrial precursor, putative	histone H2A, putative
Tb927.4.1630	Tb927.4.5040	ribosomal RNA processing protein 6 (RRP6)	dihydrolipoamide dehydrogenase, putative
Tb927.7.3050	Tb927.10.15720	hypothetical protein, conserved	proteasome regulatory non-ATP-ase subunit 9,19S proteasome regulatory subunit (RPN9)

## Sheet: negative 8
prot_1	prot_2	desc_1	desc_2
Tb927.7.2940	Tb927.10.1990	histone H2A, putative	major vault protein, putative (MVP)
Tb927.11.13190	Tb927.7.570	elongation factor 1 gamma, putative	prefoldin, putative
Tb927.3.2230	Tb927.4.2030	succinyl-CoA synthetase alpha subunit, putative	ALBA-Domain Protein (ALBA4)
Tb927.6.670	Tb927.7.570	ribosomal RNA processing protein 45,exosome complex exonuclease (RRP45)	prefoldin, putative
Tb927.2.5850	Tb927.10.12700	small nuclear ribonucleoprotein SmD2 (Sm-D2)	pyruvate dehydrogenase E1 alpha subunit, putative
Tb927.10.7500	Tb927.11.1710	fibrillarin (NOP1)	mitochondrial RNA binding protein 1,gBP21, MRP1 (GBP21)
Tb927.7.2590	Tb927.8.4410	prefoldin, putative	ARP2/3 complex subunit, putative
Tb927.9.5690	Tb927.9.9670	60S acidic ribosomal protein, putative	proteasome alpha 1 subunit, putative,20S proteasome subunit alpha-6, (putative) (TbPSA6)
Tb927.3.1380	Tb927.10.10030	ATP synthase beta chain, mitochondrial precursor,ATP synthase F1, beta subunit	hypothetical protein, conserved
Tb927.11.14430	Tb927.10.14750	proteasome regulatory non-ATP-ase subunit	fibrillarin, putative
Tb927.10.7500	Tb927.11.4530	fibrillarin (NOP1)	N-acetyltransferase subunit ARD1 (ARD1)
Tb11.v5.0480	Tb927.7.570	DNA-directed RNA polymerase, alpha subunit, putative	prefoldin, putative
Tb927.7.2590	Tb927.9.5210	prefoldin, putative	glutaminyl-tRNA synthetase, putative
Tb927.6.670	Tb927.8.1340	ribosomal RNA processing protein 45,exosome complex exonuclease (RRP45)	60S ribosomal protein L7a, putative
Tb927.10.5670	Tb927.9.5210	N-acetyltransferase subunit Nat1, putative (NAT1)	glutaminyl-tRNA synthetase, putative
Tb927.4.1630	Tb927.9.3990	ribosomal RNA processing protein 6 (RRP6)	ribosomal protein S7, putative
	Tb927.7.7430	ribosomal RNA processing protein 6 (RRP6)	ATP synthase alpha chain, mitochondrial precursor,ATP synthase F1, alpha subunit
Tb927.11.13280	Tb927.3.3320	mitochondrial RNA binding protein 2 (GBP25)	60S ribosomal protein L13, putative
Tb927.11.11680	Tb927.3.1790	2-oxoglutarate dehydrogenase E2 component, putative	pyruvate dehydrogenase E1 beta subunit, putative
Tb927.11.13280	Tb927.9.5350	mitochondrial RNA binding protein 2 (GBP25)	actin related protein 3, putative
Tb927.3.1790	Tb927.4.1630	pyruvate dehydrogenase E1 beta subunit, putative	ribosomal RNA processing protein 6 (RRP6)
Tb927.4.1630	Tb927.5.1060	ribosomal RNA processing protein 6 (RRP6)	mitochondrial processing peptidase, beta subunit, putative,metallo-peptidase, Clan ME, Family M16
	Tb927.6.1090	ribosomal RNA processing protein 6 (RRP6)	proteasome regulatory ATPase subunit 3 (RPT3)
Tb927.10.9740	Tb927.5.580	proteasome regulatory ATPase subunit 6,19S proteasome regulatory subunit (RPT6)	prefoldin subunit, putative
Tb927.8.3150	Tb927.8.5330	T-complex protein 1, gamma subunit, putative (TCP-1-gamma)	tyrosyl/methionyl-tRNA synthetase, putative
Tb927.11.2530	Tb927.6.1090	kinteoplast poly(A) polymerase complex 1 subunit,mitochondrial edited mRNA stability factor 1 subunit,mitochondrial RNA binding complex 1 subunit	proteasome regulatory ATPase subunit 3 (RPT3)
Tb927.4.3590	Tb927.9.11310	translation elongation factor 1-beta, putative	unspecified product
Tb927.2.5850	Tb927.10.14750	small nuclear ribonucleoprotein SmD2 (Sm-D2)	fibrillarin, putative
Tb927.10.5050	Tb927.10.7570	hypothetical protein, conserved	dihydrolipoamide acetyltransferase E2 subunit, putative
Tb927.10.660	Tb927.10.15180	2-oxoisovalerate dehydrogenase alpha subunit, putative	nucleosome assembly protein, putative
Tb927.11.9980	Tb927.3.780	2-oxoglutarate dehydrogenase E1 component, putative	proteasome alpha 7 subunit (TbPSA7)
Tb927.6.670	Tb927.7.1730	ribosomal RNA processing protein 45,exosome complex exonuclease (RRP45)	60S ribosomal protein L7, putative
Tb927.7.2570	Tb927.9.5350	guide RNA associated protein, GAP2	actin related protein 3, putative
Tb927.11.12910	Tb927.7.4790	hypothetical protein, conserved	proteasome beta 6 subunit,20S proteasome beta 6 subunit, putative (BETA6)
Tb927.11.4530	Tb927.10.4330	N-acetyltransferase subunit ARD1 (ARD1)	2-oxoisovalerate dehydrogenase beta subunit, mitochondrial precursor, putative
Tb927.5.2960	Tb927.7.2590	phosphoribosylpyrophosphate synthetase, putative (PRS)	prefoldin, putative
Tb927.3.3320	Tb927.10.1550	60S ribosomal protein L13, putative	proteasome regulatory non-ATP-ase subunit 5,19S proteasome regulatory subunit (RPN5)
Tb927.5.1060	Tb927.7.4790	mitochondrial processing peptidase, beta subunit, putative,metallo-peptidase, Clan ME, Family M16	proteasome beta 6 subunit,20S proteasome beta 6 subunit, putative (BETA6)
Tb927.1.4690	Tb927.9.11310	arginine N-methyltransferase (PRMT1)	unspecified product
Tb927.5.2290	Tb927.10.290	ATP-dependent RNA helicase, putative	proteasome alpha 2 subunit, putative
Tb927.7.4790	Tb927.10.15180	proteasome beta 6 subunit,20S proteasome beta 6 subunit, putative (BETA6)	nucleosome assembly protein, putative
Tb927.11.800	Tb927.10.15180	hypothetical protein, conserved	nucleosome assembly protein, putative
Tb11.v5.0480	Tb927.11.4450	DNA-directed RNA polymerase, alpha subunit, putative	ALBA-Domain Protein (ALBA2)
Tb927.11.16040	Tb927.11.8890	hypothetical protein, conserved	DNA-dependent RNA polymerases, putative (RPC19)
Tb927.4.1630	Tb927.5.2290	ribosomal RNA processing protein 6 (RRP6)	ATP-dependent RNA helicase, putative
Tb927.11.13280	Tb927.6.1260	mitochondrial RNA binding protein 2 (GBP25)	proteasome beta-1 subunit, putative (TbPSB1)
Tb927.3.2230	Tb927.7.2550	succinyl-CoA synthetase alpha subunit, putative	proteasome regulatory ATPase subunit 5 (RPT5)
Tb927.10.660	Tb927.3.2230	2-oxoisovalerate dehydrogenase alpha subunit, putative	succinyl-CoA synthetase alpha subunit, putative
Tb927.6.1260	Tb927.9.5690	proteasome beta-1 subunit, putative (TbPSB1)	60S acidic ribosomal protein, putative
Tb927.10.7570	Tb927.11.12680	dihydrolipoamide acetyltransferase E2 subunit, putative	prefoldin subunit 2, putative
Tb927.11.1710	Tb927.10.3560	mitochondrial RNA binding protein 1,gBP21, MRP1 (GBP21)	arginine N-methyltransferase, putative
Tb927.11.15430	Tb927.8.1340	U5 small nuclear ribonucleoprotein component, putative,U5 snrnp-specific protein, putative	60S ribosomal protein L7a, putative
Tb927.10.10030	Tb927.6.1090	hypothetical protein, conserved	proteasome regulatory ATPase subunit 3 (RPT3)
Tb927.11.14430	Tb927.5.2960	proteasome regulatory non-ATP-ase subunit	phosphoribosylpyrophosphate synthetase, putative (PRS)
Tb927.5.2960	Tb927.9.7070	phosphoribosylpyrophosphate synthetase, putative (PRS)	exosome complex exonuclease RRP40 (RRP40)
Tb927.3.4390	Tb927.10.15180	dihydrolipoamide dehydrogenase, putative (GCVL-1)	nucleosome assembly protein, putative
Tb927.9.7070	Tb927.10.3150	exosome complex exonuclease RRP40 (RRP40)	N-acetyltransferase, putative
Tb927.4.2030	Tb927.8.4410	ALBA-Domain Protein (ALBA4)	ARP2/3 complex subunit, putative
Tb927.9.11110	Tb927.9.5210	PRP8 protein homologue,U5 snRNA-associated splicing factor	glutaminyl-tRNA synthetase, putative
Tb927.10.5670	Tb927.4.3590	N-acetyltransferase subunit Nat1, putative (NAT1)	translation elongation factor 1-beta, putative
Tb927.5.1060	Tb927.10.1550	mitochondrial processing peptidase, beta subunit, putative,metallo-peptidase, Clan ME, Family M16	proteasome regulatory non-ATP-ase subunit 5,19S proteasome regulatory subunit (RPN5)
Tb927.10.5840	Tb927.4.5040	translation elongation factor 1-beta, putative	dihydrolipoamide dehydrogenase, putative
Tb927.6.1090	Tb927.7.2940	proteasome regulatory ATPase subunit 3 (RPT3)	histone H2A, putative
Tb927.2.3800	Tb927.10.1550	guide RNA associated protein, GAP1,MRB1-associated protein	proteasome regulatory non-ATP-ase subunit 5,19S proteasome regulatory subunit (RPN5)
Tb927.11.7270	Tb927.5.3800	proteasome beta 3 subunit, putative (PSB3)	glutamine hydrolysing (not ammonia-dependent) carbomoyl phosphate synthase, putative
Tb927.5.3170	Tb927.10.3150	ribose-phosphate pyrophosphokinase, putative (PRPS5)	N-acetyltransferase, putative
Tb927.3.1790	Tb927.8.1340	pyruvate dehydrogenase E1 beta subunit, putative	60S ribosomal protein L7a, putative
Tb927.10.10030	Tb927.10.12700	hypothetical protein, conserved	pyruvate dehydrogenase E1 alpha subunit, putative
Tb927.10.7500	Tb927.5.4460	fibrillarin (NOP1)	major vault protein, putative (MVP)
Tb927.11.15430	Tb927.11.3240	U5 small nuclear ribonucleoprotein component, putative,U5 snrnp-specific protein, putative	T-complex protein 1, zeta subunit, putative (TCP-1-zeta)
Tb927.10.1250	Tb927.9.5690	hypothetical protein, conserved	60S acidic ribosomal protein, putative
Tb927.5.2960	Tb927.9.11270	phosphoribosylpyrophosphate synthetase, putative (PRS)	T-complex protein 1, eta subunit, putative,t- complex protein 1 (eta subunit), putative (TCP-1-eta)
Tb927.9.5730	Tb927.10.1990	nucleosome assembly protein-like protein	major vault protein, putative (MVP)
Tb927.10.6310	Tb927.11.14430	major vault protein, putative (MVP)	proteasome regulatory non-ATP-ase subunit
Tb927.11.13190	Tb927.4.890	elongation factor 1 gamma, putative	small nuclear ribonucleoprotein SmD3, putative (SmD3)
Tb927.10.7570	Tb927.11.16600	dihydrolipoamide acetyltransferase E2 subunit, putative	exosome-associated protein 2 (EAP2)
Tb927.11.4530	Tb927.3.2230	N-acetyltransferase subunit ARD1 (ARD1)	succinyl-CoA synthetase alpha subunit, putative
Tb927.10.10590	Tb927.10.4330	histone H2B, putative	2-oxoisovalerate dehydrogenase beta subunit, mitochondrial precursor, putative
Tb927.2.3800	Tb927.3.2230	guide RNA associated protein, GAP1,MRB1-associated protein	succinyl-CoA synthetase alpha subunit, putative
Tb927.11.14250	Tb927.10.230	T-complex protein 1, epsilon subunit, putative (TCP-1-epsilon)	proteasome alpha 5 subunit, putative,20S proteasome subunit alpha 5
Tb927.11.8890	Tb927.7.4790	DNA-dependent RNA polymerases, putative (RPC19)	proteasome beta 6 subunit,20S proteasome beta 6 subunit, putative (BETA6)
Tb927.10.5670	Tb927.10.2560	N-acetyltransferase subunit Nat1, putative (NAT1)	mitochondrial malate dehydrogenase (mMDH)
Tb927.4.5040	Tb927.5.1710	dihydrolipoamide dehydrogenase, putative	ribonucleoprotein p18, mitochondrial precursor, putative
Tb927.11.13190	Tb927.9.9670	elongation factor 1 gamma, putative	proteasome alpha 1 subunit, putative,20S proteasome subunit alpha-6, (putative) (TbPSA6)
Tb927.11.800	Tb927.10.15800	hypothetical protein, conserved	actin related protein 2, putative
Tb927.11.13190	Tb927.11.1710	elongation factor 1 gamma, putative	mitochondrial RNA binding protein 1,gBP21, MRP1 (GBP21)
Tb927.11.14250	Tb927.11.16030	T-complex protein 1, epsilon subunit, putative (TCP-1-epsilon)	proteasome regulatory non-ATP-ase subunit 7 (RPN7)
Tb927.5.1060	Tb927.10.4540	mitochondrial processing peptidase, beta subunit, putative,metallo-peptidase, Clan ME, Family M16	ARP2/3 complex subunit, putative
Tb927.7.2550	Tb927.9.5690	proteasome regulatory ATPase subunit 5 (RPT5)	60S acidic ribosomal protein, putative
Tb927.10.4710	Tb927.11.9220	proteasome beta 2 subunit, putative,20S proteasome subunit	proteasome regulatory non-ATP-ase subunit 2 (RPN2)
Tb927.3.2230	Tb927.9.5690	succinyl-CoA synthetase alpha subunit, putative	60S acidic ribosomal protein, putative
Tb927.2.3800	Tb927.10.3380	guide RNA associated protein, GAP1,MRB1-associated protein	60S acidic ribosomal protein P2, putative
Tb927.11.3240	Tb927.4.5040	T-complex protein 1, zeta subunit, putative (TCP-1-zeta)	dihydrolipoamide dehydrogenase, putative
Tb927.10.10590	Tb927.4.3590	histone H2B, putative	translation elongation factor 1-beta, putative
Tb927.10.8190	Tb927.10.9430	T-complex protein 1, theta subunit, putative,CCT-theta, putative (TCP-1-theta)	phosphoribosylpyrophosphate synthetase, putative (PRS)
Tb927.11.800	Tb927.5.3170	hypothetical protein, conserved	ribose-phosphate pyrophosphokinase, putative (PRPS5)
Tb927.6.670	Tb927.10.15720	ribosomal RNA processing protein 45,exosome complex exonuclease (RRP45)	proteasome regulatory non-ATP-ase subunit 9,19S proteasome regulatory subunit (RPN9)
Tb927.11.15430	Tb927.5.3800	U5 small nuclear ribonucleoprotein component, putative,U5 snrnp-specific protein, putative	glutamine hydrolysing (not ammonia-dependent) carbomoyl phosphate synthase, putative
Tb927.11.12910	Tb927.4.1630	hypothetical protein, conserved	ribosomal RNA processing protein 6 (RRP6)
Tb927.4.1270	Tb927.4.2040	ruvB-like DNA helicase, putative	ALBA-Domain Protein (ALBA3)
Tb927.10.9740	Tb927.10.3150	proteasome regulatory ATPase subunit 6,19S proteasome regulatory subunit (RPT6)	N-acetyltransferase, putative
Tb927.10.7570	Tb927.7.2550	dihydrolipoamide acetyltransferase E2 subunit, putative	proteasome regulatory ATPase subunit 5 (RPT5)
Tb927.10.5840	Tb927.11.9980	translation elongation factor 1-beta, putative	2-oxoglutarate dehydrogenase E1 component, putative
Tb927.11.1710	Tb927.3.1380	mitochondrial RNA binding protein 1,gBP21, MRP1 (GBP21)	ATP synthase beta chain, mitochondrial precursor,ATP synthase F1, beta subunit
Tb927.5.2290	Tb927.7.2570	ATP-dependent RNA helicase, putative	guide RNA associated protein, GAP2
Tb927.5.3800	Tb927.10.3380	glutamine hydrolysing (not ammonia-dependent) carbomoyl phosphate synthase, putative	60S acidic ribosomal protein P2, putative
Tb927.11.13190	Tb927.5.4460	elongation factor 1 gamma, putative	major vault protein, putative (MVP)
Tb927.5.1710	Tb927.10.3560	ribonucleoprotein p18, mitochondrial precursor, putative	arginine N-methyltransferase, putative
Tb927.10.6310	Tb927.10.14750	major vault protein, putative (MVP)	fibrillarin, putative
	Tb927.9.3990	major vault protein, putative (MVP)	ribosomal protein S7, putative
Tb927.4.1630	Tb927.7.3050	ribosomal RNA processing protein 6 (RRP6)	hypothetical protein, conserved
Tb927.11.16600	Tb927.4.5040	exosome-associated protein 2 (EAP2)	dihydrolipoamide dehydrogenase, putative
Tb927.11.12910	Tb927.10.3560	hypothetical protein, conserved	arginine N-methyltransferase, putative
Tb927.9.11310	Tb927.10.3520	unspecified product	protease regulatory ATPase subunit 4 (RPT4)
Tb927.11.4530	Tb927.7.3050	N-acetyltransferase subunit ARD1 (ARD1)	hypothetical protein, conserved
Tb927.4.1630	Tb927.10.3520	ribosomal RNA processing protein 6 (RRP6)	protease regulatory ATPase subunit 4 (RPT4)
Tb927.7.4420	Tb927.10.3380	proteasome alpha 3 subunit, putative	60S acidic ribosomal protein P2, putative
Tb927.4.1630	Tb927.4.2040	ribosomal RNA processing protein 6 (RRP6)	ALBA-Domain Protein (ALBA3)
Tb927.11.7270	Tb927.5.1060	proteasome beta 3 subunit, putative (PSB3)	mitochondrial processing peptidase, beta subunit, putative,metallo-peptidase, Clan ME, Family M16
Tb927.10.14750	Tb927.10.3560	fibrillarin, putative	arginine N-methyltransferase, putative
Tb927.10.1250	Tb927.7.2940	hypothetical protein, conserved	histone H2A, putative
Tb927.5.2960	Tb927.6.4990	phosphoribosylpyrophosphate synthetase, putative (PRS)	ATP synthase, epsilon chain, putative
Tb927.5.3800	Tb927.7.2590	glutamine hydrolysing (not ammonia-dependent) carbomoyl phosphate synthase, putative	prefoldin, putative
Tb927.5.1200	Tb927.9.11270	exosome component CSL4,Csl4p homologue (CSL4)	T-complex protein 1, eta subunit, putative,t- complex protein 1 (eta subunit), putative (TCP-1-eta)
Tb927.10.8190	Tb927.10.3560	T-complex protein 1, theta subunit, putative,CCT-theta, putative (TCP-1-theta)	arginine N-methyltransferase, putative
Tb927.11.1900	Tb927.7.2940	T-complex protein 1, beta subunit, putative	histone H2A, putative
Tb927.11.14250	Tb927.10.180	T-complex protein 1, epsilon subunit, putative (TCP-1-epsilon)	ATP synthase F1 subunit gamma protein, putative
Tb927.9.7070	Tb927.10.1550	exosome complex exonuclease RRP40 (RRP40)	proteasome regulatory non-ATP-ase subunit 5,19S proteasome regulatory subunit (RPN5)
Tb927.11.3980	Tb927.10.230	mitochondrial processing peptidase alpha subunit, putative,metallo-peptidase, Clan ME, Family M16	proteasome alpha 5 subunit, putative,20S proteasome subunit alpha 5
Tb927.9.11310	Tb927.9.3990	unspecified product	ribosomal protein S7, putative
Tb927.11.4450	Tb927.4.430	ALBA-Domain Protein (ALBA2)	proteasome beta 7 subunit
Tb11.v5.0196	Tb927.11.3030	hypothetical protein, conserved	phosphoribosylpyrophosphate synthetase, putative (PRS)
Tb927.10.5840	Tb927.10.10590	translation elongation factor 1-beta, putative	histone H2B, putative
Tb927.4.2030	Tb927.9.5690	ALBA-Domain Protein (ALBA4)	60S acidic ribosomal protein, putative
Tb11.v5.0480	Tb927.5.1710	DNA-directed RNA polymerase, alpha subunit, putative	ribonucleoprotein p18, mitochondrial precursor, putative
Tb927.6.670	Tb927.8.4410	ribosomal RNA processing protein 45,exosome complex exonuclease (RRP45)	ARP2/3 complex subunit, putative
Tb927.11.4530	Tb927.7.2570	N-acetyltransferase subunit ARD1 (ARD1)	guide RNA associated protein, GAP2
Tb927.8.7380	Tb927.9.5730	dihydrolipoamide dehydrogenase, point mutation,acetoin dehydrogenase e3 component, putative	nucleosome assembly protein-like protein
Tb927.11.3240	Tb927.3.1380	T-complex protein 1, zeta subunit, putative (TCP-1-zeta)	ATP synthase beta chain, mitochondrial precursor,ATP synthase F1, beta subunit
Tb927.11.14430	Tb927.10.3560	proteasome regulatory non-ATP-ase subunit	arginine N-methyltransferase, putative
Tb927.3.4390	Tb927.9.11270	dihydrolipoamide dehydrogenase, putative (GCVL-1)	T-complex protein 1, eta subunit, putative,t- complex protein 1 (eta subunit), putative (TCP-1-eta)
Tb927.6.4990	Tb927.9.3990	ATP synthase, epsilon chain, putative	ribosomal protein S7, putative
Tb927.10.5670	Tb927.11.2530	N-acetyltransferase subunit Nat1, putative (NAT1)	kinteoplast poly(A) polymerase complex 1 subunit,mitochondrial edited mRNA stability factor 1 subunit,mitochondrial RNA binding complex 1 subunit
Tb927.11.14250	Tb927.9.7070	T-complex protein 1, epsilon subunit, putative (TCP-1-epsilon)	exosome complex exonuclease RRP40 (RRP40)
Tb927.11.7020	Tb927.10.1250	proteasome alpha 7 subunit, putative (PSA4)	hypothetical protein, conserved
Tb927.11.16600	Tb927.9.5350	exosome-associated protein 2 (EAP2)	actin related protein 3, putative
Tb927.11.8890	Tb927.10.1550	DNA-dependent RNA polymerases, putative (RPC19)	proteasome regulatory non-ATP-ase subunit 5,19S proteasome regulatory subunit (RPN5)
Tb927.11.3980	Tb927.10.3380	mitochondrial processing peptidase alpha subunit, putative,metallo-peptidase, Clan ME, Family M16	60S acidic ribosomal protein P2, putative
Tb927.7.2570	Tb927.7.3050	guide RNA associated protein, GAP2	hypothetical protein, conserved
Tb927.3.4390	Tb927.4.2030	dihydrolipoamide dehydrogenase, putative (GCVL-1)	ALBA-Domain Protein (ALBA4)
Tb927.6.1090	Tb927.10.14750	proteasome regulatory ATPase subunit 3 (RPT3)	fibrillarin, putative
Tb927.1.4690	Tb927.11.7020	arginine N-methyltransferase (PRMT1)	proteasome alpha 7 subunit, putative (PSA4)
Tb927.3.4390	Tb927.8.1340	dihydrolipoamide dehydrogenase, putative (GCVL-1)	60S ribosomal protein L7a, putative
Tb927.11.1710	Tb927.2.2900	mitochondrial RNA binding protein 1,gBP21, MRP1 (GBP21)	ARP2/3 complex subunit, putative
Tb927.11.16600	Tb927.5.4260	exosome-associated protein 2 (EAP2)	histone H4, putative
Tb927.10.3150	Tb927.10.3580	N-acetyltransferase, putative	hypothetical protein, conserved
Tb11.v5.0196	Tb927.8.5330	hypothetical protein, conserved	tyrosyl/methionyl-tRNA synthetase, putative
Tb927.10.4710	Tb927.2.3800	proteasome beta 2 subunit, putative,20S proteasome subunit	guide RNA associated protein, GAP1,MRB1-associated protein
Tb927.5.1200	Tb927.5.3800	exosome component CSL4,Csl4p homologue (CSL4)	glutamine hydrolysing (not ammonia-dependent) carbomoyl phosphate synthase, putative
Tb927.1.4690	Tb927.7.4420	arginine N-methyltransferase (PRMT1)	proteasome alpha 3 subunit, putative
Tb927.11.13190	Tb927.10.1060	elongation factor 1 gamma, putative	T-complex protein 1, delta subunit, putative (TCP-1-delta)
Tb927.6.670	Tb927.10.12700	ribosomal RNA processing protein 45,exosome complex exonuclease (RRP45)	pyruvate dehydrogenase E1 alpha subunit, putative
Tb927.11.14250	Tb927.8.5330	T-complex protein 1, epsilon subunit, putative (TCP-1-epsilon)	tyrosyl/methionyl-tRNA synthetase, putative
Tb927.10.1250	Tb927.9.11310	hypothetical protein, conserved	unspecified product
Tb927.5.1200	Tb927.10.230	exosome component CSL4,Csl4p homologue (CSL4)	proteasome alpha 5 subunit, putative,20S proteasome subunit alpha 5
Tb927.11.4460	Tb927.3.780	ALBA-Domain Protein (ALBA1)	proteasome alpha 7 subunit (TbPSA7)
Tb927.9.9670	Tb927.10.4540	proteasome alpha 1 subunit, putative,20S proteasome subunit alpha-6, (putative) (TbPSA6)	ARP2/3 complex subunit, putative
Tb927.11.15430	Tb927.6.4990	U5 small nuclear ribonucleoprotein component, putative,U5 snrnp-specific protein, putative	ATP synthase, epsilon chain, putative
Tb927.9.5210	Tb927.10.3560	glutaminyl-tRNA synthetase, putative	arginine N-methyltransferase, putative
Tb927.10.8190	Tb927.6.670	T-complex protein 1, theta subunit, putative,CCT-theta, putative (TCP-1-theta)	ribosomal RNA processing protein 45,exosome complex exonuclease (RRP45)
Tb927.2.3800	Tb927.7.2550	guide RNA associated protein, GAP1,MRB1-associated protein	proteasome regulatory ATPase subunit 5 (RPT5)
Tb927.8.5330	Tb927.10.3560	tyrosyl/methionyl-tRNA synthetase, putative	arginine N-methyltransferase, putative
Tb927.7.4420	Tb927.10.3560	proteasome alpha 3 subunit, putative	arginine N-methyltransferase, putative
Tb927.10.9740	Tb927.4.2040	proteasome regulatory ATPase subunit 6,19S proteasome regulatory subunit (RPT6)	ALBA-Domain Protein (ALBA3)
Tb11.v5.0480	Tb927.9.9670	DNA-directed RNA polymerase, alpha subunit, putative	proteasome alpha 1 subunit, putative,20S proteasome subunit alpha-6, (putative) (TbPSA6)
Tb927.4.2040	Tb927.10.3520	ALBA-Domain Protein (ALBA3)	protease regulatory ATPase subunit 4 (RPT4)
Tb927.1.4690	Tb927.10.4330	arginine N-methyltransferase (PRMT1)	2-oxoisovalerate dehydrogenase beta subunit, mitochondrial precursor, putative
Tb927.7.7430	Tb927.9.3990	ATP synthase alpha chain, mitochondrial precursor,ATP synthase F1, alpha subunit	ribosomal protein S7, putative
Tb11.v5.0196	Tb927.11.15430	hypothetical protein, conserved	U5 small nuclear ribonucleoprotein component, putative,U5 snrnp-specific protein, putative
Tb927.6.1090	Tb927.6.670	proteasome regulatory ATPase subunit 3 (RPT3)	ribosomal RNA processing protein 45,exosome complex exonuclease (RRP45)
Tb927.4.1270	Tb927.4.890	ruvB-like DNA helicase, putative	small nuclear ribonucleoprotein SmD3, putative (SmD3)
Tb11.v5.0480	Tb927.4.2030	DNA-directed RNA polymerase, alpha subunit, putative	ALBA-Domain Protein (ALBA4)
Tb927.3.4390	Tb927.9.5730	dihydrolipoamide dehydrogenase, putative (GCVL-1)	nucleosome assembly protein-like protein
Tb927.11.14250	Tb927.7.4790	T-complex protein 1, epsilon subunit, putative (TCP-1-epsilon)	proteasome beta 6 subunit,20S proteasome beta 6 subunit, putative (BETA6)
Tb927.10.5050	Tb927.8.1340	hypothetical protein, conserved	60S ribosomal protein L7a, putative
Tb927.4.3590	Tb927.10.1250	translation elongation factor 1-beta, putative	hypothetical protein, conserved
Tb11.v5.0196	Tb927.11.13190	hypothetical protein, conserved	elongation factor 1 gamma, putative
Tb927.4.890	Tb927.10.1250	small nuclear ribonucleoprotein SmD3, putative (SmD3)	hypothetical protein, conserved
Tb927.7.2570	Tb927.10.15720	guide RNA associated protein, GAP2	proteasome regulatory non-ATP-ase subunit 9,19S proteasome regulatory subunit (RPN9)
Tb927.11.3240	Tb927.4.1630	T-complex protein 1, zeta subunit, putative (TCP-1-zeta)	ribosomal RNA processing protein 6 (RRP6)
Tb927.11.4460	Tb927.10.10030	ALBA-Domain Protein (ALBA1)	hypothetical protein, conserved
Tb927.8.5330	Tb927.10.1550	tyrosyl/methionyl-tRNA synthetase, putative	proteasome regulatory non-ATP-ase subunit 5,19S proteasome regulatory subunit (RPN5)
Tb927.4.430	Tb927.5.2960	proteasome beta 7 subunit	phosphoribosylpyrophosphate synthetase, putative (PRS)
Tb927.10.9430	Tb927.6.670	phosphoribosylpyrophosphate synthetase, putative (PRS)	ribosomal RNA processing protein 45,exosome complex exonuclease (RRP45)
Tb927.2.2900	Tb927.3.1380	ARP2/3 complex subunit, putative	ATP synthase beta chain, mitochondrial precursor,ATP synthase F1, beta subunit
Tb927.11.4460	Tb927.7.3050	ALBA-Domain Protein (ALBA1)	hypothetical protein, conserved
Tb927.11.1710	Tb927.9.11270	mitochondrial RNA binding protein 1,gBP21, MRP1 (GBP21)	T-complex protein 1, eta subunit, putative,t- complex protein 1 (eta subunit), putative (TCP-1-eta)
Tb927.2.2900	Tb927.10.1060	ARP2/3 complex subunit, putative	T-complex protein 1, delta subunit, putative (TCP-1-delta)
Tb927.11.12680	Tb927.8.3150	prefoldin subunit 2, putative	T-complex protein 1, gamma subunit, putative (TCP-1-gamma)
Tb11.v5.0196	Tb927.7.7430	hypothetical protein, conserved	ATP synthase alpha chain, mitochondrial precursor,ATP synthase F1, alpha subunit
Tb927.10.1990	Tb927.10.4330	major vault protein, putative (MVP)	2-oxoisovalerate dehydrogenase beta subunit, mitochondrial precursor, putative
Tb11.v5.0196	Tb927.11.4460	hypothetical protein, conserved	ALBA-Domain Protein (ALBA1)
Tb927.11.9220	Tb927.10.2560	proteasome regulatory non-ATP-ase subunit 2 (RPN2)	mitochondrial malate dehydrogenase (mMDH)
Tb927.10.6080	Tb927.11.12680	proteasome beta 5 subunit, putative,proteasome beta 5 subunit (PRCE)	prefoldin subunit 2, putative
Tb927.11.12680	Tb927.10.230	prefoldin subunit 2, putative	proteasome alpha 5 subunit, putative,20S proteasome subunit alpha 5
Tb927.10.7450	Tb927.7.4790	exosome complex exonuclease RRP41A,Rrp41p homologue (RRP41A)	proteasome beta 6 subunit,20S proteasome beta 6 subunit, putative (BETA6)
Tb927.5.4460	Tb927.9.11310	major vault protein, putative (MVP)	unspecified product
Tb927.10.6080	Tb927.10.7450	proteasome beta 5 subunit, putative,proteasome beta 5 subunit (PRCE)	exosome complex exonuclease RRP41A,Rrp41p homologue (RRP41A)
	Tb927.3.4390	proteasome beta 5 subunit, putative,proteasome beta 5 subunit (PRCE)	dihydrolipoamide dehydrogenase, putative (GCVL-1)
Tb927.10.7570	Tb927.10.290	dihydrolipoamide acetyltransferase E2 subunit, putative	proteasome alpha 2 subunit, putative
Tb927.10.4710	Tb927.10.7450	proteasome beta 2 subunit, putative,20S proteasome subunit	exosome complex exonuclease RRP41A,Rrp41p homologue (RRP41A)
Tb927.4.890	Tb927.10.3560	small nuclear ribonucleoprotein SmD3, putative (SmD3)	arginine N-methyltransferase, putative
Tb927.11.3980	Tb927.5.580	mitochondrial processing peptidase alpha subunit, putative,metallo-peptidase, Clan ME, Family M16	prefoldin subunit, putative
Tb927.11.16030	Tb927.4.3590	proteasome regulatory non-ATP-ase subunit 7 (RPN7)	translation elongation factor 1-beta, putative
Tb927.4.1630	Tb927.10.15800	ribosomal RNA processing protein 6 (RRP6)	actin related protein 2, putative
	Tb927.6.1260	ribosomal RNA processing protein 6 (RRP6)	proteasome beta-1 subunit, putative (TbPSB1)
Tb927.10.6310	Tb927.11.4530	major vault protein, putative (MVP)	N-acetyltransferase subunit ARD1 (ARD1)
Tb927.11.3980	Tb927.4.200	mitochondrial processing peptidase alpha subunit, putative,metallo-peptidase, Clan ME, Family M16	retrotransposon hot spot protein 1 (RHS1), putative
Tb927.11.16760	Tb927.7.2570	T-complex protein 1, alpha subunit, putative (TCP-1-alpha)	guide RNA associated protein, GAP2
Tb927.7.570	Tb927.10.1550	prefoldin, putative	proteasome regulatory non-ATP-ase subunit 5,19S proteasome regulatory subunit (RPN5)
Tb927.5.1060	Tb927.5.2960	mitochondrial processing peptidase, beta subunit, putative,metallo-peptidase, Clan ME, Family M16	phosphoribosylpyrophosphate synthetase, putative (PRS)
Tb927.11.14250	Tb927.11.9220	T-complex protein 1, epsilon subunit, putative (TCP-1-epsilon)	proteasome regulatory non-ATP-ase subunit 2 (RPN2)
Tb927.5.4260	Tb927.9.11270	histone H4, putative	T-complex protein 1, eta subunit, putative,t- complex protein 1 (eta subunit), putative (TCP-1-eta)
Tb927.11.1710	Tb927.11.2530	mitochondrial RNA binding protein 1,gBP21, MRP1 (GBP21)	kinteoplast poly(A) polymerase complex 1 subunit,mitochondrial edited mRNA stability factor 1 subunit,mitochondrial RNA binding complex 1 subunit
Tb927.11.4460	Tb927.11.9220	ALBA-Domain Protein (ALBA1)	proteasome regulatory non-ATP-ase subunit 2 (RPN2)
Tb927.11.14250	Tb927.10.2560	T-complex protein 1, epsilon subunit, putative (TCP-1-epsilon)	mitochondrial malate dehydrogenase (mMDH)
Tb927.4.890	Tb927.10.1990	small nuclear ribonucleoprotein SmD3, putative (SmD3)	major vault protein, putative (MVP)
Tb927.11.12910	Tb927.11.4450	hypothetical protein, conserved	ALBA-Domain Protein (ALBA2)
Tb927.11.8890	Tb927.10.290	DNA-dependent RNA polymerases, putative (RPC19)	proteasome alpha 2 subunit, putative
Tb927.10.6080	Tb927.1.4690	proteasome beta 5 subunit, putative,proteasome beta 5 subunit (PRCE)	arginine N-methyltransferase (PRMT1)
Tb927.5.1200	Tb927.10.1550	exosome component CSL4,Csl4p homologue (CSL4)	proteasome regulatory non-ATP-ase subunit 5,19S proteasome regulatory subunit (RPN5)
Tb927.11.13190	Tb927.5.1200	elongation factor 1 gamma, putative	exosome component CSL4,Csl4p homologue (CSL4)
Tb927.4.430	Tb927.9.3990	proteasome beta 7 subunit	ribosomal protein S7, putative
Tb927.10.6310	Tb927.11.13280	major vault protein, putative (MVP)	mitochondrial RNA binding protein 2 (GBP25)
Tb927.3.4390	Tb927.10.3380	dihydrolipoamide dehydrogenase, putative (GCVL-1)	60S acidic ribosomal protein P2, putative
Tb927.11.1450	Tb927.7.570	2-oxoglutarate dehydrogenase E1 component, putative	prefoldin, putative
Tb927.10.1250	Tb927.7.7430	hypothetical protein, conserved	ATP synthase alpha chain, mitochondrial precursor,ATP synthase F1, alpha subunit
Tb927.11.1710	Tb927.7.1730	mitochondrial RNA binding protein 1,gBP21, MRP1 (GBP21)	60S ribosomal protein L7, putative
Tb927.11.16760	Tb927.9.11310	T-complex protein 1, alpha subunit, putative (TCP-1-alpha)	unspecified product
Tb927.11.13280	Tb927.2.5850	mitochondrial RNA binding protein 2 (GBP25)	small nuclear ribonucleoprotein SmD2 (Sm-D2)
Tb927.1.4690	Tb927.7.3050	arginine N-methyltransferase (PRMT1)	hypothetical protein, conserved
Tb927.10.660	Tb927.6.670	2-oxoisovalerate dehydrogenase alpha subunit, putative	ribosomal RNA processing protein 45,exosome complex exonuclease (RRP45)
Tb927.11.12680	Tb927.11.3030	prefoldin subunit 2, putative	phosphoribosylpyrophosphate synthetase, putative (PRS)
Tb927.11.2530	Tb927.11.3980	kinteoplast poly(A) polymerase complex 1 subunit,mitochondrial edited mRNA stability factor 1 subunit,mitochondrial RNA binding complex 1 subunit	mitochondrial processing peptidase alpha subunit, putative,metallo-peptidase, Clan ME, Family M16
Tb927.10.6080	Tb927.10.1250	proteasome beta 5 subunit, putative,proteasome beta 5 subunit (PRCE)	hypothetical protein, conserved
Tb927.10.10030	Tb927.7.1730	hypothetical protein, conserved	60S ribosomal protein L7, putative
Tb927.5.3800	Tb927.9.11270	glutamine hydrolysing (not ammonia-dependent) carbomoyl phosphate synthase, putative	T-complex protein 1, eta subunit, putative,t- complex protein 1 (eta subunit), putative (TCP-1-eta)
Tb927.2.2900	Tb927.10.3380	ARP2/3 complex subunit, putative	60S acidic ribosomal protein P2, putative
Tb927.10.5050	Tb927.11.800	hypothetical protein, conserved	hypothetical protein, conserved
Tb927.11.3240	Tb927.10.180	T-complex protein 1, zeta subunit, putative (TCP-1-zeta)	ATP synthase F1 subunit gamma protein, putative
Tb927.1.4690	Tb927.4.2030	arginine N-methyltransferase (PRMT1)	ALBA-Domain Protein (ALBA4)
Tb927.6.4990	Tb927.9.11270	ATP synthase, epsilon chain, putative	T-complex protein 1, eta subunit, putative,t- complex protein 1 (eta subunit), putative (TCP-1-eta)
Tb927.11.16600	Tb927.10.1550	exosome-associated protein 2 (EAP2)	proteasome regulatory non-ATP-ase subunit 5,19S proteasome regulatory subunit (RPN5)
Tb927.11.9220	Tb927.3.1380	proteasome regulatory non-ATP-ase subunit 2 (RPN2)	ATP synthase beta chain, mitochondrial precursor,ATP synthase F1, beta subunit
Tb927.10.9430	Tb927.3.2230	phosphoribosylpyrophosphate synthetase, putative (PRS)	succinyl-CoA synthetase alpha subunit, putative
Tb927.3.780	Tb927.7.570	proteasome alpha 7 subunit (TbPSA7)	prefoldin, putative
Tb927.10.5670	Tb927.11.7020	N-acetyltransferase subunit Nat1, putative (NAT1)	proteasome alpha 7 subunit, putative (PSA4)
Tb927.5.3800	Tb927.9.3990	glutamine hydrolysing (not ammonia-dependent) carbomoyl phosphate synthase, putative	ribosomal protein S7, putative
Tb927.10.7570	Tb927.9.11310	dihydrolipoamide acetyltransferase E2 subunit, putative	unspecified product
Tb927.6.1260	Tb927.10.15720	proteasome beta-1 subunit, putative (TbPSB1)	proteasome regulatory non-ATP-ase subunit 9,19S proteasome regulatory subunit (RPN9)
Tb927.2.4540	Tb927.3.1380	Small nuclear ribonucleoprotein-associated protein B (snRNP-B) (Sm protein B) (Sm-B) (SmB), putative (TbSmB)	ATP synthase beta chain, mitochondrial precursor,ATP synthase F1, beta subunit
Tb927.8.3150	Tb927.10.15720	T-complex protein 1, gamma subunit, putative (TCP-1-gamma)	proteasome regulatory non-ATP-ase subunit 9,19S proteasome regulatory subunit (RPN9)
Tb927.11.13190	Tb927.10.1250	elongation factor 1 gamma, putative	hypothetical protein, conserved
Tb927.11.14430	Tb927.8.3150	proteasome regulatory non-ATP-ase subunit	T-complex protein 1, gamma subunit, putative (TCP-1-gamma)
Tb927.10.10590	Tb927.10.3380	histone H2B, putative	60S acidic ribosomal protein P2, putative
Tb927.7.2550	Tb927.10.3380	proteasome regulatory ATPase subunit 5 (RPT5)	60S acidic ribosomal protein P2, putative
Tb927.5.580	Tb927.10.230	prefoldin subunit, putative	proteasome alpha 5 subunit, putative,20S proteasome subunit alpha 5
Tb927.11.3240	Tb927.11.3980	T-complex protein 1, zeta subunit, putative (TCP-1-zeta)	mitochondrial processing peptidase alpha subunit, putative,metallo-peptidase, Clan ME, Family M16
Tb927.11.1900	Tb927.9.5210	T-complex protein 1, beta subunit, putative	glutaminyl-tRNA synthetase, putative
Tb927.10.10030	Tb927.7.2550	hypothetical protein, conserved	proteasome regulatory ATPase subunit 5 (RPT5)
Tb927.1.4690	Tb927.7.2570	arginine N-methyltransferase (PRMT1)	guide RNA associated protein, GAP2
Tb927.11.1710	Tb927.7.2940	mitochondrial RNA binding protein 1,gBP21, MRP1 (GBP21)	histone H2A, putative
Tb927.10.5840	Tb927.9.11110	translation elongation factor 1-beta, putative	PRP8 protein homologue,U5 snRNA-associated splicing factor
Tb927.4.1630	Tb927.9.11270	ribosomal RNA processing protein 6 (RRP6)	T-complex protein 1, eta subunit, putative,t- complex protein 1 (eta subunit), putative (TCP-1-eta)
Tb927.10.6310	Tb927.7.2590	major vault protein, putative (MVP)	prefoldin, putative
Tb927.11.3030	Tb927.11.4460	phosphoribosylpyrophosphate synthetase, putative (PRS)	ALBA-Domain Protein (ALBA1)
Tb927.11.3980	Tb927.6.670	mitochondrial processing peptidase alpha subunit, putative,metallo-peptidase, Clan ME, Family M16	ribosomal RNA processing protein 45,exosome complex exonuclease (RRP45)
Tb927.10.5840	Tb927.9.11270	translation elongation factor 1-beta, putative	T-complex protein 1, eta subunit, putative,t- complex protein 1 (eta subunit), putative (TCP-1-eta)
Tb927.10.7450	Tb927.10.3380	exosome complex exonuclease RRP41A,Rrp41p homologue (RRP41A)	60S acidic ribosomal protein P2, putative
Tb927.11.13280	Tb927.1.4690	mitochondrial RNA binding protein 2 (GBP25)	arginine N-methyltransferase (PRMT1)
Tb927.6.4990	Tb927.10.230	ATP synthase, epsilon chain, putative	proteasome alpha 5 subunit, putative,20S proteasome subunit alpha 5
Tb927.5.4460	Tb927.7.2940	major vault protein, putative (MVP)	histone H2A, putative
Tb927.8.4410	Tb927.10.14750	ARP2/3 complex subunit, putative	fibrillarin, putative
Tb927.3.780	Tb927.4.2030	proteasome alpha 7 subunit (TbPSA7)	ALBA-Domain Protein (ALBA4)
Tb927.10.9430	Tb927.10.10590	phosphoribosylpyrophosphate synthetase, putative (PRS)	histone H2B, putative
Tb927.11.13280	Tb927.3.1380	mitochondrial RNA binding protein 2 (GBP25)	ATP synthase beta chain, mitochondrial precursor,ATP synthase F1, beta subunit
Tb927.2.4540	Tb927.4.5040	Small nuclear ribonucleoprotein-associated protein B (snRNP-B) (Sm protein B) (Sm-B) (SmB), putative (TbSmB)	dihydrolipoamide dehydrogenase, putative
Tb927.10.5670	Tb927.11.1900	N-acetyltransferase subunit Nat1, putative (NAT1)	T-complex protein 1, beta subunit, putative
Tb927.10.10590	Tb927.9.5210	histone H2B, putative	glutaminyl-tRNA synthetase, putative
Tb927.11.13280	Tb927.2.4540	mitochondrial RNA binding protein 2 (GBP25)	Small nuclear ribonucleoprotein-associated protein B (snRNP-B) (Sm protein B) (Sm-B) (SmB), putative (TbSmB)

## Sheet: negative 9
prot_1	prot_2	desc_1	desc_2
Tb927.3.1790	Tb927.3.3320	pyruvate dehydrogenase E1 beta subunit, putative	60S ribosomal protein L13, putative
Tb927.11.4530	Tb927.2.2900	N-acetyltransferase subunit ARD1 (ARD1)	ARP2/3 complex subunit, putative
Tb927.9.11310	Tb927.9.5730	unspecified product	nucleosome assembly protein-like protein
Tb927.10.15800	Tb927.10.3380	actin related protein 2, putative	60S acidic ribosomal protein P2, putative
Tb927.6.1090	Tb927.10.1250	proteasome regulatory ATPase subunit 3 (RPT3)	hypothetical protein, conserved
Tb927.2.2900	Tb927.7.2550	ARP2/3 complex subunit, putative	proteasome regulatory ATPase subunit 5 (RPT5)
Tb11.v5.0196	Tb927.5.1200	hypothetical protein, conserved	exosome component CSL4,Csl4p homologue (CSL4)
Tb927.10.7500	Tb927.7.2570	fibrillarin (NOP1)	guide RNA associated protein, GAP2
Tb927.11.11030	Tb927.5.580	exosome-associated protein 4 (EAP4)	prefoldin subunit, putative
	Tb927.9.11110	exosome-associated protein 4 (EAP4)	PRP8 protein homologue,U5 snRNA-associated splicing factor
Tb927.7.2940	Tb927.10.180	histone H2A, putative	ATP synthase F1 subunit gamma protein, putative
Tb927.11.16600	Tb927.7.2550	exosome-associated protein 2 (EAP2)	proteasome regulatory ATPase subunit 5 (RPT5)
Tb927.11.16760	Tb927.10.1250	T-complex protein 1, alpha subunit, putative (TCP-1-alpha)	hypothetical protein, conserved
Tb927.10.4710	Tb927.4.1630	proteasome beta 2 subunit, putative,20S proteasome subunit	ribosomal RNA processing protein 6 (RRP6)
Tb927.3.1790	Tb927.5.2290	pyruvate dehydrogenase E1 beta subunit, putative	ATP-dependent RNA helicase, putative
Tb927.4.5040	Tb927.5.1060	dihydrolipoamide dehydrogenase, putative	mitochondrial processing peptidase, beta subunit, putative,metallo-peptidase, Clan ME, Family M16
Tb927.11.7270	Tb927.6.670	proteasome beta 3 subunit, putative (PSB3)	ribosomal RNA processing protein 45,exosome complex exonuclease (RRP45)
Tb927.11.14250	Tb927.4.200	T-complex protein 1, epsilon subunit, putative (TCP-1-epsilon)	retrotransposon hot spot protein 1 (RHS1), putative
Tb927.2.5850	Tb927.10.1550	small nuclear ribonucleoprotein SmD2 (Sm-D2)	proteasome regulatory non-ATP-ase subunit 5,19S proteasome regulatory subunit (RPN5)
Tb927.11.1710	Tb927.5.2960	mitochondrial RNA binding protein 1,gBP21, MRP1 (GBP21)	phosphoribosylpyrophosphate synthetase, putative (PRS)
Tb927.6.670	Tb927.9.11110	ribosomal RNA processing protein 45,exosome complex exonuclease (RRP45)	PRP8 protein homologue,U5 snRNA-associated splicing factor
Tb927.10.7570	Tb927.5.4260	dihydrolipoamide acetyltransferase E2 subunit, putative	histone H4, putative
Tb927.11.2530	Tb927.11.4530	kinteoplast poly(A) polymerase complex 1 subunit,mitochondrial edited mRNA stability factor 1 subunit,mitochondrial RNA binding complex 1 subunit	N-acetyltransferase subunit ARD1 (ARD1)
Tb927.3.2230	Tb927.10.3560	succinyl-CoA synthetase alpha subunit, putative	arginine N-methyltransferase, putative
Tb927.10.2560	Tb927.10.290	mitochondrial malate dehydrogenase (mMDH)	proteasome alpha 2 subunit, putative
Tb927.5.4460	Tb927.10.3560	major vault protein, putative (MVP)	arginine N-methyltransferase, putative
Tb927.10.6310	Tb927.10.15720	major vault protein, putative (MVP)	proteasome regulatory non-ATP-ase subunit 9,19S proteasome regulatory subunit (RPN9)
Tb927.10.5670	Tb927.11.13280	N-acetyltransferase subunit Nat1, putative (NAT1)	mitochondrial RNA binding protein 2 (GBP25)
Tb927.11.9980	Tb927.10.1060	2-oxoglutarate dehydrogenase E1 component, putative	T-complex protein 1, delta subunit, putative (TCP-1-delta)
Tb927.11.16040	Tb927.9.9670	hypothetical protein, conserved	proteasome alpha 1 subunit, putative,20S proteasome subunit alpha-6, (putative) (TbPSA6)
Tb927.11.4460	Tb927.5.3170	ALBA-Domain Protein (ALBA1)	ribose-phosphate pyrophosphokinase, putative (PRPS5)
Tb927.3.780	Tb927.4.3590	proteasome alpha 7 subunit (TbPSA7)	translation elongation factor 1-beta, putative
Tb927.7.3050	Tb927.10.15720	hypothetical protein, conserved	proteasome regulatory non-ATP-ase subunit 9,19S proteasome regulatory subunit (RPN9)
Tb927.10.6310	Tb927.10.3380	major vault protein, putative (MVP)	60S acidic ribosomal protein P2, putative
Tb927.5.3170	Tb927.10.3520	ribose-phosphate pyrophosphokinase, putative (PRPS5)	protease regulatory ATPase subunit 4 (RPT4)
Tb927.11.3980	Tb927.10.10590	mitochondrial processing peptidase alpha subunit, putative,metallo-peptidase, Clan ME, Family M16	histone H2B, putative
Tb927.10.7500	Tb927.7.570	fibrillarin (NOP1)	prefoldin, putative
Tb927.6.670	Tb927.10.230	ribosomal RNA processing protein 45,exosome complex exonuclease (RRP45)	proteasome alpha 5 subunit, putative,20S proteasome subunit alpha 5
Tb927.11.13190	Tb927.2.5850	elongation factor 1 gamma, putative	small nuclear ribonucleoprotein SmD2 (Sm-D2)
Tb927.6.4990	Tb927.8.5330	ATP synthase, epsilon chain, putative	tyrosyl/methionyl-tRNA synthetase, putative
Tb927.11.3030	Tb927.11.4530	phosphoribosylpyrophosphate synthetase, putative (PRS)	N-acetyltransferase subunit ARD1 (ARD1)
Tb927.10.9430	Tb927.11.12680	phosphoribosylpyrophosphate synthetase, putative (PRS)	prefoldin subunit 2, putative
Tb927.5.1710	Tb927.10.1550	ribonucleoprotein p18, mitochondrial precursor, putative	proteasome regulatory non-ATP-ase subunit 5,19S proteasome regulatory subunit (RPN5)
Tb927.3.2230	Tb927.4.2040	succinyl-CoA synthetase alpha subunit, putative	ALBA-Domain Protein (ALBA3)
Tb927.6.1260	Tb927.10.3150	proteasome beta-1 subunit, putative (TbPSB1)	N-acetyltransferase, putative
Tb927.11.12680	Tb927.10.4540	prefoldin subunit 2, putative	ARP2/3 complex subunit, putative
Tb927.7.3050	Tb927.9.11310	hypothetical protein, conserved	unspecified product
Tb927.5.4260	Tb927.10.1550	histone H4, putative	proteasome regulatory non-ATP-ase subunit 5,19S proteasome regulatory subunit (RPN5)
Tb927.11.3980	Tb927.9.3990	mitochondrial processing peptidase alpha subunit, putative,metallo-peptidase, Clan ME, Family M16	ribosomal protein S7, putative
Tb927.3.2230	Tb927.7.3050	succinyl-CoA synthetase alpha subunit, putative	hypothetical protein, conserved
Tb927.11.12910	Tb927.8.3150	hypothetical protein, conserved	T-complex protein 1, gamma subunit, putative (TCP-1-gamma)
Tb927.10.660	Tb927.11.7020	2-oxoisovalerate dehydrogenase alpha subunit, putative	proteasome alpha 7 subunit, putative (PSA4)
Tb927.3.1380	Tb927.10.4540	ATP synthase beta chain, mitochondrial precursor,ATP synthase F1, beta subunit	ARP2/3 complex subunit, putative
Tb927.10.4710	Tb927.5.2960	proteasome beta 2 subunit, putative,20S proteasome subunit	phosphoribosylpyrophosphate synthetase, putative (PRS)
Tb927.11.16030	Tb927.10.15180	proteasome regulatory non-ATP-ase subunit 7 (RPN7)	nucleosome assembly protein, putative
Tb927.11.12910	Tb927.11.3240	hypothetical protein, conserved	T-complex protein 1, zeta subunit, putative (TCP-1-zeta)
Tb927.11.9220	Tb927.7.1730	proteasome regulatory non-ATP-ase subunit 2 (RPN2)	60S ribosomal protein L7, putative
Tb927.10.660	Tb927.6.1260	2-oxoisovalerate dehydrogenase alpha subunit, putative	proteasome beta-1 subunit, putative (TbPSB1)
Tb927.10.5670	Tb927.9.9670	N-acetyltransferase subunit Nat1, putative (NAT1)	proteasome alpha 1 subunit, putative,20S proteasome subunit alpha-6, (putative) (TbPSA6)
Tb927.6.4990	Tb927.9.11270	ATP synthase, epsilon chain, putative	T-complex protein 1, eta subunit, putative,t- complex protein 1 (eta subunit), putative (TCP-1-eta)
Tb927.11.11030	Tb927.7.2590	exosome-associated protein 4 (EAP4)	prefoldin, putative
Tb927.10.8190	Tb927.4.1270	T-complex protein 1, theta subunit, putative,CCT-theta, putative (TCP-1-theta)	ruvB-like DNA helicase, putative
Tb927.5.1060	Tb927.10.15180	mitochondrial processing peptidase, beta subunit, putative,metallo-peptidase, Clan ME, Family M16	nucleosome assembly protein, putative
Tb927.10.5840	Tb927.4.1630	translation elongation factor 1-beta, putative	ribosomal RNA processing protein 6 (RRP6)
Tb927.11.14430	Tb927.6.670	proteasome regulatory non-ATP-ase subunit	ribosomal RNA processing protein 45,exosome complex exonuclease (RRP45)
Tb927.10.6310	Tb927.11.1450	major vault protein, putative (MVP)	2-oxoglutarate dehydrogenase E1 component, putative
Tb927.10.10590	Tb927.9.11270	histone H2B, putative	T-complex protein 1, eta subunit, putative,t- complex protein 1 (eta subunit), putative (TCP-1-eta)
Tb927.11.13280	Tb927.7.2590	mitochondrial RNA binding protein 2 (GBP25)	prefoldin, putative
Tb927.10.6080	Tb927.5.4260	proteasome beta 5 subunit, putative,proteasome beta 5 subunit (PRCE)	histone H4, putative
Tb927.11.3030	Tb927.10.1550	phosphoribosylpyrophosphate synthetase, putative (PRS)	proteasome regulatory non-ATP-ase subunit 5,19S proteasome regulatory subunit (RPN5)
Tb927.11.16040	Tb927.8.5330	hypothetical protein, conserved	tyrosyl/methionyl-tRNA synthetase, putative
Tb927.11.2530	Tb927.10.1060	kinteoplast poly(A) polymerase complex 1 subunit,mitochondrial edited mRNA stability factor 1 subunit,mitochondrial RNA binding complex 1 subunit	T-complex protein 1, delta subunit, putative (TCP-1-delta)
Tb927.10.9740	Tb927.7.2590	proteasome regulatory ATPase subunit 6,19S proteasome regulatory subunit (RPT6)	prefoldin, putative
Tb927.10.7450	Tb927.11.800	exosome complex exonuclease RRP41A,Rrp41p homologue (RRP41A)	hypothetical protein, conserved
Tb927.10.9430	Tb927.9.11270	phosphoribosylpyrophosphate synthetase, putative (PRS)	T-complex protein 1, eta subunit, putative,t- complex protein 1 (eta subunit), putative (TCP-1-eta)
Tb927.5.2290	Tb927.9.11270	ATP-dependent RNA helicase, putative	T-complex protein 1, eta subunit, putative,t- complex protein 1 (eta subunit), putative (TCP-1-eta)
Tb927.4.3590	Tb927.9.5730	translation elongation factor 1-beta, putative	nucleosome assembly protein-like protein
Tb927.11.16760	Tb927.2.4540	T-complex protein 1, alpha subunit, putative (TCP-1-alpha)	Small nuclear ribonucleoprotein-associated protein B (snRNP-B) (Sm protein B) (Sm-B) (SmB), putative (TbSmB)
Tb927.3.1380	Tb927.7.3050	ATP synthase beta chain, mitochondrial precursor,ATP synthase F1, beta subunit	hypothetical protein, conserved
Tb927.4.3590	Tb927.7.1730	translation elongation factor 1-beta, putative	60S ribosomal protein L7, putative
Tb927.11.1450	Tb927.3.4390	2-oxoglutarate dehydrogenase E1 component, putative	dihydrolipoamide dehydrogenase, putative (GCVL-1)
Tb927.11.4530	Tb927.5.3170	N-acetyltransferase subunit ARD1 (ARD1)	ribose-phosphate pyrophosphokinase, putative (PRPS5)
Tb927.11.13280	Tb927.5.3800	mitochondrial RNA binding protein 2 (GBP25)	glutamine hydrolysing (not ammonia-dependent) carbomoyl phosphate synthase, putative
Tb927.7.570	Tb927.9.11310	prefoldin, putative	unspecified product
Tb927.11.9220	Tb927.4.200	proteasome regulatory non-ATP-ase subunit 2 (RPN2)	retrotransposon hot spot protein 1 (RHS1), putative
Tb927.11.15430	Tb927.10.290	U5 small nuclear ribonucleoprotein component, putative,U5 snrnp-specific protein, putative	proteasome alpha 2 subunit, putative
Tb927.11.11680	Tb927.10.230	2-oxoglutarate dehydrogenase E2 component, putative	proteasome alpha 5 subunit, putative,20S proteasome subunit alpha 5
Tb927.4.1270	Tb927.5.4260	ruvB-like DNA helicase, putative	histone H4, putative
Tb927.10.5670	Tb927.4.1270	N-acetyltransferase subunit Nat1, putative (NAT1)	ruvB-like DNA helicase, putative
Tb927.10.660	Tb927.11.1710	2-oxoisovalerate dehydrogenase alpha subunit, putative	mitochondrial RNA binding protein 1,gBP21, MRP1 (GBP21)
Tb927.11.14250	Tb927.3.2230	T-complex protein 1, epsilon subunit, putative (TCP-1-epsilon)	succinyl-CoA synthetase alpha subunit, putative
Tb927.11.16600	Tb927.10.1550	exosome-associated protein 2 (EAP2)	proteasome regulatory non-ATP-ase subunit 5,19S proteasome regulatory subunit (RPN5)
Tb927.11.7270	Tb927.3.1790	proteasome beta 3 subunit, putative (PSB3)	pyruvate dehydrogenase E1 beta subunit, putative
Tb927.11.9220	Tb927.5.1060	proteasome regulatory non-ATP-ase subunit 2 (RPN2)	mitochondrial processing peptidase, beta subunit, putative,metallo-peptidase, Clan ME, Family M16
Tb11.v5.0480	Tb927.3.3320	DNA-directed RNA polymerase, alpha subunit, putative	60S ribosomal protein L13, putative
Tb927.2.2900	Tb927.7.570	ARP2/3 complex subunit, putative	prefoldin, putative
Tb927.5.2290	Tb927.10.3150	ATP-dependent RNA helicase, putative	N-acetyltransferase, putative
Tb927.3.780	Tb927.6.670	proteasome alpha 7 subunit (TbPSA7)	ribosomal RNA processing protein 45,exosome complex exonuclease (RRP45)
Tb927.5.4260	Tb927.10.3560	histone H4, putative	arginine N-methyltransferase, putative
Tb927.10.5670	Tb927.10.14750	N-acetyltransferase subunit Nat1, putative (NAT1)	fibrillarin, putative
Tb927.11.16030	Tb927.7.4420	proteasome regulatory non-ATP-ase subunit 7 (RPN7)	proteasome alpha 3 subunit, putative
Tb927.11.15430	Tb927.5.1060	U5 small nuclear ribonucleoprotein component, putative,U5 snrnp-specific protein, putative	mitochondrial processing peptidase, beta subunit, putative,metallo-peptidase, Clan ME, Family M16
Tb927.11.13190	Tb927.8.7380	elongation factor 1 gamma, putative	dihydrolipoamide dehydrogenase, point mutation,acetoin dehydrogenase e3 component, putative
Tb927.4.1270	Tb927.7.4420	ruvB-like DNA helicase, putative	proteasome alpha 3 subunit, putative
Tb927.11.1450	Tb927.1.4690	2-oxoglutarate dehydrogenase E1 component, putative	arginine N-methyltransferase (PRMT1)
Tb927.10.4710	Tb927.11.1450	proteasome beta 2 subunit, putative,20S proteasome subunit	2-oxoglutarate dehydrogenase E1 component, putative
Tb927.6.670	Tb927.7.2590	ribosomal RNA processing protein 45,exosome complex exonuclease (RRP45)	prefoldin, putative
Tb927.11.14430	Tb927.8.1340	proteasome regulatory non-ATP-ase subunit	60S ribosomal protein L7a, putative
Tb927.6.670	Tb927.9.11310	ribosomal RNA processing protein 45,exosome complex exonuclease (RRP45)	unspecified product
Tb927.11.7020	Tb927.8.7380	proteasome alpha 7 subunit, putative (PSA4)	dihydrolipoamide dehydrogenase, point mutation,acetoin dehydrogenase e3 component, putative
Tb927.4.1270	Tb927.10.3560	ruvB-like DNA helicase, putative	arginine N-methyltransferase, putative
Tb927.10.6310	Tb927.11.12910	major vault protein, putative (MVP)	hypothetical protein, conserved
Tb927.10.290	Tb927.10.3380	proteasome alpha 2 subunit, putative	60S acidic ribosomal protein P2, putative
Tb927.3.1790	Tb927.7.7430	pyruvate dehydrogenase E1 beta subunit, putative	ATP synthase alpha chain, mitochondrial precursor,ATP synthase F1, alpha subunit
Tb927.11.11680	Tb927.11.7270	2-oxoglutarate dehydrogenase E2 component, putative	proteasome beta 3 subunit, putative (PSB3)
Tb927.11.1450	Tb927.10.3560	2-oxoglutarate dehydrogenase E1 component, putative	arginine N-methyltransferase, putative
Tb927.10.9740	Tb927.8.1340	proteasome regulatory ATPase subunit 6,19S proteasome regulatory subunit (RPT6)	60S ribosomal protein L7a, putative
Tb927.11.7270	Tb927.11.9980	proteasome beta 3 subunit, putative (PSB3)	2-oxoglutarate dehydrogenase E1 component, putative
Tb927.4.3590	Tb927.9.7070	translation elongation factor 1-beta, putative	exosome complex exonuclease RRP40 (RRP40)
Tb927.5.4460	Tb927.8.1340	major vault protein, putative (MVP)	60S ribosomal protein L7a, putative
Tb927.11.7270	Tb927.7.2570	proteasome beta 3 subunit, putative (PSB3)	guide RNA associated protein, GAP2
Tb927.11.4450	Tb927.9.7070	ALBA-Domain Protein (ALBA2)	exosome complex exonuclease RRP40 (RRP40)
Tb927.10.5050	Tb927.10.5840	hypothetical protein, conserved	translation elongation factor 1-beta, putative
Tb927.4.2030	Tb927.7.4420	ALBA-Domain Protein (ALBA4)	proteasome alpha 3 subunit, putative
Tb927.11.12910	Tb927.9.3990	hypothetical protein, conserved	ribosomal protein S7, putative
Tb927.11.4460	Tb927.2.2900	ALBA-Domain Protein (ALBA1)	ARP2/3 complex subunit, putative
Tb927.11.15430	Tb927.5.4260	U5 small nuclear ribonucleoprotein component, putative,U5 snrnp-specific protein, putative	histone H4, putative
Tb927.10.7450	Tb927.6.1260	exosome complex exonuclease RRP41A,Rrp41p homologue (RRP41A)	proteasome beta-1 subunit, putative (TbPSB1)
Tb927.11.11680	Tb927.10.14750	2-oxoglutarate dehydrogenase E2 component, putative	fibrillarin, putative
Tb927.10.4710	Tb927.11.14250	proteasome beta 2 subunit, putative,20S proteasome subunit	T-complex protein 1, epsilon subunit, putative (TCP-1-epsilon)
Tb927.4.1630	Tb927.7.3050	ribosomal RNA processing protein 6 (RRP6)	hypothetical protein, conserved
Tb927.11.15430	Tb927.9.7070	U5 small nuclear ribonucleoprotein component, putative,U5 snrnp-specific protein, putative	exosome complex exonuclease RRP40 (RRP40)
Tb927.2.2900	Tb927.7.2590	ARP2/3 complex subunit, putative	prefoldin, putative
Tb927.7.1730	Tb927.9.5210	60S ribosomal protein L7, putative	glutaminyl-tRNA synthetase, putative
Tb927.5.2960	Tb927.7.3050	phosphoribosylpyrophosphate synthetase, putative (PRS)	hypothetical protein, conserved
Tb927.3.1790	Tb927.10.10590	pyruvate dehydrogenase E1 beta subunit, putative	histone H2B, putative
Tb927.10.9740	Tb927.9.9670	proteasome regulatory ATPase subunit 6,19S proteasome regulatory subunit (RPT6)	proteasome alpha 1 subunit, putative,20S proteasome subunit alpha-6, (putative) (TbPSA6)
Tb927.2.5850	Tb927.10.1250	small nuclear ribonucleoprotein SmD2 (Sm-D2)	hypothetical protein, conserved
Tb927.10.5840	Tb927.10.4540	translation elongation factor 1-beta, putative	ARP2/3 complex subunit, putative
Tb927.11.3240	Tb927.2.5850	T-complex protein 1, zeta subunit, putative (TCP-1-zeta)	small nuclear ribonucleoprotein SmD2 (Sm-D2)
Tb927.11.1710	Tb927.10.1060	mitochondrial RNA binding protein 1,gBP21, MRP1 (GBP21)	T-complex protein 1, delta subunit, putative (TCP-1-delta)
Tb927.7.1730	Tb927.10.15720	60S ribosomal protein L7, putative	proteasome regulatory non-ATP-ase subunit 9,19S proteasome regulatory subunit (RPN9)
Tb927.11.8890	Tb927.10.3150	DNA-dependent RNA polymerases, putative (RPC19)	N-acetyltransferase, putative
Tb927.10.9430	Tb927.11.16600	phosphoribosylpyrophosphate synthetase, putative (PRS)	exosome-associated protein 2 (EAP2)
Tb927.10.660	Tb927.3.1790	2-oxoisovalerate dehydrogenase alpha subunit, putative	pyruvate dehydrogenase E1 beta subunit, putative
Tb927.11.7020	Tb927.9.11270	proteasome alpha 7 subunit, putative (PSA4)	T-complex protein 1, eta subunit, putative,t- complex protein 1 (eta subunit), putative (TCP-1-eta)
Tb927.11.12680	Tb927.8.5330	prefoldin subunit 2, putative	tyrosyl/methionyl-tRNA synthetase, putative
Tb927.10.7450	Tb927.6.4990	exosome complex exonuclease RRP41A,Rrp41p homologue (RRP41A)	ATP synthase, epsilon chain, putative
Tb927.11.14430	Tb927.4.1270	proteasome regulatory non-ATP-ase subunit	ruvB-like DNA helicase, putative
Tb927.3.780	Tb927.8.3150	proteasome alpha 7 subunit (TbPSA7)	T-complex protein 1, gamma subunit, putative (TCP-1-gamma)
Tb927.10.660	Tb927.10.3560	2-oxoisovalerate dehydrogenase alpha subunit, putative	arginine N-methyltransferase, putative
Tb927.10.7500	Tb927.2.4540	fibrillarin (NOP1)	Small nuclear ribonucleoprotein-associated protein B (snRNP-B) (Sm protein B) (Sm-B) (SmB), putative (TbSmB)
Tb927.6.1260	Tb927.8.5330	proteasome beta-1 subunit, putative (TbPSB1)	tyrosyl/methionyl-tRNA synthetase, putative
Tb927.2.4540	Tb927.4.2030	Small nuclear ribonucleoprotein-associated protein B (snRNP-B) (Sm protein B) (Sm-B) (SmB), putative (TbSmB)	ALBA-Domain Protein (ALBA4)
Tb927.10.1250	Tb927.7.3050	hypothetical protein, conserved	hypothetical protein, conserved
Tb927.7.2940	Tb927.10.2560	histone H2A, putative	mitochondrial malate dehydrogenase (mMDH)
Tb927.7.4420	Tb927.10.12700	proteasome alpha 3 subunit, putative	pyruvate dehydrogenase E1 alpha subunit, putative
Tb927.4.430	Tb927.5.2290	proteasome beta 7 subunit	ATP-dependent RNA helicase, putative
Tb927.4.2030	Tb927.10.180	ALBA-Domain Protein (ALBA4)	ATP synthase F1 subunit gamma protein, putative
Tb927.7.7430	Tb927.10.4330	ATP synthase alpha chain, mitochondrial precursor,ATP synthase F1, alpha subunit	2-oxoisovalerate dehydrogenase beta subunit, mitochondrial precursor, putative
Tb927.8.1340	Tb927.10.3580	60S ribosomal protein L7a, putative	hypothetical protein, conserved
Tb927.3.2230	Tb927.9.5730	succinyl-CoA synthetase alpha subunit, putative	nucleosome assembly protein-like protein
Tb927.3.3320	Tb927.10.3560	60S ribosomal protein L13, putative	arginine N-methyltransferase, putative
Tb927.5.1060	Tb927.10.1990	mitochondrial processing peptidase, beta subunit, putative,metallo-peptidase, Clan ME, Family M16	major vault protein, putative (MVP)
Tb927.1.4690	Tb927.6.4990	arginine N-methyltransferase (PRMT1)	ATP synthase, epsilon chain, putative
Tb927.11.14430	Tb927.11.7020	proteasome regulatory non-ATP-ase subunit	proteasome alpha 7 subunit, putative (PSA4)
Tb927.10.8190	Tb927.5.2960	T-complex protein 1, theta subunit, putative,CCT-theta, putative (TCP-1-theta)	phosphoribosylpyrophosphate synthetase, putative (PRS)
Tb927.8.7380	Tb927.9.11110	dihydrolipoamide dehydrogenase, point mutation,acetoin dehydrogenase e3 component, putative	PRP8 protein homologue,U5 snRNA-associated splicing factor
Tb927.10.7500	Tb927.3.3320	fibrillarin (NOP1)	60S ribosomal protein L13, putative
Tb927.11.16600	Tb927.11.9980	exosome-associated protein 2 (EAP2)	2-oxoglutarate dehydrogenase E1 component, putative
Tb927.11.4450	Tb927.11.7270	ALBA-Domain Protein (ALBA2)	proteasome beta 3 subunit, putative (PSB3)
Tb927.7.2570	Tb927.10.3580	guide RNA associated protein, GAP2	hypothetical protein, conserved
Tb927.11.9220	Tb927.8.1340	proteasome regulatory non-ATP-ase subunit 2 (RPN2)	60S ribosomal protein L7a, putative
Tb927.11.14430	Tb927.11.4460	proteasome regulatory non-ATP-ase subunit	ALBA-Domain Protein (ALBA1)
Tb927.10.660	Tb927.5.3170	2-oxoisovalerate dehydrogenase alpha subunit, putative	ribose-phosphate pyrophosphokinase, putative (PRPS5)
Tb927.8.5330	Tb927.9.11270	tyrosyl/methionyl-tRNA synthetase, putative	T-complex protein 1, eta subunit, putative,t- complex protein 1 (eta subunit), putative (TCP-1-eta)
Tb927.10.5840	Tb927.11.12910	translation elongation factor 1-beta, putative	hypothetical protein, conserved
Tb927.11.800	Tb927.7.2940	hypothetical protein, conserved	histone H2A, putative
Tb927.3.1790	Tb927.7.2590	pyruvate dehydrogenase E1 beta subunit, putative	prefoldin, putative
Tb927.5.2290	Tb927.8.5330	ATP-dependent RNA helicase, putative	tyrosyl/methionyl-tRNA synthetase, putative
Tb927.11.1900	Tb927.3.1380	T-complex protein 1, beta subunit, putative	ATP synthase beta chain, mitochondrial precursor,ATP synthase F1, beta subunit
Tb927.10.5670	Tb927.11.9220	N-acetyltransferase subunit Nat1, putative (NAT1)	proteasome regulatory non-ATP-ase subunit 2 (RPN2)
Tb927.11.16030	Tb927.5.1200	proteasome regulatory non-ATP-ase subunit 7 (RPN7)	exosome component CSL4,Csl4p homologue (CSL4)
Tb927.11.14250	Tb927.5.4260	T-complex protein 1, epsilon subunit, putative (TCP-1-epsilon)	histone H4, putative
Tb927.11.12910	Tb927.4.430	hypothetical protein, conserved	proteasome beta 7 subunit
Tb927.10.10590	Tb927.9.3990	histone H2B, putative	ribosomal protein S7, putative
Tb927.6.1090	Tb927.9.11310	proteasome regulatory ATPase subunit 3 (RPT3)	unspecified product
Tb927.5.3800	Tb927.10.2560	glutamine hydrolysing (not ammonia-dependent) carbomoyl phosphate synthase, putative	mitochondrial malate dehydrogenase (mMDH)
Tb927.11.1450	Tb927.5.1710	2-oxoglutarate dehydrogenase E1 component, putative	ribonucleoprotein p18, mitochondrial precursor, putative
Tb927.10.5670	Tb927.10.6080	N-acetyltransferase subunit Nat1, putative (NAT1)	proteasome beta 5 subunit, putative,proteasome beta 5 subunit (PRCE)
Tb927.3.3320	Tb927.10.4330	60S ribosomal protein L13, putative	2-oxoisovalerate dehydrogenase beta subunit, mitochondrial precursor, putative
Tb927.3.1380	Tb927.3.3320	ATP synthase beta chain, mitochondrial precursor,ATP synthase F1, beta subunit	60S ribosomal protein L13, putative
Tb927.11.4530	Tb927.11.8890	N-acetyltransferase subunit ARD1 (ARD1)	DNA-dependent RNA polymerases, putative (RPC19)
Tb927.5.1060	Tb927.8.1340	mitochondrial processing peptidase, beta subunit, putative,metallo-peptidase, Clan ME, Family M16	60S ribosomal protein L7a, putative
Tb927.11.4530	Tb927.3.2230	N-acetyltransferase subunit ARD1 (ARD1)	succinyl-CoA synthetase alpha subunit, putative
Tb927.3.780	Tb927.10.2560	proteasome alpha 7 subunit (TbPSA7)	mitochondrial malate dehydrogenase (mMDH)
Tb927.2.5850	Tb927.5.580	small nuclear ribonucleoprotein SmD2 (Sm-D2)	prefoldin subunit, putative
Tb927.4.2040	Tb927.6.1260	ALBA-Domain Protein (ALBA3)	proteasome beta-1 subunit, putative (TbPSB1)
Tb927.10.1060	Tb927.9.9670	T-complex protein 1, delta subunit, putative (TCP-1-delta)	proteasome alpha 1 subunit, putative,20S proteasome subunit alpha-6, (putative) (TbPSA6)
Tb927.11.16030	Tb927.2.4540	proteasome regulatory non-ATP-ase subunit 7 (RPN7)	Small nuclear ribonucleoprotein-associated protein B (snRNP-B) (Sm protein B) (Sm-B) (SmB), putative (TbSmB)
Tb927.2.3800	Tb927.10.3520	guide RNA associated protein, GAP1,MRB1-associated protein	protease regulatory ATPase subunit 4 (RPT4)
Tb927.11.4450	Tb927.6.670	ALBA-Domain Protein (ALBA2)	ribosomal RNA processing protein 45,exosome complex exonuclease (RRP45)
Tb927.11.3240	Tb927.5.2290	T-complex protein 1, zeta subunit, putative (TCP-1-zeta)	ATP-dependent RNA helicase, putative
Tb927.11.9220	Tb927.8.7380	proteasome regulatory non-ATP-ase subunit 2 (RPN2)	dihydrolipoamide dehydrogenase, point mutation,acetoin dehydrogenase e3 component, putative
Tb927.10.3560	Tb927.10.4330	arginine N-methyltransferase, putative	2-oxoisovalerate dehydrogenase beta subunit, mitochondrial precursor, putative
Tb927.4.890	Tb927.6.1090	small nuclear ribonucleoprotein SmD3, putative (SmD3)	proteasome regulatory ATPase subunit 3 (RPT3)
Tb927.4.430	Tb927.5.4460	proteasome beta 7 subunit	major vault protein, putative (MVP)
Tb927.2.5850	Tb927.9.5350	small nuclear ribonucleoprotein SmD2 (Sm-D2)	actin related protein 3, putative
Tb927.5.1200	Tb927.5.1710	exosome component CSL4,Csl4p homologue (CSL4)	ribonucleoprotein p18, mitochondrial precursor, putative
Tb11.v5.0196	Tb927.6.1090	hypothetical protein, conserved	proteasome regulatory ATPase subunit 3 (RPT3)
Tb927.11.9980	Tb927.4.430	2-oxoglutarate dehydrogenase E1 component, putative	proteasome beta 7 subunit
Tb927.10.10030	Tb927.5.2960	hypothetical protein, conserved	phosphoribosylpyrophosphate synthetase, putative (PRS)
Tb927.10.230	Tb927.10.3380	proteasome alpha 5 subunit, putative,20S proteasome subunit alpha 5	60S acidic ribosomal protein P2, putative
Tb11.v5.0480	Tb927.10.15180	DNA-directed RNA polymerase, alpha subunit, putative	nucleosome assembly protein, putative
Tb927.3.1380	Tb927.10.4330	ATP synthase beta chain, mitochondrial precursor,ATP synthase F1, beta subunit	2-oxoisovalerate dehydrogenase beta subunit, mitochondrial precursor, putative
Tb927.10.1990	Tb927.10.4540	major vault protein, putative (MVP)	ARP2/3 complex subunit, putative
Tb927.8.1340	Tb927.8.3150	60S ribosomal protein L7a, putative	T-complex protein 1, gamma subunit, putative (TCP-1-gamma)
Tb927.10.8190	Tb927.3.780	T-complex protein 1, theta subunit, putative,CCT-theta, putative (TCP-1-theta)	proteasome alpha 7 subunit (TbPSA7)
Tb927.10.5670	Tb927.6.670	N-acetyltransferase subunit Nat1, putative (NAT1)	ribosomal RNA processing protein 45,exosome complex exonuclease (RRP45)
Tb927.11.16040	Tb927.4.5040	hypothetical protein, conserved	dihydrolipoamide dehydrogenase, putative
Tb927.11.800	Tb927.9.11110	hypothetical protein, conserved	PRP8 protein homologue,U5 snRNA-associated splicing factor
Tb927.6.1090	Tb927.10.290	proteasome regulatory ATPase subunit 3 (RPT3)	proteasome alpha 2 subunit, putative
Tb927.10.9740	Tb927.5.4260	proteasome regulatory ATPase subunit 6,19S proteasome regulatory subunit (RPT6)	histone H4, putative
Tb927.11.4450	Tb927.9.11310	ALBA-Domain Protein (ALBA2)	unspecified product
Tb927.5.1200	Tb927.9.11110	exosome component CSL4,Csl4p homologue (CSL4)	PRP8 protein homologue,U5 snRNA-associated splicing factor
Tb927.10.7450	Tb927.10.7500	exosome complex exonuclease RRP41A,Rrp41p homologue (RRP41A)	fibrillarin (NOP1)
Tb927.9.3990	Tb927.10.3380	ribosomal protein S7, putative	60S acidic ribosomal protein P2, putative
Tb927.10.7570	Tb927.10.180	dihydrolipoamide acetyltransferase E2 subunit, putative	ATP synthase F1 subunit gamma protein, putative
Tb927.7.1730	Tb927.10.3560	60S ribosomal protein L7, putative	arginine N-methyltransferase, putative
Tb927.5.3800	Tb927.10.3150	glutamine hydrolysing (not ammonia-dependent) carbomoyl phosphate synthase, putative	N-acetyltransferase, putative
Tb927.11.15430	Tb927.4.890	U5 small nuclear ribonucleoprotein component, putative,U5 snrnp-specific protein, putative	small nuclear ribonucleoprotein SmD3, putative (SmD3)
Tb927.11.4450	Tb927.10.15800	ALBA-Domain Protein (ALBA2)	actin related protein 2, putative
Tb927.3.2230	Tb927.10.12700	succinyl-CoA synthetase alpha subunit, putative	pyruvate dehydrogenase E1 alpha subunit, putative
Tb927.11.4450	Tb927.4.3590	ALBA-Domain Protein (ALBA2)	translation elongation factor 1-beta, putative
Tb927.11.7270	Tb927.5.4460	proteasome beta 3 subunit, putative (PSB3)	major vault protein, putative (MVP)
Tb927.11.2530	Tb927.3.2230	kinteoplast poly(A) polymerase complex 1 subunit,mitochondrial edited mRNA stability factor 1 subunit,mitochondrial RNA binding complex 1 subunit	succinyl-CoA synthetase alpha subunit, putative
Tb927.10.10030	Tb927.7.2570	hypothetical protein, conserved	guide RNA associated protein, GAP2
Tb927.11.7270	Tb927.5.1060	proteasome beta 3 subunit, putative (PSB3)	mitochondrial processing peptidase, beta subunit, putative,metallo-peptidase, Clan ME, Family M16
Tb927.11.800	Tb927.10.1060	hypothetical protein, conserved	T-complex protein 1, delta subunit, putative (TCP-1-delta)
Tb927.11.2530	Tb927.7.2550	kinteoplast poly(A) polymerase complex 1 subunit,mitochondrial edited mRNA stability factor 1 subunit,mitochondrial RNA binding complex 1 subunit	proteasome regulatory ATPase subunit 5 (RPT5)
Tb927.10.5050	Tb927.3.4390	hypothetical protein, conserved	dihydrolipoamide dehydrogenase, putative (GCVL-1)
Tb927.10.7450	Tb927.11.3240	exosome complex exonuclease RRP41A,Rrp41p homologue (RRP41A)	T-complex protein 1, zeta subunit, putative (TCP-1-zeta)
Tb927.10.9740	Tb927.11.800	proteasome regulatory ATPase subunit 6,19S proteasome regulatory subunit (RPT6)	hypothetical protein, conserved
Tb927.11.3030	Tb927.7.2550	phosphoribosylpyrophosphate synthetase, putative (PRS)	proteasome regulatory ATPase subunit 5 (RPT5)
Tb927.11.1900	Tb927.2.2900	T-complex protein 1, beta subunit, putative	ARP2/3 complex subunit, putative
Tb927.10.660	Tb927.11.13190	2-oxoisovalerate dehydrogenase alpha subunit, putative	elongation factor 1 gamma, putative
Tb927.11.15430	Tb927.8.1340	U5 small nuclear ribonucleoprotein component, putative,U5 snrnp-specific protein, putative	60S ribosomal protein L7a, putative
Tb927.10.9740	Tb927.2.5850	proteasome regulatory ATPase subunit 6,19S proteasome regulatory subunit (RPT6)	small nuclear ribonucleoprotein SmD2 (Sm-D2)
Tb927.1.4690	Tb927.7.2550	arginine N-methyltransferase (PRMT1)	proteasome regulatory ATPase subunit 5 (RPT5)
Tb927.10.10030	Tb927.10.3380	hypothetical protein, conserved	60S acidic ribosomal protein P2, putative
Tb927.10.7500	Tb927.11.16600	fibrillarin (NOP1)	exosome-associated protein 2 (EAP2)
Tb927.2.2900	Tb927.10.1060	ARP2/3 complex subunit, putative	T-complex protein 1, delta subunit, putative (TCP-1-delta)
Tb927.3.1790	Tb927.4.1270	pyruvate dehydrogenase E1 beta subunit, putative	ruvB-like DNA helicase, putative
Tb927.11.4530	Tb927.10.1550	N-acetyltransferase subunit ARD1 (ARD1)	proteasome regulatory non-ATP-ase subunit 5,19S proteasome regulatory subunit (RPN5)
Tb927.11.12910	Tb927.5.1710	hypothetical protein, conserved	ribonucleoprotein p18, mitochondrial precursor, putative
Tb927.10.660	Tb927.11.13280	2-oxoisovalerate dehydrogenase alpha subunit, putative	mitochondrial RNA binding protein 2 (GBP25)
Tb927.10.9430	Tb927.4.430	phosphoribosylpyrophosphate synthetase, putative (PRS)	proteasome beta 7 subunit
Tb927.4.2040	Tb927.5.1710	ALBA-Domain Protein (ALBA3)	ribonucleoprotein p18, mitochondrial precursor, putative
Tb927.5.2290	Tb927.10.3380	ATP-dependent RNA helicase, putative	60S acidic ribosomal protein P2, putative
Tb11.v5.0480	Tb927.10.290	DNA-directed RNA polymerase, alpha subunit, putative	proteasome alpha 2 subunit, putative
Tb927.4.2040	Tb927.9.11310	ALBA-Domain Protein (ALBA3)	unspecified product
Tb927.4.5040	Tb927.7.2570	dihydrolipoamide dehydrogenase, putative	guide RNA associated protein, GAP2
Tb927.8.5330	Tb927.8.7380	tyrosyl/methionyl-tRNA synthetase, putative	dihydrolipoamide dehydrogenase, point mutation,acetoin dehydrogenase e3 component, putative
Tb927.5.2290	Tb927.7.4790	ATP-dependent RNA helicase, putative	proteasome beta 6 subunit,20S proteasome beta 6 subunit, putative (BETA6)
Tb927.10.15180	Tb927.10.1990	nucleosome assembly protein, putative	major vault protein, putative (MVP)
Tb927.10.7570	Tb927.8.5330	dihydrolipoamide acetyltransferase E2 subunit, putative	tyrosyl/methionyl-tRNA synthetase, putative
Tb927.11.14430	Tb927.2.4540	proteasome regulatory non-ATP-ase subunit	Small nuclear ribonucleoprotein-associated protein B (snRNP-B) (Sm protein B) (Sm-B) (SmB), putative (TbSmB)
Tb927.2.3800	Tb927.10.1060	guide RNA associated protein, GAP1,MRB1-associated protein	T-complex protein 1, delta subunit, putative (TCP-1-delta)
Tb11.v5.0196	Tb927.11.1710	hypothetical protein, conserved	mitochondrial RNA binding protein 1,gBP21, MRP1 (GBP21)
Tb927.8.1340	Tb927.10.15720	60S ribosomal protein L7a, putative	proteasome regulatory non-ATP-ase subunit 9,19S proteasome regulatory subunit (RPN9)
Tb927.2.4540	Tb927.5.1710	Small nuclear ribonucleoprotein-associated protein B (snRNP-B) (Sm protein B) (Sm-B) (SmB), putative (TbSmB)	ribonucleoprotein p18, mitochondrial precursor, putative
Tb927.11.16760	Tb927.10.1990	T-complex protein 1, alpha subunit, putative (TCP-1-alpha)	major vault protein, putative (MVP)
Tb927.5.4460	Tb927.6.4990	major vault protein, putative (MVP)	ATP synthase, epsilon chain, putative
Tb927.10.4710	Tb927.11.12680	proteasome beta 2 subunit, putative,20S proteasome subunit	prefoldin subunit 2, putative
Tb11.v5.0196	Tb927.10.180	hypothetical protein, conserved	ATP synthase F1 subunit gamma protein, putative
Tb927.11.3030	Tb927.10.15720	phosphoribosylpyrophosphate synthetase, putative (PRS)	proteasome regulatory non-ATP-ase subunit 9,19S proteasome regulatory subunit (RPN9)
Tb927.10.6310	Tb927.11.800	major vault protein, putative (MVP)	hypothetical protein, conserved
Tb927.11.13190	Tb927.9.11310	elongation factor 1 gamma, putative	unspecified product
Tb927.11.1450	Tb927.10.1060	2-oxoglutarate dehydrogenase E1 component, putative	T-complex protein 1, delta subunit, putative (TCP-1-delta)
Tb927.11.12680	Tb927.8.1340	prefoldin subunit 2, putative	60S ribosomal protein L7a, putative
Tb927.4.430	Tb927.6.1090	proteasome beta 7 subunit	proteasome regulatory ATPase subunit 3 (RPT3)
Tb927.3.1380	Tb927.6.670	ATP synthase beta chain, mitochondrial precursor,ATP synthase F1, beta subunit	ribosomal RNA processing protein 45,exosome complex exonuclease (RRP45)
Tb927.4.1270	Tb927.8.4410	ruvB-like DNA helicase, putative	ARP2/3 complex subunit, putative
Tb927.11.1450	Tb927.9.11270	2-oxoglutarate dehydrogenase E1 component, putative	T-complex protein 1, eta subunit, putative,t- complex protein 1 (eta subunit), putative (TCP-1-eta)
Tb927.11.12680	Tb927.2.3800	prefoldin subunit 2, putative	guide RNA associated protein, GAP1,MRB1-associated protein
Tb927.3.4390	Tb927.3.780	dihydrolipoamide dehydrogenase, putative (GCVL-1)	proteasome alpha 7 subunit (TbPSA7)
Tb927.11.4530	Tb927.10.10590	N-acetyltransferase subunit ARD1 (ARD1)	histone H2B, putative
Tb927.10.7450	Tb927.10.14750	exosome complex exonuclease RRP41A,Rrp41p homologue (RRP41A)	fibrillarin, putative
Tb927.11.3240	Tb927.3.1790	T-complex protein 1, zeta subunit, putative (TCP-1-zeta)	pyruvate dehydrogenase E1 beta subunit, putative
Tb927.10.5050	Tb927.10.3150	hypothetical protein, conserved	N-acetyltransferase, putative

[truncated: 91 more sheets: negative 10, negative 11, negative 12, negative 13, negative 14, negative 15, negative 16, negative 17, negative 18, negative 19, negative 20, negative 21, negative 22, negative 23, negative 24, negative 25, negative 26, negative 27, negative 28, negative 29 …]
