# Supplementary material for: Prediction of Protein Complexes in Trypanosoma brucei by Protein Correlation Profiling Mass Spectrometry and Machine Learning
Source: Mol Cell Proteomics. 2017 Oct 17;16(12):2254–67. doi: 10.1074/mcp.O117.068122 (PMC5724185; doi:10.1074/mcp.O117.068122)
Supplement: Supplemental Data [file 10.1074_O117.068122_mcp.O117.068122-5.xlsx]

## Sheet: SEC300
Protein IDs	Peptides	Sequence coverage [%]	LFQ intensity E3017_01	LFQ intensity E3017_02	LFQ intensity E3017_03	LFQ intensity E3017_04	LFQ intensity E3017_05	LFQ intensity E3017_06	LFQ intensity E3017_07	LFQ intensity E3017_08	LFQ intensity E3017_09	LFQ intensity E3017_10	LFQ intensity E3017_11	LFQ intensity E3017_12	LFQ intensity E3017_13	LFQ intensity E3017_14	LFQ intensity E3017_15	LFQ intensity E3017_16	LFQ intensity E3017_17	LFQ intensity E3017_18	LFQ intensity E3017_19	LFQ intensity E3017_20	LFQ intensity E3017_21	LFQ intensity E3017_22	LFQ intensity E3017_23	LFQ intensity E3017_24	LFQ intensity E3017_25	LFQ intensity E3017_26	LFQ intensity E3017_27	LFQ intensity E3017_28	LFQ intensity E3017_29	LFQ intensity E3017_30	LFQ intensity E3017_31	LFQ intensity E3017_32	LFQ intensity E3017_33	LFQ intensity E3017_34	LFQ intensity E3017_35	LFQ intensity E3017_36	LFQ intensity E3017_37	LFQ intensity E3017_38	LFQ intensity E3017_39	LFQ intensity E3017_40	LFQ intensity E3017_41	LFQ intensity E3017_42	LFQ intensity E3017_43	LFQ intensity E3017_44	LFQ intensity E3017_45	LFQ intensity E3017_46	LFQ intensity E3017_47
Tb04.24M18.150	4	45.7	0	0	0	0	0	0	0	0	0	0	0	0	0	0	0	0	0	0	0	0	0	0	0	0	0	0	0	0	0	0	0	0	0	0	0	0	0	0	0	0	0	0	0	0	0	0	0
Tb927.5.4450;Tb05.5K5.100	10	52.7	0	0	0	0	0	0	0	0	0	0	0	0	24325000	0	60394000	105790000	221000000	474850000	269930000	253910000	118690000	63496000	0	0	0	0	0	0	0	0	0	0	0	0	0	0	0	0	0	0	0	0	0	0	0	0	0
Tb927.5.4460;Tb05.5K5.110;Tb11.v5.0866	39	56.2	263820000	386620000	372270000	642980000	756570000	1028800000	857060000	646700000	570690000	404330000	458320000	559490000	348050000	319770000	273590000	270620000	324130000	263790000	270840000	129900000	99052000	43187000	38341000	42247000	0	0	0	0	0	0	0	0	0	0	0	0	80794000	120300000	0	0	141670000	199030000	828570000	1266300000	351420000	326710000	204080000
Tb927.5.4470;Tb05.5K5.120	15	21.3	0	49547000	65245000	54327000	57001000	47342000	32123000	35369000	0	65033000	0	0	0	0	0	0	0	0	0	0	0	0	0	0	0	0	0	0	0	0	0	0	0	0	0	0	0	0	0	0	0	0	0	0	0	0	0
Tb927.5.4480;Tb05.5K5.130	35	52.8	41049000	91962000	26400000	134130000	188410000	493050000	712850000	846970000	867210000	798590000	731870000	570880000	541390000	557850000	552950000	602580000	716800000	793090000	787680000	837630000	838690000	820530000	769910000	864560000	899860000	906080000	808340000	802820000	762980000	736930000	990510000	989520000	892260000	812780000	875950000	969500000	942570000	919650000	1050900000	1102600000	1208300000	1033900000	909670000	505360000	516220000	633020000	406030000
Tb927.5.4500;Tb05.5K5.150	9	65.5	246170000	368710000	279580000	450170000	443200000	282440000	316910000	304740000	286460000	262410000	152210000	205080000	204580000	170070000	175070000	56471000	159170000	117770000	126650000	79787000	78901000	76852000	0	0	38356000	0	0	0	0	0	0	0	0	0	35046000	36967000	36555000	0	106930000	123580000	235870000	601570000	737220000	806490000	825240000	1022100000	1255400000
Tb927.5.4520;Tb05.5K5.160	17	20.6	0	0	0	0	0	0	0	0	0	0	0	0	0	0	0	31654000	0	0	0	31565000	0	0	0	0	40289000	0	0	0	0	0	0	0	0	0	0	0	0	0	0	0	0	0	0	0	0	0	0
Tb927.5.4530;Tb05.5K5.170	1	3.6	0	0	0	0	0	0	0	0	0	0	0	0	0	0	0	0	0	0	0	0	0	0	0	0	0	0	0	0	0	0	0	0	0	0	0	0	0	0	0	0	0	0	0	0	0	0	0
Tb927.5.4560;Tb11.v5.0409;Tb05.5K5.200	28	70.2	0	0	0	0	0	0	0	0	0	0	0	0	0	0	12856000	0	68568000	60354000	69613000	99765000	156140000	199280000	260550000	621840000	3408200000	6627400000	3665800000	1169600000	240990000	137270000	291760000	188880000	24767000	0	127830000	114700000	0	0	0	0	0	0	0	0	0	0	0
Tb927.5.4380;Tb05.5K5.30	20	42.5	270450000	317420000	272070000	295420000	221820000	397940000	252080000	329150000	299440000	314390000	249580000	215570000	209640000	150030000	160910000	124410000	119930000	134730000	155580000	98948000	85686000	77727000	54622000	82983000	103450000	93502000	105030000	0	0	0	159460000	63040000	0	0	0	0	0	213430000	377250000	358200000	303840000	136660000	0	0	0	0	193410000
Tb05.5K5.300	1	2.8	0	0	0	0	0	0	0	0	0	0	0	0	0	0	0	0	0	0	0	0	0	0	0	0	0	0	0	0	0	0	0	0	0	0	0	0	0	0	0	0	0	0	0	0	0	0	0
Tb05.5K5.390	1	2.8	0	0	0	0	0	0	0	0	0	0	0	0	0	0	0	0	0	0	0	0	0	0	0	0	0	0	0	0	0	0	0	0	0	0	0	0	0	0	0	0	0	0	0	0	0	0	0
Tb927.5.4390;Tb05.5K5.40	8	74.1	0	0	0	0	0	0	0	0	0	0	0	0	0	0	0	0	0	0	0	0	0	0	0	0	0	0	0	0	0	0	0	0	0	100350000	303890000	404150000	253450000	0	0	0	0	0	0	0	0	0	0
Tb05.5K5.400	2	6.5	0	0	0	0	0	0	0	0	0	0	0	0	0	0	0	0	0	0	0	0	0	0	0	0	0	0	0	0	0	0	0	0	0	0	0	0	0	0	0	0	0	0	0	0	0	0	0
Tb927.5.4400;Tb05.5K5.50	8	29.9	0	0	0	39747000	0	0	0	45639000	50697000	45494000	50363000	41206000	0	0	0	0	0	0	0	0	0	0	0	0	0	0	0	0	0	0	0	0	0	0	0	0	0	0	0	0	0	0	0	0	0	0	0
Tb05.5K5.510	1	5.4	0	0	0	0	0	0	0	0	0	0	0	0	0	0	0	0	0	0	0	0	0	0	0	0	0	0	0	0	0	0	0	0	0	0	0	0	0	0	0	0	0	0	0	0	0	0	0
Tb05.5K5.540	3	5.1	0	0	0	0	0	0	0	0	0	0	0	0	0	0	0	0	0	0	0	0	0	0	0	0	0	0	0	0	0	0	0	0	0	0	0	0	0	0	0	0	0	0	0	0	0	0	0
Tb927.5.4410;Tb05.5K5.60	6	31.2	0	29831000	38503000	25871000	40444000	31700000	0	67371000	47245000	0	43172000	0	0	24263000	32960000	0	31594000	41566000	37088000	0	0	0	0	0	0	0	0	0	0	0	0	0	0	0	0	0	0	0	0	0	0	0	0	0	0	0	0
Tb927.5.4420;Tb05.5K5.70	31	57	888800000	845200000	740970000	799450000	574200000	895070000	1085000000	1363300000	1809100000	1878900000	2190700000	1881700000	2111200000	1800600000	1771100000	1617300000	1429600000	1221900000	1044800000	836670000	667720000	525440000	511470000	376860000	271720000	244860000	192670000	163330000	115320000	150740000	125920000	174880000	216300000	239910000	349780000	228220000	75779000	175060000	189660000	310800000	510090000	535940000	657930000	901380000	1043200000	1164700000	1556200000
Tb927.5.4430;Tb05.5K5.80	3	10.5	0	0	0	0	0	0	0	0	0	0	0	0	0	0	0	0	0	0	0	0	0	0	0	0	0	0	0	0	0	0	0	0	0	0	0	0	0	0	0	0	0	0	0	0	0	0	0
Tb927.5.4440;Tb05.5K5.90	3	35.6	0	42311000	0	21881000	26945000	32368000	47495000	0	0	0	0	0	0	0	19829000	28560000	54204000	58759000	55363000	43180000	0	0	0	0	0	0	0	0	0	0	0	0	0	0	37754000	63075000	0	0	0	0	0	0	0	62806000	0	219830000	412890000
Tb06.3A7.270	7	7.2	0	0	0	0	0	0	0	0	0	0	0	0	0	0	0	0	0	0	0	0	0	0	0	0	0	0	0	0	0	0	0	0	0	0	0	0	0	0	0	0	0	0	0	0	0	0	0
Tb06.3A7.960	4	19	0	0	0	37281000	0	0	0	0	0	0	0	0	0	0	0	0	0	0	0	0	0	0	0	0	0	0	0	0	0	0	0	0	0	0	0	0	0	0	0	0	0	0	0	0	0	0	0
Tb07.11L3.100;Tb927.7.2150	5	4.8	0	0	0	0	0	0	0	0	0	0	0	0	0	0	0	0	0	0	0	0	0	0	0	0	0	0	0	0	0	0	0	0	0	0	0	0	0	0	0	0	0	0	0	0	0	0	0
Tb927.7.2140;Tb07.11L3.90	8	33.2	91502000	129150000	153300000	184100000	0	108920000	78396000	82887000	98534000	82060000	83444000	55969000	0	0	0	0	0	0	0	0	0	0	0	0	0	0	0	0	0	0	0	0	0	0	0	0	126180000	234730000	213620000	270790000	0	0	0	0	0	0	0
Tb08.27P2.240	1	2.6	0	0	0	0	0	0	0	0	0	0	0	0	0	0	0	0	0	0	0	0	0	0	0	0	0	0	0	0	0	0	0	0	0	0	0	0	0	0	0	0	0	0	0	0	0	0	0
Tb08.27P2.340	2	4.1	0	0	0	0	0	0	0	0	0	0	0	0	0	0	0	0	0	0	0	0	0	0	0	0	0	0	0	0	0	0	0	0	0	0	0	0	0	0	0	0	0	0	0	0	0	0	0
Tb08.27P2.480	1	2.8	0	0	0	0	0	0	0	0	0	0	0	0	0	0	0	0	0	0	0	0	0	0	0	0	0	0	0	0	0	0	0	0	0	0	0	0	0	0	0	0	0	0	0	0	0	0	0
Tb08.27P2.550	1	1.9	0	0	0	0	0	0	0	0	0	0	0	0	0	0	0	0	0	0	0	0	0	0	0	0	0	0	0	0	0	0	0	0	0	0	0	0	0	0	0	0	0	0	0	0	0	0	0
Tb08.27P2.640;Tb927.8.210	2	6.2	0	0	0	0	0	0	0	0	0	0	0	0	0	0	0	0	0	0	0	0	0	0	0	0	0	0	0	0	0	0	0	0	0	0	0	0	0	0	0	0	0	0	0	0	0	0	0
Tb09.v4.0013	8	10.6	0	0	0	0	0	0	0	0	0	0	0	0	0	0	0	0	0	0	0	0	0	0	0	0	0	0	0	0	0	0	0	0	0	0	0	0	0	0	0	0	0	0	0	0	0	0	0
Tb09.v4.0067	8	13.7	0	0	0	0	0	0	0	0	0	0	0	0	0	0	0	0	0	0	0	0	0	0	0	0	0	0	0	0	0	0	0	0	0	0	0	0	0	0	0	0	0	0	0	0	0	0	0
Tb09.v4.0083	2	9	0	0	0	0	0	0	0	0	0	0	0	0	0	0	0	0	0	0	0	0	0	0	0	0	0	0	0	0	0	0	0	0	0	0	0	0	0	0	0	0	0	0	0	0	0	0	0
Tb09.v4.0109;Tb927.9.15870;Tb09.v4.0015	4	13.4	0	0	0	0	0	0	0	0	0	0	0	0	0	0	0	0	0	0	0	0	0	0	0	0	0	0	0	0	0	0	0	0	0	0	0	0	0	0	0	169020000	0	0	0	0	0	0	0
Tb09.v4.0142	2	6	0	0	0	0	0	0	0	0	0	0	0	0	0	0	0	0	0	0	0	0	0	0	0	0	0	0	0	0	0	0	0	0	0	0	0	0	0	0	0	0	0	0	0	0	0	0	0
Tb09.v4.0151	1	5.6	0	0	0	0	0	0	0	0	0	0	0	0	0	0	0	0	0	0	0	0	0	0	0	0	0	0	0	0	0	0	0	0	0	0	0	0	0	0	0	0	0	0	0	0	0	0	0
Tb09.v4.0170	3	9.3	0	0	0	0	0	0	0	0	0	0	0	0	0	0	0	0	0	0	0	0	0	0	0	0	0	0	0	0	0	0	0	0	0	0	0	0	0	0	0	0	0	0	0	0	0	0	0
Tb927.10.4430;Tb10.v4.0033;Tb11.v5.0767	13	28.3	100690000	111860000	70643000	79052000	112550000	72443000	118280000	80058000	115070000	88362000	83707000	73748000	73421000	0	0	0	0	41069000	42395000	0	0	0	0	0	0	0	0	0	0	0	0	0	0	0	0	0	0	0	0	0	0	0	0	0	0	0	174100000
Tb927.10.4440;Tb10.v4.0034	3	13.2	0	0	0	0	0	0	0	0	0	0	0	0	0	0	0	0	0	0	0	0	0	0	0	0	0	0	0	0	0	0	0	0	0	0	0	0	0	0	0	0	0	0	0	0	0	0	0
Tb927.10.4450;Tb10.v4.0035;Tb11.v5.0757	17	74.3	0	0	0	0	0	0	0	0	0	0	0	0	0	0	0	0	0	0	0	0	0	0	0	0	0	0	0	0	0	0	0	0	0	0	161030000	2810400000	10042000000	11486000000	4960000000	1325300000	541760000	361720000	198940000	264690000	0	0	0
Tb927.10.4490;Tb10.v4.0039	20	23.8	0	0	0	0	0	0	0	0	0	0	0	0	0	0	0	0	0	0	0	0	0	0	0	0	0	0	0	0	0	0	0	0	0	0	0	0	0	0	0	0	0	0	0	0	0	0	0
Tb927.10.4500;Tb10.v4.0040	14	55.1	0	0	0	0	0	0	0	0	0	0	0	0	0	0	0	0	0	0	0	0	0	0	0	0	0	0	0	0	0	0	0	0	0	0	0	243410000	1291600000	2143300000	716000000	132390000	0	0	0	0	0	0	0
Tb10.v4.0041;Tb927.10.4510	11	22.3	48546000	0	0	0	0	0	0	0	0	0	0	99445000	0	0	0	0	0	0	0	0	0	0	0	70029000	0	0	0	0	0	0	0	0	0	0	0	0	0	0	63826000	0	0	0	0	0	0	0	0
Tb927.10.4330;Tb11.v5.1012;Tb10.v4.0043	9	36.7	0	0	0	0	0	0	31826000	0	111160000	124320000	126940000	86564000	64632000	62827000	76181000	94358000	116630000	137450000	200430000	0	146290000	134310000	117920000	126590000	267200000	290720000	343180000	306610000	255050000	163450000	0	136010000	0	0	0	0	0	0	0	0	0	0	0	0	0	0	0
Tb927.10.4320;Tb10.v4.0044	12	16.9	0	0	0	0	0	0	0	0	0	0	0	0	0	0	0	0	0	0	0	0	0	0	0	0	0	0	0	0	0	0	0	0	0	0	0	0	0	0	0	68854000	135130000	232200000	130650000	0	0	0	0
Tb927.10.4310;Tb10.v4.0045	18	63.4	632300000	1276800000	745760000	453060000	685750000	513490000	583950000	634090000	603920000	678290000	564510000	434560000	412530000	379230000	358430000	314160000	286210000	186540000	312620000	183550000	165090000	175420000	117870000	62692000	60617000	54944000	0	0	0	0	0	0	0	0	0	0	0	0	0	109030000	131780000	197240000	0	521540000	320090000	841530000	643880000
Tb10.v4.0052	24	91.6	0	0	0	0	0	0	0	0	0	0	0	0	0	0	0	0	0	0	0	0	0	0	0	0	0	0	0	0	0	0	0	0	0	0	0	0	0	0	0	0	0	0	0	0	0	0	0
Tb10.v4.0061	1	2.6	0	0	0	0	0	0	0	0	0	0	0	0	0	0	0	0	0	0	0	0	0	0	0	0	0	0	0	0	0	0	0	0	0	0	0	0	0	0	0	0	0	0	0	0	0	0	0
Tb10.v4.0062	1	2.8	0	0	0	0	0	0	0	0	0	0	0	0	0	0	0	0	0	0	0	0	0	0	0	0	0	0	0	0	0	0	0	0	0	0	0	0	0	0	0	0	0	0	0	0	0	0	0
Tb10.v4.0085	2	3.5	0	0	0	0	0	0	0	0	0	0	0	0	0	0	0	0	0	0	0	0	0	0	0	0	0	0	0	0	0	0	0	0	0	0	0	0	0	0	0	0	0	0	0	0	0	0	0
Tb10.v4.0109	2	4	0	0	0	0	7449100	0	0	0	0	0	0	0	0	0	0	0	0	0	0	0	0	0	0	0	0	0	0	0	0	0	0	0	0	0	0	0	0	0	0	0	0	0	0	0	0	0	0
Tb10.v4.0110	2	13.1	0	0	0	0	0	0	0	0	0	0	0	0	0	0	0	0	0	0	0	0	0	0	0	0	0	0	0	0	0	0	0	0	0	0	0	0	0	0	0	0	0	0	0	0	0	0	0
Tb10.v4.0152;Tb11.v5.0829	2	4.4	0	0	0	0	0	0	0	0	0	0	0	0	0	0	0	0	0	0	0	0	0	0	0	0	0	0	0	0	0	0	0	0	0	0	0	0	0	0	0	0	0	0	0	0	0	0	0
Tb10.v4.0204	2	4.9	0	0	0	0	0	0	0	0	0	0	0	0	0	0	0	0	0	0	0	0	0	0	0	0	17903000	0	0	0	0	0	0	0	0	0	0	0	0	0	0	0	0	0	0	0	0	0	0
Tb927.10.6950;Tb927.10.6910;Tb11.v5.0496;Tb10.v4.0247	17	66.3	395070000	403890000	431360000	611690000	314720000	744380000	326730000	380050000	494530000	395920000	357260000	331570000	335120000	327780000	311670000	364360000	263930000	209690000	203710000	141310000	113420000	0	0	0	0	0	0	0	0	0	0	0	0	0	0	0	0	106390000	0	0	103070000	155360000	117830000	280870000	401920000	544660000	503980000
Tb10.v4.0256	1	3.5	0	0	0	0	0	0	0	0	0	0	0	0	0	0	0	0	0	0	0	0	0	0	0	0	0	0	0	0	0	0	0	0	0	0	0	0	0	0	0	0	0	0	0	0	0	0	0
Tb11.01.2730	15	25.8	0	0	0	0	0	0	0	0	0	0	0	0	0	0	0	0	0	0	0	0	0	0	0	0	0	0	0	0	0	0	0	0	0	0	0	0	0	0	0	0	0	0	0	0	0	0	0
Tb11.02.5070b;Tb927.11.7212	7	23.4	0	35576000	0	0	0	0	0	0	0	0	0	0	0	0	0	0	0	0	0	0	0	0	0	0	0	0	0	0	0	0	0	0	0	0	0	0	0	0	0	0	0	0	0	0	0	0	0
Tb927.11.7213;Tb11.02.5080b	8	20.5	0	0	0	0	0	0	0	0	0	0	0	0	0	0	0	0	0	0	0	0	0	0	0	0	0	0	0	0	0	0	0	0	0	0	0	0	0	0	0	0	0	0	0	0	0	0	0
Tb11.02.5090b;Tb11.02.5090	10	35.9	0	0	0	0	0	0	0	0	0	0	0	0	0	0	0	0	0	0	0	0	0	0	0	0	0	0	0	0	0	0	0	0	0	0	0	0	0	0	0	128340000	102860000	0	0	0	0	0	0
Tb11.02.5105b;Tb11.02.5105	5	30	80130000	98549000	123260000	0	0	0	0	0	0	0	0	0	0	0	0	0	0	0	0	0	0	0	0	0	0	0	0	0	0	0	0	0	0	0	0	0	46645000	125100000	299100000	386530000	363800000	240510000	158320000	223560000	236930000	342200000	275860000
Tb927.11.7218;Tb11.02.5120b	10	12.7	0	0	0	0	0	0	0	0	0	0	0	0	0	0	0	0	0	0	0	0	0	0	0	0	0	0	0	0	0	0	0	0	0	0	0	0	0	0	0	0	127870000	128780000	0	0	0	0	0
Tb11.02.5360b;Tb11.02.5360	5	19.7	0	0	0	0	0	0	0	0	0	0	0	0	0	0	0	0	0	0	0	0	0	0	0	0	0	0	0	0	0	0	0	0	0	0	0	0	0	0	0	0	0	0	0	0	0	0	0
Tb11.02.5370b;Tb11.02.5370	3	12.4	0	0	0	0	0	0	0	0	0	0	0	0	0	0	0	0	0	0	0	0	0	0	0	0	0	0	0	0	0	0	0	0	0	0	0	0	0	21568000	0	0	0	0	0	0	0	0	0
Tb11.02.5380b;Tb11.02.5380	35	50.3	149880000	115140000	172840000	109350000	132960000	118640000	106370000	122660000	98237000	125240000	105110000	93239000	110250000	65886000	88931000	69067000	66104000	79653000	56610000	21570000	105250000	76648000	68324000	0	123720000	363780000	725390000	531880000	157890000	0	0	0	0	0	0	0	0	0	0	0	0	0	0	0	0	0	0
Tb11.02.5390b;Tb11.02.5390	31	32.5	115320000	97147000	153780000	117930000	137970000	168550000	127120000	133430000	144030000	114820000	124980000	138140000	162330000	146230000	152940000	123220000	104680000	61644000	64460000	0	0	0	0	0	0	0	0	0	0	0	0	0	0	0	0	0	0	0	0	0	0	0	0	0	0	0	0
Tb11.02.5400b;Tb11.02.5400	23	72.9	91416000	223180000	249660000	258760000	230820000	291570000	294400000	298660000	248490000	183130000	259610000	0	251140000	284100000	276240000	275620000	267860000	338110000	301740000	142600000	125650000	240040000	125870000	175740000	185660000	92086000	160150000	182940000	391690000	1792100000	8183300000	10009000000	5723100000	1633800000	597680000	432410000	0	0	0	0	0	157500000	0	0	0	0	0
Tb11.02.5410b;Tb11.02.5410	8	34.6	0	0	0	0	0	0	0	0	0	0	0	0	0	0	0	0	0	0	0	0	0	0	0	53538000	166920000	153950000	80666000	15862000	0	0	0	0	0	0	0	0	0	122350000	190000000	245630000	140430000	0	0	0	0	0	0
Tb11.02.5420b;Tb11.02.5420	24	42.2	86086000	79574000	113680000	82799000	153480000	93088000	122160000	113140000	74065000	79057000	103450000	64898000	0	61767000	0	0	0	0	0	0	0	0	0	0	0	0	0	0	0	0	0	0	0	0	0	0	0	0	0	0	0	0	0	0	0	0	0
Tb11.02.5430b;Tb11.02.5430	7	22.7	0	0	0	0	0	0	10264000	31984000	49236000	37346000	48566000	43133000	36072000	31483000	39183000	0	0	0	0	0	0	0	0	0	0	0	0	0	0	0	0	0	0	0	0	0	0	0	34996000	38973000	44661000	0	36971000	0	0	0	0
Tb927.6.4980;Tb11.0390;Tb11.0290	7	46.5	2019700000	1945900000	1618100000	1034700000	1818400000	1012300000	1309300000	707590000	1282300000	1125700000	1045500000	872280000	895530000	342740000	0	873950000	407740000	381830000	673230000	303410000	266730000	236640000	188260000	169550000	137900000	0	0	0	0	131300000	0	0	0	0	0	0	0	0	0	223780000	272520000	0	482790000	1174100000	2675600000	4754700000	5774100000
Tb927.11.7690;Tb11.0320;Tb11.0420	8	10.2	0	0	0	0	0	0	0	0	0	0	0	0	0	0	0	0	0	0	0	0	0	0	0	0	0	0	0	0	0	0	0	0	0	0	0	0	0	0	0	0	0	0	0	0	0	0	0
Tb927.11.7670;Tb11.0330	5	11.5	0	0	0	0	0	0	0	0	0	0	0	0	0	0	0	0	0	0	0	0	0	0	0	0	0	0	0	0	0	0	0	0	0	0	0	0	0	0	0	0	0	0	0	0	0	0	0
Tb927.11.7650;Tb11.0350	7	14	0	0	0	0	0	0	0	0	0	0	0	0	0	0	0	0	0	0	0	0	0	0	0	0	0	0	0	0	0	0	0	0	0	0	0	0	0	0	0	0	0	0	0	0	0	0	0
Tb11.0400;Tb927.11.7700;Tb11.0300	12	54.8	1052500000	1661000000	2356900000	1604700000	2368900000	1866300000	1576000000	1282100000	1027100000	956010000	741000000	730250000	683670000	476160000	478500000	389830000	384100000	227830000	539170000	207270000	151540000	185690000	80187000	116880000	98628000	83640000	19372000	29752000	0	0	0	0	0	0	0	0	0	0	43329000	94075000	416050000	664970000	697690000	541730000	79160000	441500000	911140000
Tb927.10.1130;Tb11.0520	5	19.7	0	0	0	0	0	0	0	0	0	0	0	0	0	0	0	0	0	0	0	0	0	0	0	0	0	0	0	0	0	0	0	0	0	0	0	0	0	0	0	0	0	0	0	0	0	0	0
Tb927.10.1140;Tb11.0530	6	16	0	0	0	0	0	0	0	0	0	0	0	0	0	0	0	0	0	0	0	0	0	0	0	0	0	0	0	0	0	0	0	0	0	0	0	0	0	0	0	0	0	0	0	0	0	0	0
Tb927.10.1150;Tb11.0540	6	4.8	0	0	0	0	0	0	0	0	0	0	0	0	0	0	0	0	0	0	0	0	0	0	0	0	0	0	0	0	0	0	0	0	0	0	0	0	0	0	0	0	0	0	0	0	0	0	0
Tb927.10.1160;Tb11.0550	4	25.7	42773000	54944000	48000000	28528000	56519000	31718000	36296000	0	0	0	0	0	0	0	0	0	0	0	0	0	0	0	0	0	0	0	0	0	0	0	0	0	0	0	0	0	0	0	0	0	0	0	0	0	0	0	0
Tb927.5.4690;Tb11.v5.0286;Tb11.0640	2	3.7	0	0	0	0	0	0	0	0	0	0	0	0	0	0	0	0	0	0	0	0	0	0	0	0	0	0	0	0	0	0	0	0	0	0	0	0	0	0	0	0	0	0	0	0	0	0	0
Tb11.v5.0287;Tb11.0650;Tb927.5.4700	1	3.5	0	0	0	0	0	0	0	0	0	0	0	0	0	0	0	0	0	0	0	0	0	0	0	0	0	0	0	0	0	0	0	0	0	0	0	0	0	0	0	0	0	0	0	0	0	0	0
Tb11.0660;Tb927.11.18350	1	2.2	0	0	0	0	0	0	0	0	0	0	0	0	0	0	0	0	0	0	0	0	0	0	0	0	0	0	0	0	0	0	0	0	0	0	0	0	0	0	0	0	0	0	0	0	0	0	0
Tb11.0820;Tb11.v5.0295	12	14.6	0	0	0	0	0	0	0	0	0	0	0	0	0	0	0	0	0	0	0	0	0	0	0	0	0	0	0	0	0	0	0	0	0	0	0	0	0	0	0	0	0	0	0	0	0	0	0
Tb11.0840;Tb927.11.720	15	49.8	0	115810000	117040000	0	135970000	155070000	139750000	0	0	0	0	0	0	0	0	0	0	0	0	0	0	0	0	0	0	0	57995000	0	0	0	0	0	148700000	795970000	1896300000	1743100000	819630000	2025100000	5823700000	10655000000	10205000000	4042400000	1734200000	939520000	413060000	319840000	569430000
Tb927.11.18680;Tb11.0845	5	75.6	0	0	0	0	0	0	0	0	0	0	0	0	0	0	0	0	0	0	0	0	0	0	0	0	0	0	0	0	0	0	0	0	0	0	0	0	0	0	0	0	0	0	0	0	0	0	0
Tb927.4.1100;Tb927.11.680;Tb11.0880	8	42.8	3490900000	2269800000	1744800000	220770000	359210000	93253000	63182000	320980000	392930000	438650000	391130000	382940000	307670000	332190000	306700000	250650000	286010000	224510000	195550000	183460000	215370000	208940000	0	0	0	0	0	0	0	0	0	0	0	0	0	0	0	0	91964000	96569000	0	0	0	0	0	0	747080000
Tb11.09.0001	2	5.3	0	0	0	0	0	0	0	0	0	0	0	0	0	0	0	0	0	0	0	0	0	0	0	0	0	0	0	0	0	0	0	0	0	0	0	0	0	0	0	0	0	0	0	0	0	0	0
Tb11.v5.0996;Tb11.1220;Tb927.10.15250	22	42.1	607350000	952650000	800310000	628130000	828740000	546660000	636430000	582750000	535990000	487750000	440830000	422490000	377400000	314410000	386790000	329850000	287000000	235790000	267790000	97070000	123110000	164990000	126320000	118700000	39257000	51437000	29592000	0	0	38443000	0	0	0	0	0	0	0	0	172880000	224890000	394700000	410900000	345130000	574550000	247420000	449980000	618710000
Tb927.10.15260;Tb11.v5.0997;Tb11.1230	3	5.1	0	0	0	0	0	0	0	0	0	0	0	0	0	0	0	0	0	0	0	0	0	0	0	0	0	0	0	0	0	0	0	0	0	0	0	0	0	0	0	0	0	0	0	0	0	0	0
Tb927.10.15270;Tb11.v5.0998;Tb11.1240	19	60.3	0	0	0	62931000	0	66126000	0	0	0	0	0	0	0	0	0	0	0	0	0	0	0	0	0	0	0	0	0	0	0	0	0	0	88524000	481090000	3679200000	6623600000	6960000000	5495900000	3158000000	1499300000	0	0	0	0	0	0	0
Tb927.11.1840;Tb11.1380	30	60.9	319310000	391390000	447220000	347540000	464590000	371260000	474710000	429850000	472670000	391410000	435490000	347220000	351320000	391950000	433640000	707360000	1247100000	1561400000	1127000000	1306100000	1348500000	1532500000	1447600000	967880000	848820000	659310000	637830000	740210000	844190000	845240000	1108300000	1068200000	1096800000	1041500000	1278300000	1528800000	1623800000	1834200000	1588200000	2147900000	3686200000	4063200000	2835200000	2287200000	2226400000	2150200000	1803800000
Tb11.1390;Tb927.11.1830	13	28.1	0	312220000	359040000	348180000	285740000	243330000	0	172210000	149950000	0	0	0	0	0	0	0	0	0	0	0	0	0	0	0	0	0	0	0	0	0	0	0	0	0	0	0	0	0	0	0	0	0	0	0	0	0	0
Tb927.11.1810;Tb11.1410	4	21.1	0	0	0	0	0	0	0	0	0	0	0	0	0	0	0	0	0	0	0	0	0	0	0	0	0	0	0	0	0	0	0	0	0	0	0	31454000	49312000	0	0	0	32919000	0	81462000	0	142420000	128250000	0
Tb11.1451;Tb11.1450	1	1.6	0	0	0	0	0	0	0	0	0	0	0	0	0	0	0	0	0	0	0	0	0	0	0	0	0	0	0	0	0	0	0	0	0	0	0	0	0	0	0	0	0	0	0	0	0	0	0
Tb11.1560	1	1.8	0	0	0	0	0	0	0	0	0	0	0	0	0	0	0	0	0	0	0	0	0	0	0	0	0	0	0	0	0	0	0	0	0	0	0	0	0	0	0	0	0	0	0	0	0	0	0
Tb11.1690	1	2.1	0	0	0	0	0	0	0	0	0	0	0	0	0	0	0	0	0	0	0	0	0	0	0	0	0	0	0	0	0	0	0	0	0	0	0	0	0	0	0	0	0	0	0	0	0	0	0
Tb11.1780	15	27.5	120590000	139100000	172820000	133310000	0	0	281270000	375210000	355900000	410220000	345550000	341730000	329850000	320260000	291530000	275950000	265700000	309110000	225230000	171550000	185590000	219880000	176280000	217260000	337090000	455600000	568970000	619070000	557150000	266650000	117220000	39047000	35789000	25652000	0	0	0	0	0	0	0	0	0	0	0	0	0
Tb11.1790	22	34	0	0	0	0	0	0	0	0	0	0	0	0	0	0	0	0	0	0	0	0	0	0	0	0	0	0	0	0	0	0	0	0	0	0	0	0	0	0	0	0	0	0	0	0	0	0	0
Tb11.1810b;Tb11.1810	13	61.4	0	0	0	0	68432000	0	0	0	97797000	121560000	0	104290000	107780000	0	105040000	91697000	120980000	150060000	150830000	123620000	102200000	0	29836000	0	0	0	0	0	0	0	0	0	0	0	0	0	0	0	0	0	0	0	0	0	0	0	0
Tb11.v5.0125	1	2.9	0	0	0	0	0	0	0	0	0	0	0	0	0	0	0	0	0	0	0	0	0	0	0	0	0	0	0	0	0	0	0	0	0	0	0	0	0	0	0	0	0	0	0	0	0	0	0
Tb11.v5.0131;Tb11.0610;Tb927.8.250	2	4.9	0	0	0	0	0	0	0	0	0	0	0	0	0	0	0	0	0	0	0	0	0	0	0	0	0	0	0	0	0	0	0	0	0	0	0	0	0	0	0	0	0	0	0	0	0	0	0
Tb11.v5.0138	5	9.2	0	0	0	0	0	0	0	0	0	0	0	0	0	0	0	0	0	0	0	0	0	0	0	0	0	0	0	0	0	0	0	0	0	0	0	0	0	0	0	0	0	0	0	0	0	0	0
Tb11.v5.0144	2	6.8	0	0	0	0	0	0	0	0	0	0	0	0	0	0	0	0	0	0	0	0	0	0	0	0	0	0	0	0	0	0	0	0	0	0	0	0	0	0	0	0	0	0	0	0	0	0	0
Tb927.7.4600;Tb11.v5.0147	4	5	0	0	0	0	0	0	0	0	0	0	0	0	0	0	0	0	0	0	0	0	0	0	0	0	0	0	0	0	0	0	0	0	0	0	0	0	0	0	0	0	0	0	0	0	0	0	0
Tb927.7.4650;Tb11.v5.0150	4	4.4	0	0	0	0	0	0	0	0	0	0	0	0	0	0	0	0	0	0	0	0	0	0	0	0	0	0	0	0	0	0	0	0	0	0	0	0	0	0	0	0	0	0	0	0	0	0	0
Tb927.7.4670;Tb11.v5.0152	5	18.8	0	0	0	0	0	0	0	0	0	39825000	44304000	30812000	42094000	50327000	45845000	67082000	80172000	137280000	220690000	599700000	683900000	736400000	461230000	252090000	142460000	64260000	0	0	0	0	0	0	0	0	0	101320000	0	0	195170000	0	0	0	0	0	0	0	0
Tb11.v5.0154	34	57.7	99654000	75353000	73080000	38468000	0	0	50680000	0	0	0	0	0	60203000	40946000	23050000	0	0	0	0	0	0	0	0	0	0	0	0	0	0	0	0	0	0	0	0	0	0	0	0	0	0	0	0	0	0	0	0
Tb927.7.4720;Tb11.v5.0155	5	16	0	0	0	0	0	0	23855000	0	0	0	0	0	0	0	0	0	0	0	0	0	0	0	0	0	50958000	42752000	45358000	33386000	0	0	100060000	113910000	36004000	0	0	0	0	43169000	0	0	0	0	0	0	0	0	0
Tb927.7.4740;Tb11.v5.0157	6	16.9	0	0	0	17861000	18195000	0	0	0	0	0	0	0	0	0	0	0	0	0	0	0	0	0	0	0	0	0	0	0	0	0	0	0	0	0	0	37864000	0	0	0	0	0	0	0	0	0	0	0
Tb927.7.4750;Tb11.v5.0158	9	25.9	0	0	0	0	45312000	0	0	0	0	0	0	0	0	0	0	0	0	0	37812000	59751000	0	0	53974000	0	0	0	0	0	0	0	0	0	0	0	0	0	0	0	0	0	0	0	0	0	0	0	0
Tb927.7.4770;Tb11.v5.0160	10	71.1	0	0	0	0	0	0	0	0	0	0	0	0	0	0	0	0	0	0	0	0	115590000	0	0	0	0	0	0	0	0	157100000	0	0	0	0	0	0	0	0	50447000	97958000	718320000	3027600000	25507000000	98400000000	124420000000	45548000000	33305000000
Tb927.7.4790;Tb11.v5.0162	11	57	0	0	0	0	0	0	0	0	0	0	0	0	0	0	0	0	0	0	0	0	15988000	0	0	0	0	0	0	0	0	0	0	0	0	0	0	0	0	0	0	0	0	0	0	0	0	0	0
Tb927.7.4810;Tb11.v5.0163	11	30.8	0	0	0	0	49091000	50689000	0	0	0	0	0	0	0	0	0	0	0	0	0	0	0	0	0	0	0	0	0	0	0	0	0	0	0	0	0	0	0	0	0	0	0	0	0	0	0	0	0
Tb927.7.4820;Tb11.v5.0164	4	37	0	0	0	0	0	0	0	0	0	0	0	0	0	0	0	0	0	0	0	0	0	0	0	0	0	0	0	0	0	0	0	0	0	0	0	0	0	564390000	1503700000	1326900000	755020000	0	0	0	0	0	0
Tb927.7.4840;Tb11.v5.0166	8	27.5	42786000	31120000	36634000	32040000	42412000	31918000	29136000	34495000	0	0	28118000	0	0	0	0	0	0	44136000	39004000	77741000	97077000	112690000	110270000	70793000	46553000	0	0	0	0	0	0	0	0	0	0	0	0	0	0	0	0	0	0	0	0	0	0
Tb927.7.4850;Tb11.v5.0167	1	4.8	0	0	0	0	0	0	0	0	0	0	0	0	0	0	0	0	0	0	0	0	0	0	0	0	0	0	0	0	0	0	0	0	0	0	0	0	0	0	0	0	0	0	0	0	0	0	0
Tb927.7.4860;Tb11.v5.0168	5	17.1	0	0	0	0	0	0	0	0	0	0	0	0	0	0	0	0	0	0	0	0	0	0	0	0	0	0	0	0	0	0	0	0	0	0	0	0	0	0	0	0	0	0	0	0	0	0	0
Tb927.7.4870;Tb11.v5.0169	10	34.4	0	0	0	0	0	0	0	0	0	0	0	0	0	0	0	0	0	0	0	0	0	0	0	0	0	0	0	0	0	0	0	0	0	0	0	0	0	0	0	177330000	606230000	434370000	219670000	0	0	0	0
Tb927.7.4890;Tb11.v5.0170	8	12.2	0	0	0	24078000	0	0	0	0	0	0	0	0	0	0	0	0	0	0	0	0	0	0	0	0	0	0	0	0	0	0	0	0	0	0	0	0	0	0	0	0	0	0	0	0	0	0	0
Tb927.7.4900;Tb11.v5.0171	43	37.4	644640000	779740000	849490000	622190000	693310000	661020000	709130000	606820000	562180000	596250000	577960000	555540000	536520000	488720000	450440000	566120000	567590000	650760000	586860000	624800000	580400000	552260000	594890000	605040000	595110000	544170000	560320000	484630000	331520000	208510000	114520000	300630000	220290000	267830000	286360000	191600000	0	198060000	324090000	357720000	476430000	323250000	382880000	416820000	422110000	212740000	465960000
Tb927.7.4910;Tb11.v5.0172	10	33.9	444440000	422140000	169050000	157200000	130800000	116660000	249350000	201480000	114340000	94230000	78208000	132570000	71760000	0	86238000	122150000	124720000	189740000	132340000	90149000	92735000	89388000	0	0	0	0	0	0	0	0	0	0	0	0	0	0	0	0	0	169290000	362370000	603340000	732420000	883020000	745740000	990620000	730050000
Tb11.v5.0174;Tb927.7.4930	8	31.6	0	0	0	0	0	0	0	0	0	0	0	0	0	0	0	0	0	0	0	0	0	0	0	0	0	0	0	0	0	0	0	0	0	0	0	0	0	0	0	0	0	0	0	0	0	0	0
Tb927.7.4940;Tb11.v5.0175	15	23	0	64788000	74267000	31521000	75952000	32125000	0	0	0	0	0	0	0	0	0	0	0	0	0	0	0	0	0	0	0	0	0	0	0	0	0	0	0	0	0	0	0	0	0	0	0	0	0	0	0	0	0
Tb927.7.4950;Tb11.v5.0176	13	37.1	0	91220000	110780000	196440000	147410000	243640000	122850000	92050000	100090000	89537000	81061000	0	0	0	0	0	0	0	0	0	0	0	0	0	0	0	0	0	0	0	0	0	0	0	0	0	0	0	0	0	0	0	0	0	0	0	0
Tb927.7.4960;Tb11.v5.0177	8	21.8	0	78637000	0	64200000	0	0	52238000	65457000	93572000	78573000	87581000	0	0	46611000	64774000	0	0	0	0	0	0	0	0	0	0	0	0	0	0	0	0	0	0	0	0	0	0	0	0	0	0	0	0	0	0	0	0
Tb927.7.4980;Tb11.v5.0179	5	14.2	0	28371000	0	0	0	0	0	0	0	0	0	0	0	0	0	0	0	0	0	0	0	0	0	0	0	0	0	0	0	0	0	0	0	0	0	0	0	0	0	0	0	0	0	0	0	0	0
Tb927.7.4990;Tb11.v5.0180	21	37.7	0	0	0	0	0	0	0	0	0	0	0	0	0	0	0	0	0	0	0	0	0	0	0	0	0	0	0	0	110580000	584400000	1631700000	883940000	166070000	0	0	0	0	0	0	0	0	0	0	0	0	0	0
Tb927.7.5020;Tb927.7.5000;Tb11.v5.0182;Tb11.v5.0181	4	11.5	0	0	0	0	0	0	0	0	0	0	0	0	0	0	0	0	0	0	0	0	0	0	0	0	0	0	0	0	0	0	0	0	0	0	0	0	0	0	0	0	0	0	0	0	0	0	0
Tb927.7.5030;Tb11.v5.0183	9	25.3	80939000	76666000	0	71626000	68762000	63617000	0	0	0	0	0	0	0	0	0	0	0	0	0	0	0	0	0	0	0	0	0	0	0	0	0	0	0	0	0	0	0	0	0	0	0	0	0	0	0	0	212780000
Tb927.7.5040;Tb11.v5.0184	4	7.4	0	0	0	0	0	0	0	0	0	0	0	0	0	0	0	0	0	0	0	0	0	0	0	0	0	0	0	0	0	0	0	0	0	0	0	0	0	0	0	0	0	0	0	0	0	0	0
Tb927.7.5050;Tb11.v5.0185	14	19.6	101080000	0	0	0	75491000	0	0	105860000	99407000	93756000	111430000	92219000	96329000	0	0	0	0	49908000	58056000	93742000	90030000	126500000	109200000	0	0	0	0	0	0	0	125210000	113120000	119140000	152370000	255600000	233810000	244890000	164280000	183960000	179870000	208400000	281730000	301140000	436130000	270540000	245590000	61979000
Tb927.7.5080;Tb11.v5.0188	11	22.5	0	0	0	0	0	0	0	0	0	0	0	0	0	36660000	71958000	62253000	27839000	0	0	0	0	0	0	0	31748000	0	0	0	0	0	0	0	0	0	0	0	0	0	0	0	0	0	0	0	0	0	0
Tb927.10.5950;Tb11.v5.0190	23	46.8	0	0	0	0	0	0	0	0	0	0	0	0	0	0	0	0	0	0	0	0	0	0	0	0	0	0	0	0	0	0	0	0	0	163930000	413390000	430900000	155500000	0	0	0	0	0	0	0	0	0	0
Tb11.v5.0191;Tb927.10.5960	3	8.9	0	0	0	0	0	0	0	0	0	0	0	0	0	0	0	0	0	0	0	0	0	0	0	0	0	0	0	0	0	0	0	0	0	0	0	0	0	0	0	0	0	0	0	0	0	0	0
Tb927.10.5990;Tb11.v5.0193	5	15.6	0	0	15308000	21132000	0	0	0	0	0	0	0	0	0	0	0	0	0	0	0	0	0	0	0	0	0	0	0	0	0	0	0	0	0	0	0	0	0	0	0	0	0	0	0	0	0	0	0
Tb11.v5.0195;Tb927.10.6010	26	27.9	61166000	84998000	71918000	130150000	100320000	131560000	88093000	84081000	86911000	59763000	58406000	60580000	0	0	0	0	0	0	0	0	0	0	0	0	0	0	0	0	0	0	0	0	0	0	0	0	0	0	0	0	0	0	0	0	0	0	0
Tb11.v5.0196;Tb927.10.6030	16	80.1	0	96465000	0	0	0	0	35092000	152340000	303280000	320300000	273780000	308890000	1514100000	9318000000	18127000000	13134000000	4503300000	898680000	269500000	266010000	369200000	337410000	234570000	155230000	210020000	122220000	60197000	0	0	0	0	0	354280000	0	0	0	0	0	66241000	60480000	0	0	0	0	0	0	0
Tb927.10.6060;Tb11.v5.0199	8	68.5	0	16604000	0	0	0	0	0	0	0	0	0	0	0	0	0	0	0	0	0	0	0	0	0	0	0	0	0	0	0	0	0	0	0	0	0	0	0	0	0	0	0	0	0	0	0	0	0
Tb927.10.6080;Tb11.v5.0200	17	69	0	0	0	0	0	0	0	0	124690000	186310000	0	166940000	959510000	5729400000	9702700000	7267900000	1871600000	414450000	0	1263900000	2043300000	1110700000	0	0	0	0	0	0	0	0	0	0	0	0	0	0	0	0	0	0	0	0	0	0	0	0	0
Tb927.10.6100;Tb11.v5.0202	6	14.6	0	0	0	0	0	0	0	0	0	0	0	0	0	0	0	0	0	0	0	0	0	0	0	0	0	0	0	0	0	0	0	0	0	0	215440000	436310000	266170000	0	0	0	0	0	0	0	0	0	0
Tb927.10.6110;Tb11.v5.0203	3	4.2	0	0	0	0	0	0	0	0	0	0	0	0	0	0	0	0	0	0	0	0	0	0	0	0	0	0	0	0	0	0	0	0	0	0	0	0	0	0	0	0	0	0	0	0	0	0	0
Tb927.10.6120;Tb11.v5.0204	7	32.5	0	0	0	0	47982000	0	0	0	0	0	0	0	0	0	0	0	0	0	0	0	0	0	0	0	0	0	0	0	0	0	0	0	0	0	0	0	135680000	235130000	208600000	0	0	0	0	0	0	0	0
Tb927.10.6130;Tb11.v5.0205	2	7.3	0	0	0	0	0	0	0	0	0	0	0	0	0	0	0	0	0	0	0	0	0	0	0	0	0	0	0	0	0	0	0	0	0	0	0	0	0	0	0	0	0	0	0	0	0	0	0
Tb927.5.320;Tb927.5.285b;Tb11.v5.0209;Tb927.5.330;Tb11.v5.0281;Tb11.v5.0217	19	15	0	78805000	107030000	93168000	164550000	0	92510000	74840000	74908000	79590000	76822000	54866000	43725000	44149000	0	0	0	0	49140000	0	0	0	0	0	0	0	0	0	0	0	0	0	0	0	0	0	0	0	0	0	0	0	0	0	0	0	0
Tb927.5.295b;Tb11.v5.0214	41	55.6	620740000	693450000	697560000	1015200000	835040000	788190000	804000000	840160000	695680000	686840000	715540000	687700000	716980000	768260000	736860000	723940000	633920000	764400000	988550000	2330700000	2984600000	1692600000	920620000	588580000	514850000	428210000	470360000	571470000	715270000	557990000	428810000	491530000	754850000	772060000	476460000	91914000	290950000	693340000	1057100000	1070400000	718370000	693230000	450750000	495550000	424720000	627640000	640610000
Tb927.5.500;Tb11.v5.0218	25	25.4	0	75252000	72456000	67843000	85970000	80663000	55507000	75582000	64463000	36323000	50947000	61085000	0	0	0	0	0	0	0	0	80693000	113070000	120110000	77493000	0	0	0	0	0	0	0	0	0	0	0	0	0	0	0	151380000	170220000	237430000	0	0	0	0	0
Tb11.v5.0220;Tb927.5.480	5	27.3	0	0	0	0	0	0	0	0	0	0	0	0	0	0	0	0	0	0	0	0	0	0	0	0	0	0	0	0	0	0	0	0	0	0	0	0	0	0	0	0	0	0	0	0	0	0	0
Tb927.5.450;Tb11.v5.0222	13	33.9	0	122710000	78348000	109600000	140300000	99181000	113620000	119440000	97718000	119000000	85698000	89977000	72162000	0	0	0	0	0	0	0	0	0	0	0	0	0	0	38472000	0	0	0	0	0	0	0	0	0	0	0	0	0	0	0	0	0	0	0
Tb927.5.440;Tb11.v5.0223	29	44.1	250920000	447970000	332810000	371430000	403700000	431340000	465490000	451940000	267570000	263190000	254030000	232830000	235430000	211960000	207390000	203840000	169350000	154880000	179310000	74447000	68704000	61187000	38940000	36599000	0	0	0	0	0	0	0	0	0	0	0	0	0	0	0	0	0	0	0	0	0	0	0
Tb927.5.370;Tb11.v5.0230;Tb927.5.390;Tb11.v5.0228;Tb927.5.400;Tb927.5.350;Tb11.v5.0421;Tb11.v5.0227	4	9.2	0	0	0	0	0	0	0	0	0	0	0	0	0	0	0	0	0	0	0	0	0	0	0	0	0	0	0	0	0	0	0	0	0	0	0	0	0	0	0	0	0	0	0	0	0	0	0
Tb927.5.360;Tb11.v5.0231	5	11.5	0	0	0	0	0	0	0	0	0	0	0	0	0	0	0	0	0	0	0	0	0	0	0	0	0	0	0	0	0	0	0	0	0	0	0	0	0	0	0	0	0	0	0	0	0	0	0
Tb927.10.5240;Tb11.v5.0233	12	9.2	0	0	0	0	0	0	20451000	0	0	0	0	0	0	0	0	0	0	0	0	0	0	0	0	0	0	0	0	0	0	0	0	0	0	0	0	0	0	0	0	0	0	0	0	0	0	0	0
Tb927.10.5220;Tb11.v5.0235	8	21.5	0	62394000	52840000	52646000	61949000	37421000	41680000	34824000	48246000	96842000	66902000	51516000	0	0	0	0	0	0	0	0	0	0	0	0	0	0	0	0	0	0	0	0	0	0	0	0	0	0	0	0	0	0	0	0	0	0	0
Tb927.10.5210;Tb11.v5.0236	9	19.2	0	0	0	0	0	0	0	0	0	0	0	0	0	0	0	25887000	24968000	22051000	0	0	0	0	0	0	0	0	0	0	0	0	0	0	0	0	0	0	0	0	0	0	0	0	0	0	0	0	0
Tb927.10.5200;Tb11.v5.0237	13	31.8	0	0	0	0	0	0	0	124880000	0	0	0	0	0	0	0	0	0	0	0	0	0	0	0	0	0	0	0	0	0	0	0	0	0	0	0	0	0	0	0	0	0	0	0	0	0	0	0
Tb927.10.5180;Tb11.v5.0239	5	7.3	0	0	0	0	0	0	0	0	0	0	0	0	0	0	0	0	295590000	0	0	0	0	0	0	0	0	0	0	0	0	0	0	0	0	0	0	0	0	0	0	0	0	0	0	0	0	0	0
Tb927.10.5340;Tb927.10.5330;Tb11.v5.1060;Tb11.v5.0243	12	53.6	2306700000	2520200000	2519200000	1638800000	1120900000	1542300000	2802500000	2782300000	2383900000	2518900000	2097700000	1802300000	1714200000	1624200000	1457800000	1179800000	1084200000	1053600000	1127000000	686530000	509490000	488850000	401670000	284230000	296110000	251100000	232340000	189790000	158910000	308990000	430040000	384450000	303660000	0	0	0	218290000	311440000	192390000	310110000	554840000	874480000	1529700000	2573200000	2272600000	3511400000	3510300000
Tb927.10.5320;Tb11.v5.0244	4	9.1	0	0	0	0	0	0	0	0	0	0	0	0	0	0	0	0	0	0	0	0	0	0	0	0	0	0	0	0	0	0	0	0	0	0	0	0	0	0	0	0	0	0	0	0	0	0	0
Tb927.10.5310;Tb11.v5.0245	17	25.2	28867000	49713000	48241000	30300000	38233000	36702000	30182000	0	0	0	24393000	0	0	0	0	0	25399000	26023000	24838000	0	54600000	75219000	99802000	240450000	313580000	287880000	142930000	0	0	0	0	0	0	0	0	0	0	0	0	0	0	0	0	0	0	0	0
Tb927.10.5300;Tb11.v5.0246	12	61.3	92057000	0	57487000	0	0	16512000	36966000	22141000	24021000	0	0	0	0	0	0	0	0	0	0	0	0	0	0	0	0	0	0	0	0	0	0	0	0	0	0	990290000	2540500000	3398000000	1441500000	0	0	0	0	0	0	0	0
Tb927.10.5290;Tb11.v5.0247	1	5	0	0	0	0	0	0	0	0	0	0	0	0	0	0	0	0	0	0	0	0	0	0	0	0	0	0	0	0	0	0	0	0	0	0	0	0	0	0	0	0	0	0	0	0	0	0	0
Tb927.10.5280;Tb11.v5.0248	12	16.8	0	0	0	70777000	17832000	50973000	0	0	0	0	0	0	0	0	0	0	0	0	0	0	0	0	0	0	0	0	0	0	0	0	0	0	0	0	0	0	0	0	0	0	0	0	0	0	0	0	0
Tb927.10.5270;Tb11.v5.0249	2	9.5	0	0	0	0	0	0	0	0	0	0	0	0	0	0	0	0	0	0	0	0	0	0	0	0	0	0	0	0	0	0	0	0	0	0	0	0	0	0	0	0	0	0	0	0	0	0	0
Tb927.11.7310;Tb11.v5.0252	6	21.1	0	0	0	0	0	127160000	90153000	103090000	173070000	231520000	239380000	214800000	215420000	204310000	162670000	112960000	68518000	65793000	58109000	0	0	0	0	0	0	0	0	0	0	0	0	0	0	0	0	0	0	0	0	0	0	0	0	0	0	0	0
Tb927.11.7290;Tb11.v5.0254	35	34.7	62361000	155510000	181980000	258120000	261580000	256880000	158050000	103590000	125900000	97976000	82070000	74860000	68550000	96400000	0	14639000	0	0	0	0	0	0	0	0	0	0	0	0	0	0	0	0	0	0	0	0	0	0	0	0	0	0	0	0	0	0	0
Tb927.11.7280;Tb11.v5.0255	2	14.3	0	0	0	0	0	0	0	0	0	0	0	0	0	0	0	0	0	0	0	0	0	0	0	0	0	0	0	0	0	0	0	0	0	0	0	0	0	0	0	0	0	0	0	0	0	0	0
Tb927.11.7270;Tb11.v5.0256	8	42.9	0	0	0	0	0	0	0	0	167140000	164650000	105220000	115710000	816830000	4891100000	9692800000	7861900000	2562200000	562200000	153850000	187760000	271710000	260770000	0	0	0	0	0	0	0	0	0	0	0	0	0	0	0	0	0	0	166250000	0	0	0	0	0	0
Tb927.11.7250;Tb11.v5.0257	16	39.3	0	0	0	0	0	0	0	0	0	0	0	0	0	0	0	0	0	0	0	0	0	0	0	0	0	0	70599000	106120000	152760000	0	0	384190000	980490000	1258400000	0	0	0	0	0	0	0	0	0	0	0	0	0
Tb927.11.7240;Tb11.v5.0258	12	18.5	0	33360000	36598000	46376000	0	0	0	0	0	0	0	0	0	0	0	0	0	0	0	0	0	0	0	0	0	0	0	0	0	0	0	0	0	0	0	0	0	0	0	0	0	0	0	0	0	0	0
Tb927.7.4480;Tb11.v5.0261	9	80.9	0	0	0	0	0	0	0	0	0	0	0	0	0	0	0	0	0	0	0	0	0	0	0	0	0	0	0	0	0	0	0	0	0	0	0	0	0	95164000	586890000	901820000	986830000	977500000	1856200000	4193300000	10922000000	35365000000	84032000000
Tb927.7.4490;Tb11.v5.0262	7	4.9	0	0	0	0	0	0	0	0	0	0	0	0	0	0	0	0	0	0	0	0	0	0	0	0	0	0	0	0	0	0	0	0	0	0	0	0	0	0	0	0	0	0	91756000	0	0	0	0
Tb927.7.4500;Tb11.v5.0263	19	39.2	74487000	365580000	423660000	336390000	800750000	739340000	813290000	537780000	412920000	400500000	321200000	398940000	374480000	416570000	347710000	318200000	311840000	332000000	372670000	270470000	253710000	302960000	319800000	330730000	366990000	323020000	234190000	334010000	384570000	270140000	197920000	0	0	126220000	296240000	242900000	406150000	126580000	0	55454000	181030000	265030000	210950000	329910000	292600000	561510000	621000000
Tb927.7.4510;Tb11.v5.0264	8	18.9	0	0	30559000	18148000	26747000	0	0	0	0	0	0	0	0	0	0	0	0	0	0	0	0	0	35799000	38386000	24744000	0	0	0	0	0	0	0	0	0	0	0	0	0	0	0	0	0	0	0	0	0	0
Tb927.7.4520;Tb11.v5.0265	11	61.2	0	0	0	0	0	0	0	52197000	0	0	83850000	75893000	0	0	0	0	0	0	0	0	0	0	0	0	0	0	0	0	0	0	0	0	0	1305100000	15645000000	37718000000	26865000000	6439300000	1006200000	474530000	0	0	0	0	0	0	0
Tb927.7.4540;Tb11.v5.0267	4	20.6	0	0	0	0	0	0	0	0	0	0	0	0	0	0	0	0	0	0	0	0	0	0	0	0	0	0	0	0	0	0	0	0	0	0	0	0	0	0	0	0	0	0	0	0	0	0	0
Tb927.7.4550;Tb11.v5.0268	9	54.6	0	0	0	0	0	0	0	0	0	0	0	0	0	0	0	0	0	0	0	0	0	0	0	0	0	0	0	0	0	0	0	0	0	368140000	894870000	1251700000	836420000	567900000	643420000	855780000	556950000	628040000	1073000000	1026300000	578420000	552730000	0
Tb927.7.4560;Tb11.v5.0269	6	20.2	0	0	0	0	0	0	0	0	0	0	0	0	0	0	0	0	0	0	0	0	0	0	0	0	0	0	0	0	0	0	0	0	0	0	0	0	0	0	0	0	0	0	0	0	0	0	0
Tb927.7.4570;Tb11.v5.0270	12	42.3	0	0	0	0	0	0	0	0	0	0	0	0	0	0	0	0	0	0	0	0	29004000	25307000	409800000	888840000	6223600000	11168000000	8361500000	1641800000	266290000	86406000	0	0	0	0	0	0	0	0	0	0	0	0	0	0	0	121740000	0
Tb927.10.6350;Tb11.v5.0271	14	34.7	0	0	0	58157000	0	0	0	57172000	57374000	0	0	0	0	0	0	0	0	0	0	0	0	0	0	0	0	0	0	0	0	0	0	0	0	0	0	0	0	92501000	0	99362000	91652000	198350000	0	215400000	284740000	0	0
Tb927.10.6340;Tb11.v5.0272	5	16.6	0	0	0	0	0	0	0	0	0	0	0	0	0	0	0	0	0	0	0	0	0	0	0	0	0	0	0	0	0	0	0	0	0	0	0	0	0	0	0	0	0	0	0	0	0	0	0
Tb927.10.6330;Tb11.v5.0273	12	10.1	0	0	0	0	0	0	0	0	0	0	0	0	0	0	0	0	0	0	0	0	0	0	0	0	0	0	0	0	0	0	0	0	0	0	0	0	0	0	0	0	0	0	0	0	0	0	0
Tb927.10.6320;Tb11.v5.0274	20	38.7	207070000	221690000	174930000	270760000	123930000	335170000	177800000	184020000	164350000	132800000	131740000	127710000	108330000	97796000	67309000	0	0	0	0	0	0	0	0	0	0	0	0	0	0	0	0	0	0	0	0	0	0	0	0	0	0	0	0	0	0	0	0
Tb927.10.6310;Tb11.v5.0275	26	37.2	22580000	152780000	219590000	172950000	239790000	393330000	244540000	224310000	175450000	171190000	211700000	233200000	169530000	102460000	115730000	121450000	160460000	95305000	133070000	130360000	111750000	60698000	0	0	0	0	0	0	0	0	0	0	0	96616000	0	0	0	40880000	57382000	0	79622000	130460000	138440000	268380000	97285000	225480000	244160000
Tb927.10.6300;Tb11.v5.0276	16	36.6	54348000	52298000	65922000	43174000	97192000	129980000	200020000	232640000	187220000	86232000	72347000	63440000	27862000	0	0	0	0	0	0	0	0	0	0	0	0	0	0	0	0	0	0	0	0	0	0	0	0	0	0	0	0	0	0	0	0	0	0
Tb927.10.6290;Tb11.v5.0277	13	32	0	0	0	0	0	0	0	0	0	0	0	0	0	0	0	0	0	0	0	0	0	0	0	0	0	0	0	0	48161000	0	0	125450000	120770000	0	0	0	0	0	0	0	0	0	0	0	0	0	0
Tb927.10.6280;Tb11.v5.0278	5	25.7	0	0	0	0	0	0	0	0	0	0	0	0	0	0	0	0	0	0	0	0	0	0	0	0	0	0	0	0	0	0	0	0	0	0	0	0	102980000	143330000	151240000	137650000	0	0	0	0	0	0	0
Tb927.5.340;Tb11.v5.0282	6	16.6	0	0	0	0	0	0	0	0	0	0	0	0	0	0	0	0	0	0	0	0	0	0	0	0	0	0	0	0	0	0	0	0	0	0	0	0	0	0	0	0	0	0	0	0	0	0	0
Tb927.11.12770;Tb11.v5.0289	17	10.7	0	0	0	0	0	0	0	0	0	0	0	0	0	0	0	0	0	0	0	0	0	0	0	0	0	0	0	0	0	0	0	0	0	123670000	123310000	95095000	40182000	0	0	0	0	0	0	0	0	0	0
Tb927.11.12760;Tb11.v5.0290	7	31.9	0	0	0	0	0	0	0	0	0	0	0	0	0	0	0	0	0	0	0	0	0	0	0	0	0	0	0	0	87354000	99178000	0	0	0	0	0	0	0	0	0	0	0	0	0	0	0	0	0
Tb927.11.12750;Tb11.v5.0291	5	23.5	0	43192000	15121000	0	0	0	0	45538000	43854000	0	0	0	0	0	0	0	0	0	0	0	0	0	0	0	0	0	0	0	0	0	0	0	0	0	0	0	0	0	0	0	0	0	0	0	0	0	0
Tb927.10.15930;Tb11.v5.0303	6	17.7	0	0	0	0	0	0	0	0	0	0	0	0	0	0	0	0	0	0	0	0	0	0	0	0	0	0	0	0	0	0	0	0	0	0	0	0	0	0	0	0	0	0	0	0	0	0	0
Tb927.10.15940;Tb11.v5.0304	4	12.8	0	0	0	0	0	0	0	0	0	0	0	0	0	0	0	0	0	0	0	0	0	0	0	0	0	0	0	0	0	0	0	0	0	0	0	0	0	0	0	0	0	0	0	0	0	0	0
Tb927.10.15950;Tb11.v5.0305	8	33.6	0	0	59646000	47566000	78410000	53777000	75451000	63768000	0	56569000	0	0	0	0	0	0	0	0	0	0	0	60804000	0	0	0	0	0	0	0	0	0	0	0	0	0	0	0	0	0	0	0	0	0	0	0	0	0
Tb927.10.8450;Tb11.v5.0310	3	4.4	0	0	0	0	0	0	0	0	0	0	0	0	0	0	0	0	0	0	0	0	0	0	0	0	0	0	0	0	0	0	0	0	0	0	0	0	0	0	0	0	0	0	0	0	0	0	0
Tb11.v5.0313	1	2.2	0	0	0	0	0	0	0	0	0	0	0	0	0	0	0	0	0	0	0	0	0	0	0	0	0	0	0	0	0	0	0	0	0	0	0	0	0	0	0	0	0	0	0	0	0	0	0
Tb927.1.1470;Tb11.v5.0315	18	43.4	0	71301000	57513000	0	0	0	47133000	0	0	81016000	48654000	48877000	0	0	0	0	0	0	0	0	69392000	0	43122000	43381000	51734000	0	0	0	86118000	57855000	0	0	0	0	0	0	0	0	0	0	0	0	0	0	0	0	0
Tb11.v5.0325	14	46.8	0	0	0	0	0	0	0	0	0	0	0	0	0	0	0	0	50091000	0	50469000	48991000	66819000	66161000	80005000	99722000	46262000	79211000	539270000	683700000	0	0	0	0	0	0	0	0	0	0	0	0	0	0	0	0	0	0	0
Tb11.v5.0326	15	65.2	0	0	47768000	0	64334000	84513000	0	0	0	0	0	0	0	0	0	0	0	0	0	0	0	0	0	0	0	0	232700000	550060000	512590000	215690000	116590000	0	0	0	0	0	0	0	0	0	0	0	0	0	0	0	0
Tb927.10.8530;Tb927.10.8520;Tb927.10.8510;Tb927.10.8500;Tb927.10.8490;Tb11.v5.0332;Tb11.v5.0331;Tb11.v5.0333	7	10.8	0	0	0	0	0	0	0	0	0	0	0	0	0	0	0	0	0	0	0	0	0	0	0	0	0	0	0	0	0	0	0	0	0	0	0	0	0	0	0	0	0	0	0	0	0	0	0
Tb927.10.5070;Tb11.v5.0340	3	11.3	0	0	0	0	0	0	0	0	0	0	0	0	0	0	0	0	0	0	0	0	0	0	0	0	0	0	0	0	0	0	0	0	0	0	0	0	0	0	0	0	0	0	0	0	0	0	0
Tb927.10.5060;Tb11.v5.0341	3	13.8	0	0	0	0	0	0	0	0	0	0	0	0	0	0	0	0	0	0	0	0	0	0	0	0	0	0	0	0	0	0	0	0	0	0	0	0	0	0	0	0	0	0	0	0	0	0	0
Tb927.10.5040;Tb11.v5.0342	9	41.7	0	0	0	0	0	0	0	0	0	0	0	0	0	0	0	0	0	0	0	0	0	0	0	0	166690000	393290000	423030000	0	0	0	0	0	0	322800000	326860000	302970000	252820000	532100000	0	357480000	678040000	524770000	350270000	518750000	730000000	758080000	317960000
Tb11.v5.0354	7	38.3	0	0	0	0	0	0	0	0	0	0	0	0	0	0	0	0	0	0	0	0	0	0	0	0	0	0	0	0	0	0	0	0	0	0	0	0	0	0	0	0	0	0	0	0	0	0	0
Tb927.1.1240;Tb11.v5.0356	24	46.7	67953000	0	56756000	86513000	105430000	111790000	79513000	0	58768000	80019000	101710000	106620000	81492000	0	53936000	113510000	117850000	0	34515000	0	79079000	290910000	1084200000	1647200000	799450000	223280000	221140000	707800000	1809000000	1375800000	1678600000	1674300000	2075200000	3975200000	3702200000	1853700000	615530000	176760000	0	0	0	0	0	0	0	156110000	190820000
Tb927.1.1270;Tb11.v5.0357	13	36	0	0	0	0	0	0	0	0	0	0	0	0	0	0	0	0	0	0	0	0	0	0	0	0	0	0	0	0	0	0	0	0	149530000	1011200000	1892700000	1196800000	212210000	0	0	0	0	0	0	0	0	0	0
Tb11.v5.0365	21	30.6	0	0	0	0	0	0	0	0	0	0	0	0	0	0	0	0	0	0	0	0	0	0	0	0	0	0	0	0	0	0	114810000	122310000	109800000	0	0	0	0	0	0	176010000	241840000	0	0	0	0	0	0
Tb11.v5.0366	24	34.8	0	0	0	0	0	0	0	0	0	0	0	0	0	0	0	0	0	0	0	0	0	0	0	0	0	0	0	0	0	0	0	0	0	0	0	0	0	0	0	0	0	0	0	0	0	0	0
Tb927.1.1310;Tb11.v5.0372	4	13.3	0	0	0	0	0	0	0	0	0	0	0	0	0	0	0	0	0	0	0	0	0	0	0	0	0	0	0	0	0	0	0	0	0	0	0	0	0	0	0	0	0	0	0	0	0	0	0
Tb927.1.1130;Tb11.v5.0384	11	24.5	0	37307000	34733000	144880000	37941000	0	26384000	21791000	29881000	0	0	0	0	0	0	0	0	0	0	0	0	0	0	0	0	0	0	0	0	0	0	0	0	0	0	0	0	0	0	0	0	0	0	0	0	0	0
Tb927.11.1180;Tb11.v5.0387	2	5.2	0	0	0	0	0	0	0	0	0	0	0	0	0	0	0	0	0	0	0	0	0	0	0	0	0	0	0	0	0	0	0	0	0	0	0	0	0	150320000	0	0	0	0	0	0	0	0	0
Tb927.1.1370;Tb11.v5.0391	23	30.3	144530000	202770000	235360000	290470000	226780000	244400000	217620000	269860000	172190000	175140000	167640000	174850000	145590000	153280000	127100000	120930000	129760000	96365000	98438000	70051000	0	35061000	0	0	0	0	0	0	0	0	0	0	0	0	0	0	0	66350000	0	0	0	0	0	0	0	0	0
Tb11.v5.0394	18	30.1	0	0	0	0	0	0	0	0	0	0	0	0	0	0	0	0	0	0	0	0	0	0	0	0	0	0	0	0	0	0	0	0	0	0	0	0	0	0	0	0	0	0	0	0	0	0	0
Tb927.10.16170;Tb11.v5.0396	8	24.1	0	48131000	0	0	0	0	104090000	0	0	0	39681000	0	0	0	0	0	0	30521000	46417000	134300000	79731000	26651000	0	0	0	0	0	0	0	0	0	0	0	0	0	0	0	0	0	0	0	0	0	0	0	0	0
Tb927.10.16150;Tb11.v5.0397	20	35	88372000	96630000	100800000	119720000	114670000	88719000	84658000	74918000	76179000	61136000	0	0	53574000	0	0	0	0	0	0	0	0	0	0	0	0	0	0	0	0	0	0	0	0	0	0	0	0	0	0	0	0	0	0	0	0	0	0
Tb11.v5.0404	37	64	0	0	0	0	0	0	0	0	0	0	0	0	0	0	0	0	0	0	0	0	0	0	0	0	0	0	0	0	0	0	0	0	0	0	0	0	0	0	0	0	0	0	0	0	0	0	0
Tb11.v5.0410	19	80.7	0	0	0	0	0	0	0	0	0	0	26974000	31452000	54254000	66862000	93423000	92634000	64239000	99330000	73994000	0	0	0	75877000	79336000	85442000	68690000	0	0	0	0	0	0	0	0	0	0	0	0	0	0	0	0	0	0	0	0	0
Tb927.10.540;Tb11.v5.0414	28	67.9	1362500000	1471500000	1992000000	1918100000	2060600000	2031900000	1738500000	1693400000	1328600000	1403100000	1355000000	1581500000	1307000000	982320000	946230000	985880000	966690000	774930000	785460000	558870000	463960000	318940000	404290000	320180000	305750000	341670000	219180000	0	172870000	221480000	46577000	1006800000	8689300000	21699000000	13540000000	4338500000	1373200000	925150000	1164700000	1192300000	1215300000	941280000	805620000	952130000	1293300000	1782500000	1737200000
Tb927.10.14490;Tb11.v5.0420	23	68.6	955640000	603350000	209310000	255810000	90164000	0	0	102680000	140250000	159160000	173260000	124980000	95894000	77111000	0	0	118240000	102780000	103070000	168340000	106310000	111710000	125110000	96201000	131250000	188770000	279380000	237660000	171550000	142750000	280880000	432950000	464910000	637050000	940930000	1262400000	967130000	732610000	682510000	510520000	860240000	700020000	472170000	494910000	545310000	1097600000	1270100000
Tb11.v5.0422;Tb927.10.4600	14	32.2	0	0	0	0	0	0	0	0	0	0	0	0	0	0	0	0	0	0	0	0	0	0	0	0	0	0	0	0	186340000	1041000000	2949700000	1901000000	607090000	135100000	0	0	0	0	0	0	0	0	0	0	0	0	0
Tb927.1.1640;Tb11.v5.0426	6	21.7	0	0	0	0	20997000	0	0	0	0	0	0	0	0	0	0	0	0	0	0	0	0	0	0	0	0	0	0	0	0	0	0	0	0	0	0	0	0	0	0	0	0	0	0	0	0	0	0
Tb927.10.15850;Tb11.v5.0427	10	30.4	92498000	83763000	102740000	91657000	120910000	108510000	94880000	142680000	164140000	102500000	116450000	109270000	85594000	77624000	57090000	55908000	44923000	36785000	40198000	27870000	31575000	0	0	0	0	0	0	0	0	0	0	0	0	0	0	0	0	0	0	0	0	0	0	0	0	0	0
Tb11.v5.0431	14	27.7	0	0	0	0	0	0	0	0	0	0	0	0	0	0	0	0	0	0	0	0	0	0	0	0	0	0	0	0	0	0	0	0	0	0	0	0	0	0	0	0	0	0	0	0	0	0	0
Tb927.10.15390;Tb11.v5.0434;Tb927.7.5650	28	30.2	81567000	139060000	62366000	76095000	79221000	58409000	116170000	71068000	0	0	0	0	0	0	0	0	0	0	0	0	0	0	0	0	0	0	0	0	0	0	0	0	0	0	0	0	0	0	0	0	0	0	0	0	0	0	0
Tb927.11.3650;Tb11.v5.0435	32	61.1	0	0	0	0	0	0	0	0	52305000	40401000	33478000	35639000	0	0	34255000	56901000	50929000	0	0	0	0	0	0	0	0	0	0	0	26811000	1948600000	16228000000	25112000000	15379000000	3532600000	1637200000	883920000	323980000	0	0	0	0	0	0	0	0	0	0
Tb927.1.1030;Tb11.v5.0436	11	29.5	0	0	51565000	72857000	67152000	84244000	0	70821000	76590000	74188000	94602000	84053000	86695000	77563000	69989000	80109000	70053000	84979000	82178000	107550000	130400000	102230000	118690000	111630000	146280000	91099000	106190000	68980000	41586000	0	0	0	0	0	0	0	0	0	0	0	0	0	0	0	0	0	0
Tb927.10.10310;Tb11.v5.0446	10	34.7	0	0	0	0	0	0	0	0	0	0	0	0	0	0	0	0	0	0	0	0	0	0	0	0	0	0	0	0	0	0	0	0	0	0	121810000	409920000	488870000	329990000	0	0	0	0	0	0	0	0	0
Tb11.v5.0452;Tb927.10.8770	2	6.7	0	0	0	0	0	0	0	0	0	0	0	0	0	0	0	0	0	0	0	0	0	0	0	0	0	0	0	0	0	0	0	0	0	0	0	0	0	0	0	0	0	0	0	0	0	0	0
Tb927.6.180;Tb11.v5.0456	20	15.9	0	0	0	0	0	0	0	0	0	0	0	0	0	0	0	0	0	0	0	0	0	0	0	0	0	0	0	0	0	0	0	0	0	0	0	0	0	0	0	0	0	0	0	0	0	0	0
Tb927.1.1560;Tb11.v5.0464	26	38.2	0	96820000	100420000	160380000	120400000	155420000	113200000	106710000	123880000	108640000	110030000	104280000	115640000	100180000	102850000	129240000	127470000	133260000	137060000	97109000	119180000	73245000	123140000	123400000	120050000	134540000	112630000	160640000	222670000	164840000	118510000	0	0	0	0	0	0	0	0	0	0	0	0	0	0	0	0
Tb927.10.15650;Tb11.v5.0465	10	21.8	0	0	0	0	0	41547000	43801000	37336000	0	0	0	0	0	0	0	0	0	0	0	0	0	0	0	0	0	0	0	0	0	0	0	0	0	0	0	0	0	0	0	0	0	0	0	0	0	0	0
Tb11.v5.0468	27	96	0	0	0	0	118310000	122750000	0	0	0	0	0	0	0	0	0	0	0	0	0	0	0	0	0	0	0	0	0	0	0	0	0	0	0	0	0	0	0	0	0	0	0	0	0	0	228580000	205970000	205070000
Tb927.1.2390;Tb927.1.2370;Tb927.1.2350;Tb927.1.2330;Tb11.v5.0469;Tb927.1.2410	34	79.4	23440000000	15790000000	11234000000	14027000000	14900000000	16169000000	14081000000	18765000000	20942000000	19710000000	22737000000	18281000000	19167000000	19039000000	17397000000	16960000000	19916000000	21786000000	19949000000	19231000000	18897000000	16576000000	16732000000	12923000000	13576000000	10866000000	8469400000	7443300000	9638100000	12738000000	21534000000	15942000000	8056200000	6945300000	4428500000	3971900000	3497800000	4606900000	3686300000	4703000000	5520000000	7532700000	8083800000	9216900000	10434000000	13982000000	15956000000
Tb927.3.3290;Tb11.v5.0474	8	20.3	0	0	0	46867000	0	0	0	0	0	0	0	0	0	0	0	0	0	0	0	0	0	0	0	0	0	0	0	0	0	0	0	0	0	0	0	0	0	0	0	0	0	0	0	0	0	0	0
Tb11.v5.0477	9	19.2	0	0	0	0	0	0	0	0	0	0	0	0	0	0	0	0	0	0	0	0	0	0	0	0	0	0	0	0	0	0	0	0	0	0	0	0	0	0	0	0	0	0	0	0	0	0	0
Tb11.v5.0480;Tb927.10.15370	20	50.4	77225000	131620000	161980000	198300000	193830000	286780000	196380000	244600000	216760000	194120000	229050000	266990000	299890000	287590000	333270000	366840000	343090000	369390000	320860000	641890000	1217500000	1016100000	326220000	75932000	62627000	0	0	0	0	252140000	1678800000	1901700000	862080000	304470000	0	0	0	0	0	0	0	0	0	0	0	0	130390000
Tb927.10.15380;Tb11.v5.0481	7	22.8	0	0	0	0	0	0	0	0	0	0	0	0	0	0	0	0	0	0	0	0	0	0	0	0	0	0	0	0	0	0	0	0	0	0	0	0	0	0	0	0	0	0	0	0	0	0	0
Tb927.11.2720;Tb11.v5.0482	3	7	0	0	0	0	0	0	0	0	0	0	0	0	0	0	0	0	0	0	0	0	0	0	0	0	0	0	0	0	0	0	0	0	0	0	0	0	0	0	0	0	0	0	0	0	0	0	0
Tb11.v5.0487;Tb927.10.1200	9	34.2	0	0	0	0	0	0	0	0	0	0	0	0	0	0	0	0	0	0	0	0	0	0	0	0	24771000	25980000	0	80827000	218600000	258110000	314640000	208550000	172400000	109730000	0	0	0	0	0	0	0	0	0	0	0	0	0
Tb11.v5.0489	31	53.8	0	87999000	100990000	0	0	0	0	0	0	0	249790000	0	255200000	197770000	0	0	0	0	0	0	0	0	0	0	0	0	0	0	0	0	0	0	0	0	0	0	0	0	0	0	0	0	0	0	0	0	0
Tb11.v5.0493;Tb927.7.3830	5	36.4	0	0	0	0	0	0	0	0	0	0	0	0	0	0	0	0	0	0	0	0	0	0	0	0	0	0	0	0	0	0	0	0	0	0	0	0	0	0	0	0	0	0	0	0	0	0	0
Tb11.v5.0495	9	28.7	0	0	0	0	0	0	0	0	0	0	0	0	0	0	0	0	0	0	0	0	0	0	0	0	0	0	0	0	0	0	0	0	0	0	0	0	0	0	0	0	0	0	0	0	0	0	0
Tb927.10.660;Tb11.v5.0500	13	41.1	84941000	0	0	153810000	86713000	0	103660000	130710000	227810000	305700000	297020000	212120000	138220000	104630000	122170000	194160000	286200000	475280000	322970000	352790000	239030000	242590000	256620000	391950000	518710000	610980000	686050000	578700000	482460000	292270000	243130000	188980000	205490000	145610000	92304000	231230000	423910000	464600000	238450000	94798000	0	131090000	175850000	0	149320000	179990000	236410000
Tb927.10.3940;Tb11.v5.0501	15	53.1	0	0	0	0	0	0	0	0	0	0	0	0	0	0	0	0	0	0	0	0	0	0	0	0	0	0	0	0	0	0	0	0	0	0	0	0	0	0	0	0	0	0	0	0	0	0	0
Tb927.10.3920;Tb11.v5.0502	16	46.7	0	192110000	206950000	68201000	0	0	0	0	0	0	0	0	0	0	0	0	0	0	0	0	0	0	0	0	0	0	0	0	0	0	0	0	0	0	0	0	0	71252000	158620000	158180000	260440000	165520000	159290000	136200000	177220000	337150000	206380000
Tb11.v5.0507	10	36	0	0	0	0	0	0	0	0	0	0	0	0	0	0	0	0	0	0	0	0	0	0	0	0	0	0	0	0	26555000	0	0	0	0	0	0	0	0	0	0	0	0	0	0	0	0	0	0
Tb927.10.2180;Tb11.v5.0512	5	12.9	0	0	0	0	12672000	8578500	0	0	0	0	0	0	0	0	0	0	0	0	0	0	0	0	0	0	0	0	0	0	0	0	0	0	0	0	0	0	0	0	0	0	0	0	0	0	0	0	0
Tb927.10.6880;Tb11.v5.0516	18	63.7	0	0	27093000	0	40156000	0	0	0	0	57364000	50463000	89111000	25106000	34098000	44227000	68354000	52403000	33949000	0	0	0	0	0	0	41272000	132640000	216730000	236460000	180050000	2239400000	9039900000	8059900000	2692600000	687430000	411620000	568220000	1016900000	1233500000	1434100000	1057300000	638190000	328900000	372020000	135450000	87090000	99717000	0
Tb11.v5.0517	8	18.8	0	0	0	0	0	0	0	0	0	0	0	0	0	0	0	0	0	0	0	0	0	0	0	0	0	0	0	0	0	0	0	0	0	0	0	0	0	0	0	0	0	0	0	0	0	0	0
Tb927.8.3320;Tb11.v5.0519	4	12.4	0	0	0	0	0	0	0	0	0	0	0	0	0	0	0	0	0	0	0	0	0	0	0	0	0	0	0	0	0	0	0	0	0	0	0	0	0	0	0	0	0	0	98348000	111050000	0	0	0
Tb927.1.780;Tb11.v5.0523	7	17.1	0	0	23458000	33925000	0	0	0	0	42095000	0	0	0	0	0	0	0	0	0	0	0	0	0	0	0	0	0	0	0	0	0	0	0	0	0	0	0	0	0	0	0	0	0	0	0	0	0	0
Tb927.10.16110;Tb11.v5.0527	16	47.9	75343000	70685000	0	75451000	0	0	0	56699000	0	0	63388000	63384000	80588000	71929000	62181000	69190000	60544000	42374000	105770000	217170000	373100000	491880000	425300000	296880000	267700000	195630000	301190000	334610000	335430000	231160000	460430000	802720000	894340000	757560000	803830000	1113900000	1652300000	1053300000	512620000	173270000	63009000	0	0	0	0	0	0
Tb927.10.5620;Tb11.v5.0531	29	73.1	741090000	820360000	315290000	488950000	1487900000	2656900000	5559200000	8518500000	12278000000	15345000000	16488000000	16169000000	14862000000	13678000000	12247000000	11499000000	8554000000	6626800000	4033100000	3153400000	2109100000	1330400000	978580000	713750000	539750000	426440000	302460000	278210000	330570000	463450000	314780000	319090000	690050000	332350000	453700000	286480000	437110000	2036600000	579590000	489210000	1014900000	874870000	492180000	809670000	754230000	1010300000	1189700000
Tb927.10.70;Tb11.v5.0532	12	29.3	0	0	0	0	0	0	0	0	0	0	0	0	0	0	0	0	0	0	0	0	0	0	0	0	0	0	0	0	0	0	0	0	0	0	0	0	0	0	0	0	0	0	0	0	0	0	0
Tb11.v5.0537;Tb927.11.9920;Tb11.01.1680.v5	10	74.2	1412600000	1826200000	0	977690000	2044900000	1413300000	2166100000	1807000000	1770700000	2160600000	1903200000	1848700000	2065000000	1858300000	1951700000	1709700000	1616200000	1471700000	1324100000	1164300000	2545500000	1847500000	1180800000	1063500000	1156100000	1307600000	1213400000	1211400000	1166000000	1812500000	1470600000	1468700000	1767300000	1974400000	1877800000	1684400000	2419200000	2480200000	3360600000	2949000000	4201400000	5593200000	89041000000	365610000000	521660000000	353440000000	94678000000
Tb927.8.5010;Tb927.8.5000;Tb927.8.4990;Tb927.8.4980;Tb927.8.4970;Tb11.v5.0538	43	64.7	1786500000	2253400000	3154000000	2773300000	2901000000	2667500000	2717000000	2422500000	2244700000	2193300000	2420100000	1911200000	1936600000	2753800000	3306900000	3029600000	2281400000	2158600000	2161700000	1602000000	1303300000	1372200000	2837300000	6680700000	6880000000	3575200000	1616000000	1038900000	939810000	937060000	1323900000	1342200000	1549300000	1427000000	1542600000	1559100000	1865100000	1832000000	1940100000	2820500000	5084400000	5836200000	5287000000	3399200000	5562000000	5220100000	4649200000
Tb927.10.6830;Tb11.v5.0539	6	13.7	0	0	0	0	0	0	0	0	0	0	0	0	0	0	0	0	0	0	0	0	0	0	0	0	0	0	0	0	0	0	0	0	0	0	0	0	0	0	0	0	0	0	0	0	0	0	0
Tb11.v5.0540;Tb927.4.4860;Tb927.4.4820;Tb927.4.4840	4	14.5	0	0	46352000	20188000	42276000	0	0	0	0	0	0	0	0	0	0	0	0	0	0	0	0	0	0	0	0	0	0	0	0	0	0	0	0	0	0	0	0	0	0	0	0	0	0	0	0	0	0
Tb927.10.10960;Tb927.10.10950;Tb927.10.10940;Tb927.10.10920;Tb927.10.10900;Tb927.10.10890;Tb11.v5.0543;Tb927.10.10980;Tb927.10.10910;Tb927.10.10970;Tb927.10.10930	54	71.4	3898600000	4638800000	1922900000	4671300000	7165600000	5609700000	5934400000	6058600000	6005200000	5302600000	6305300000	6075000000	8136600000	7018300000	7203500000	9797300000	38431000000	88056000000	114630000000	107350000000	46141000000	29161000000	25899000000	16029000000	12297000000	8914700000	4099800000	2055100000	1248400000	4457200000	1290500000	1588100000	2583300000	2437200000	2358400000	1621900000	1822400000	2793800000	2855700000	2860100000	5227100000	4256700000	5390000000	6243400000	5787000000	6270600000	7337800000
Tb927.11.15470;Tb11.v5.0544	9	18.4	0	0	0	0	0	0	0	0	0	0	0	0	0	0	0	0	0	0	0	0	0	0	0	0	0	0	0	0	0	0	0	0	0	0	0	0	0	0	0	0	0	0	0	0	0	0	0
Tb11.v5.0546;Tb927.6.190	9	7.8	0	0	0	0	0	0	0	0	0	0	0	0	0	0	0	0	0	0	0	0	0	0	0	0	0	0	0	0	0	0	0	0	0	0	0	0	0	0	0	0	0	0	0	0	0	0	0
Tb11.v5.0553	17	41.2	0	0	0	0	0	0	0	0	0	0	0	0	0	0	0	0	0	0	0	0	0	0	0	0	0	0	0	0	0	0	0	0	0	0	0	0	0	0	0	0	0	0	0	0	0	0	0
Tb11.v5.0555;Tb927.10.5390	1	1.1	0	0	0	0	0	0	0	0	0	0	0	0	0	0	0	0	0	0	0	0	0	0	0	0	0	0	0	0	0	0	0	0	0	0	0	0	0	0	0	0	0	0	0	0	0	0	0
Tb11.v5.0560	1	2.2	0	0	0	0	0	0	0	0	0	0	0	0	0	0	0	0	0	0	0	0	0	0	0	0	0	0	0	0	0	0	0	0	0	0	0	0	0	0	0	0	0	0	0	0	0	0	0
Tb927.10.13270;Tb11.v5.0563	23	36.2	0	85648000	73609000	73874000	123780000	124610000	127120000	71208000	60934000	37963000	0	67984000	45725000	75538000	105360000	294950000	782170000	967980000	473610000	131750000	0	149750000	392810000	350160000	148000000	0	0	0	0	0	0	0	0	0	0	0	0	0	0	0	0	0	0	0	0	0	0
Tb11.v5.0564;Tb927.10.350	18	44.3	0	65683000	56496000	107010000	74670000	103180000	0	51090000	0	46397000	30670000	46424000	43804000	61565000	81069000	102850000	122470000	186770000	215220000	431360000	552740000	536790000	472220000	366630000	191780000	142330000	67286000	36043000	0	0	0	0	0	0	0	0	0	0	0	0	0	0	0	0	0	0	0
Tb11.v5.0567;Tb927.6.140	13	29.2	102280000	87032000	0	0	0	0	0	0	0	0	0	0	0	0	0	0	0	0	0	0	0	0	0	0	0	0	0	787460000	554540000	73688000	0	0	0	0	0	0	0	0	0	0	0	0	0	0	0	0	0
Tb927.8.4740;Tb927.8.4720;Tb927.8.4700;Tb11.v5.0569;Tb927.8.4730;Tb927.8.4710	6	12.7	0	40968000	43547000	0	38300000	26529000	34112000	0	0	0	0	0	0	0	0	0	0	0	0	0	0	0	0	0	0	0	0	0	0	0	0	0	0	0	0	0	0	0	0	0	0	0	0	0	0	0	0
Tb11.v5.0572	12	25.7	0	0	0	0	0	0	0	0	0	0	0	0	0	0	0	0	0	0	0	0	0	0	0	0	0	0	0	0	0	0	0	0	0	0	0	0	0	0	0	0	0	0	0	0	0	0	0
Tb927.5.2540;Tb11.v5.0574	3	10.7	0	0	22174000	9725600	17905000	7486900	0	0	0	0	0	0	0	0	0	0	0	0	0	0	0	0	0	0	0	0	0	0	0	0	0	0	0	0	0	0	0	0	0	0	0	0	0	0	0	0	0
Tb927.10.6720;Tb11.v5.0578;Tb927.10.6740	3	6.7	0	0	0	0	0	0	0	0	0	0	0	0	0	0	0	0	0	0	0	0	0	0	0	0	0	0	0	0	0	0	0	0	0	0	0	0	0	0	0	0	0	0	0	0	0	0	0
Tb927.10.7100;Tb11.v5.0580	10	26.1	324080000	315650000	373160000	268150000	440890000	347870000	427670000	337510000	314800000	296900000	301530000	234440000	218110000	156280000	150990000	122190000	127540000	51309000	111260000	0	0	0	0	0	0	0	0	0	0	0	0	0	0	0	0	0	0	0	0	0	0	0	0	0	0	0	0
Tb11.v5.0586;Tb927.7.5470	4	11.2	0	0	0	0	0	0	0	0	0	0	0	0	0	0	0	0	0	0	0	0	0	0	0	0	0	0	0	0	0	0	0	0	0	0	0	0	0	0	0	0	0	0	0	0	0	0	0
Tb927.11.4610;Tb11.v5.0587	28	61.3	91859000	200210000	198940000	95486000	220910000	141180000	209320000	149060000	172090000	142060000	151460000	128110000	92621000	75073000	30826000	41147000	78379000	0	58578000	0	0	0	0	0	0	0	27497000	57267000	723850000	3607300000	4818400000	1245000000	104580000	0	0	0	0	0	0	0	0	0	111890000	0	0	0	0
Tb927.7.5620;Tb11.v5.0590	10	26.3	0	0	0	0	0	0	0	0	0	0	0	0	0	0	0	0	0	0	0	0	0	0	0	0	0	0	0	33780000	198550000	136180000	0	0	0	0	0	0	0	0	0	0	0	0	0	0	0	0	0
Tb11.v5.0594	23	44	0	0	0	0	0	0	0	0	0	0	0	0	0	0	0	0	0	0	0	0	0	0	0	0	0	0	0	0	0	0	0	0	0	0	0	0	0	0	0	0	0	0	0	0	0	0	0
Tb927.8.1640;Tb927.8.1630;Tb927.8.1620;Tb927.8.1610;Tb11.v5.0601	13	36.8	159420000	176820000	200060000	126490000	179430000	102820000	137680000	118500000	136440000	139700000	100800000	84196000	129350000	105740000	100400000	76573000	0	0	0	0	0	0	0	0	0	0	0	0	0	0	0	0	0	0	0	0	0	0	0	0	0	0	81422000	0	0	0	0
Tb927.7.2570;Tb11.v5.0611	20	56.9	261960000	199520000	159010000	174700000	120630000	227740000	250480000	237230000	233020000	0	266690000	254210000	241920000	313800000	384120000	414160000	368250000	442130000	417260000	494010000	551710000	903660000	857590000	864460000	757250000	1165300000	1667900000	1560900000	673700000	0	0	0	0	0	0	0	0	0	0	0	0	0	0	594900000	0	509830000	0
Tb927.7.7070;Tb11.v5.0612	19	51	151420000	113540000	127390000	131570000	81728000	126260000	140870000	176450000	168220000	170810000	156300000	197850000	152470000	124350000	156330000	129220000	114420000	49731000	103830000	89648000	146490000	0	114790000	157530000	160750000	242880000	220530000	208930000	198990000	164200000	249780000	681780000	2778500000	4000600000	2870900000	1015900000	283700000	12885000	68239000	0	0	0	0	0	0	0	0
Tb11.v5.0616;Tb927.7.6970	26	44.1	137080000	147300000	131540000	113140000	148990000	131610000	112480000	114680000	123010000	99535000	115750000	107410000	171070000	313160000	377430000	190070000	102440000	82273000	65701000	50281000	51223000	50972000	78459000	81057000	80311000	0	0	0	0	0	0	0	0	0	0	0	78562000	0	320330000	239550000	186390000	141400000	0	236700000	0	0	0
Tb11.v5.0617;Tb927.8.4350	1	2.3	0	0	0	0	0	0	0	0	0	0	0	0	0	0	0	0	0	0	0	0	0	0	0	0	0	0	0	0	0	0	0	0	0	0	0	0	0	0	0	0	0	0	0	0	0	0	0
Tb11.v5.0620	6	15	0	0	0	0	0	0	0	0	0	0	0	0	0	0	0	0	0	0	0	0	0	0	0	0	0	0	0	0	0	0	0	0	0	0	0	0	0	0	0	0	0	0	0	0	0	0	0
Tb11.v5.0624	27	52.8	0	0	0	0	0	0	0	0	0	0	0	207480000	0	0	0	0	0	0	0	0	0	0	0	0	0	0	0	0	0	0	0	0	0	0	0	0	0	0	0	0	0	0	0	0	0	0	0
Tb927.10.14800;Tb11.v5.0626	12	36.7	0	0	0	0	0	0	0	0	0	0	0	0	0	0	0	0	0	0	0	0	0	0	0	0	0	0	0	0	0	0	0	0	0	0	52579000	272940000	745720000	889380000	575440000	432340000	646560000	518930000	321810000	242320000	0	167320000	0
Tb11.v5.0627;Tb927.10.13680	4	7.7	0	0	0	0	0	0	0	0	0	0	0	0	0	0	0	0	0	0	0	0	0	0	0	0	0	0	0	0	0	0	0	0	0	0	0	0	0	0	0	0	0	0	0	0	0	0	0
Tb11.v5.0629	27	72.3	0	0	0	0	0	0	0	0	0	0	0	0	0	0	0	0	0	0	0	0	0	0	0	0	0	0	0	0	0	0	0	0	0	0	0	0	0	0	0	0	0	0	0	0	0	0	0
Tb927.10.960;Tb11.v5.0631	14	30	0	0	85046000	0	87252000	97257000	0	0	0	0	0	0	0	0	0	0	0	0	0	0	0	0	0	0	0	0	0	0	0	0	0	0	0	0	61369000	57157000	0	45215000	0	0	0	0	0	0	0	0	0
Tb927.10.14890;Tb11.v5.0636	21	33.3	0	125380000	133370000	214950000	130780000	203420000	112090000	137970000	108620000	107160000	114350000	90667000	93514000	91943000	91324000	166250000	156030000	266810000	132260000	86396000	63069000	0	0	0	0	0	59320000	0	0	0	0	0	0	100880000	175060000	448300000	342840000	452530000	231250000	175250000	110740000	0	0	0	0	0	0
Tb927.10.380;Tb11.v5.0637	7	25.1	0	0	0	58993000	60385000	89812000	108110000	100730000	68354000	53692000	0	27246000	0	0	0	0	0	0	0	0	0	0	0	0	0	0	0	0	0	0	0	0	0	0	0	0	0	0	0	0	0	0	0	0	0	0	0
Tb927.5.1230;Tb11.v5.0639	14	22.8	163980000	97341000	0	0	0	0	0	0	0	0	0	0	0	0	0	0	0	0	0	0	0	0	0	0	161360000	159990000	119900000	110810000	72409000	0	65925000	0	0	39822000	172480000	232190000	0	0	221780000	570620000	927080000	638610000	473680000	543320000	0	0	1195800000
Tb927.11.6580;Tb11.v5.0647	5	7.4	0	0	0	0	0	0	0	0	0	0	0	0	0	0	0	0	0	0	0	0	0	0	0	0	0	0	0	0	0	0	0	0	0	0	0	0	0	0	0	0	0	0	0	0	0	0	0
Tb927.10.2890;Tb11.v5.0650	43	86	0	121290000	0	0	0	0	83665000	0	1180000000	1024000000	1023400000	1763500000	0	766940000	1679300000	417410000	204170000	173010000	115920000	238690000	140390000	147950000	152480000	176250000	201740000	197260000	77213000	0	60687000	0	257030000	2979000000	70877000000	159650000000	154870000000	66420000000	14661000000	2154500000	1150700000	1076600000	196910000	215560000	0	0	0	0	255010000
Tb927.7.3210;Tb11.v5.0652	5	8	0	0	0	0	0	0	0	0	0	0	0	0	0	0	0	0	0	0	0	0	0	0	0	0	0	0	0	0	0	0	0	0	0	0	0	0	0	0	0	0	79893000	0	0	0	0	0	0
Tb927.2.830;Tb11.v5.0655	21	59.7	0	0	0	0	0	0	65422000	139920000	97969000	198440000	195500000	140280000	207490000	175940000	173090000	130150000	158400000	93275000	94124000	0	0	0	0	0	0	0	0	0	0	0	0	0	0	0	0	0	0	0	0	0	0	0	0	0	0	0	0
Tb11.v5.0663;Tb927.9.15480	7	13.1	0	0	0	0	0	0	0	0	0	0	0	0	0	0	0	0	0	0	0	0	0	0	0	0	0	0	0	0	0	0	44516000	0	0	0	0	0	0	0	0	0	0	0	0	0	0	0	0
Tb927.10.8230;Tb11.v5.0668	21	45.3	226510000	308060000	76483000	309070000	308410000	318900000	392240000	396560000	449750000	493980000	514620000	550930000	705990000	817160000	867360000	1231900000	1151500000	1479200000	1248400000	1369300000	1309500000	1205400000	1477900000	2331600000	5250100000	8518300000	9222700000	6887800000	2616000000	665180000	425950000	301330000	225820000	296540000	392490000	834020000	1567800000	1790100000	1385500000	1068400000	774020000	589470000	485450000	455090000	363320000	541140000	405780000
Tb927.10.13010;Tb11.v5.0671	9	26.4	0	0	0	0	0	0	0	0	0	0	0	0	0	0	0	0	0	0	0	0	0	0	0	0	0	0	0	0	0	0	0	0	0	87145000	214030000	116860000	119570000	162500000	207940000	316060000	397270000	377190000	395770000	363550000	0	0	0
Tb11.v5.0674;Tb927.10.11360	7	19.5	0	0	25913000	12216000	19123000	9898300	0	0	0	0	0	0	0	0	0	0	0	0	0	0	0	0	0	0	0	0	0	0	0	0	0	0	0	0	0	0	0	0	0	0	0	0	0	0	0	0	0
Tb11.v5.0679;Tb927.10.15480	1	3.1	0	0	0	0	0	0	0	0	0	0	0	0	0	0	0	0	0	0	0	0	0	0	0	0	0	0	0	0	0	0	0	0	0	0	0	0	0	0	0	0	0	0	0	0	0	0	0
Tb927.10.9100;Tb11.v5.0680	7	15	0	0	0	0	0	0	0	0	0	0	0	0	0	0	0	0	0	0	0	0	0	0	0	0	0	0	0	0	0	0	0	0	0	0	0	0	0	0	0	0	0	0	0	0	0	0	0
Tb927.10.2770;Tb11.v5.0684	21	58.9	604540000	614190000	565730000	573500000	720260000	659810000	687580000	616880000	601740000	522480000	555500000	402590000	535410000	495000000	469650000	482060000	417860000	474280000	476410000	443950000	488280000	517190000	442930000	477360000	488280000	787820000	663300000	409610000	252490000	201690000	206810000	107010000	93619000	257240000	258100000	273530000	624120000	779960000	1297600000	1368400000	2712600000	3102000000	2131300000	1193400000	820360000	607140000	848440000
Tb927.9.15380;Tb11.v5.0686	7	22.8	0	49095000	48971000	0	0	43581000	0	0	0	0	0	0	0	0	0	0	0	0	0	0	0	0	0	0	0	0	0	0	0	0	0	0	0	0	0	0	0	0	0	0	0	0	0	0	0	0	0
Tb11.v5.0692;Tb927.5.3000	9	20.5	48943000	35273000	41524000	45339000	40782000	33234000	30672000	38038000	0	0	0	0	0	0	0	0	0	0	0	0	0	0	0	0	0	0	0	0	0	0	0	0	0	0	0	0	0	0	0	0	0	0	0	0	0	0	0
Tb11.v5.0700;Tb927.4.680	2	7.9	0	0	0	0	0	0	0	0	0	0	0	0	0	0	0	0	0	0	0	0	0	0	0	0	0	0	0	0	0	0	0	0	0	0	0	0	0	0	0	0	0	0	0	0	0	0	0
Tb927.10.8650;Tb11.v5.0707	11	55.2	0	73928000	69866000	43153000	0	60075000	0	0	0	0	33342000	0	0	0	0	0	0	40472000	34791000	40098000	37899000	28361000	0	0	49945000	79028000	230630000	629880000	502240000	185620000	102800000	142640000	186680000	165190000	215470000	231920000	675740000	1503500000	1880700000	849890000	514500000	463090000	555160000	475840000	480340000	246840000	452780000
Tb11.v5.0713	37	53.6	1080400000	872670000	1075400000	876960000	906330000	816670000	1061300000	932390000	839180000	759720000	711500000	743600000	648330000	654450000	597440000	549210000	1159600000	1854700000	1817500000	1540300000	885570000	386220000	328740000	465580000	858990000	2260100000	2951100000	2989500000	2186000000	954780000	0	0	0	0	0	0	0	0	0	0	0	0	0	0	0	0	0
Tb927.10.13780;Tb11.v5.0718	24	68.5	0	0	0	0	0	0	0	0	0	0	0	0	0	0	0	0	0	0	0	0	0	0	0	0	0	0	0	0	0	0	0	0	0	0	0	186230000	1259500000	2459300000	2485000000	1069100000	185190000	0	0	0	0	0	0
Tb11.v5.0721;Tb927.8.2870	3	6.7	0	0	0	0	0	0	0	0	0	0	0	0	0	0	0	0	0	0	0	0	0	0	0	0	0	0	0	0	0	0	0	0	0	0	0	0	0	0	0	0	0	0	0	0	0	0	0
Tb11.v5.0736;Tb927.5.3420	10	22.8	0	48423000	55648000	31678000	48732000	38796000	0	31323000	0	0	0	0	0	0	0	0	0	0	0	0	0	0	0	0	0	0	0	0	0	0	0	0	0	0	0	0	0	0	0	0	0	0	0	0	0	0	0
Tb927.8.3910;Tb11.v5.0738;Tb927.8.3510	16	53	0	0	0	0	0	0	0	0	0	0	0	0	0	0	0	0	0	0	0	0	0	0	0	0	0	0	0	0	0	79395000	325190000	828110000	385730000	0	0	0	0	0	0	0	0	0	0	0	0	0	0
Tb927.3.3790;Tb927.3.3770;Tb11.v5.0741	25	74.8	227950000	160490000	153270000	48208000	0	0	143280000	146650000	113650000	151940000	152920000	144880000	137660000	0	117630000	144240000	122200000	153680000	171280000	219240000	126350000	344930000	971910000	2073300000	2754900000	3112200000	2594800000	1539500000	869880000	509210000	346060000	263630000	221300000	357470000	267490000	0	0	204430000	1373600000	2383400000	2912100000	1838600000	1677700000	1610000000	1072800000	1103200000	940400000
Tb927.6.1260;Tb11.v5.0742	7	41.8	0	0	0	0	0	0	0	0	0	0	0	0	0	0	0	0	0	0	0	0	0	0	0	0	0	0	0	0	0	0	0	0	0	0	0	0	0	0	0	0	0	0	0	0	0	0	0
Tb11.v5.0746	22	69.8	0	0	0	0	0	0	0	0	0	0	0	0	0	0	0	0	0	0	0	0	0	0	0	0	0	0	0	0	0	0	0	0	0	0	0	0	0	0	0	0	0	0	0	0	0	0	0
Tb927.1.4140;Tb11.v5.0758	4	13	0	0	0	6374800	0	0	0	0	0	0	0	0	0	0	0	0	0	0	0	0	0	0	0	0	0	0	0	0	0	0	0	0	0	0	0	0	0	0	0	0	0	0	0	0	0	0	0
Tb11.v5.0765;Tb927.2.1780	1	3	0	0	0	0	0	0	0	0	0	0	0	0	0	0	0	0	0	0	0	0	0	0	0	0	0	0	0	0	0	0	0	0	0	0	0	0	0	0	0	0	0	0	0	0	0	0	0
Tb927.11.15780;Tb11.v5.0771	7	79.6	0	0	0	0	0	0	0	0	0	0	0	0	0	0	0	0	0	0	0	0	0	0	0	0	0	0	0	0	0	0	0	0	0	0	0	0	0	0	577110000	1583500000	1992100000	1248300000	572480000	0	0	0	0
Tb11.v5.0774	10	60.4	0	0	0	0	0	0	0	0	0	0	0	0	0	0	0	0	0	0	0	0	0	0	0	0	0	0	0	0	0	0	0	0	0	0	0	0	0	0	0	0	0	0	0	0	0	0	0
Tb11.v5.0783	8	55	0	0	0	0	0	0	0	0	0	0	0	0	0	0	0	0	0	0	0	0	0	0	0	0	0	0	0	0	0	0	0	0	0	0	0	0	0	0	0	0	0	0	0	0	0	0	0
Tb927.8.2470;Tb11.v5.0799	5	46.8	0	0	0	0	0	0	0	0	0	0	0	0	0	0	0	0	0	0	0	0	0	0	0	0	0	0	0	0	0	0	0	0	0	0	0	0	0	0	0	0	0	0	0	0	0	0	0
Tb11.v5.0807;Tb927.9.13510	17	33.6	0	47346000	0	0	0	0	162020000	250580000	279270000	351790000	438030000	493430000	481480000	477530000	433720000	419940000	345860000	334060000	205440000	156730000	154840000	115140000	94435000	62196000	0	0	0	0	0	0	0	0	0	0	0	0	0	0	0	0	0	0	0	0	0	0	0
Tb927.10.6570;Tb11.v5.0809	11	38.8	0	0	0	0	0	0	0	0	0	0	0	0	0	0	0	0	0	0	0	0	0	0	0	0	0	0	0	0	0	0	0	80140000	0	53053000	0	0	0	0	0	0	0	0	0	0	0	0	0
Tb11.v5.0812	15	41.8	0	0	0	0	0	0	0	0	0	0	0	0	0	0	0	0	0	0	0	0	0	0	0	0	0	0	0	0	0	0	0	0	0	0	0	0	0	0	0	0	0	0	0	0	0	0	0
Tb927.3.2340;Tb11.v5.0818	5	24.7	0	34665000	0	16836000	0	0	37607000	37309000	0	0	0	0	0	0	0	0	0	0	0	0	0	0	0	0	0	0	0	0	0	0	0	0	0	0	0	0	0	0	0	0	0	0	0	0	0	0	0
Tb11.v5.0820;Tb927.2.4610	21	63.5	0	0	0	0	0	0	0	0	0	0	0	0	0	0	0	0	0	0	0	0	0	0	0	0	0	0	0	0	0	0	0	0	0	0	0	0	0	0	0	0	0	0	0	0	0	0	0
Tb11.v5.0831;Tb927.3.3400	18	36.7	0	0	0	0	0	0	0	0	0	0	0	0	0	0	0	0	0	0	0	0	0	0	0	0	0	0	0	0	0	0	0	0	0	0	0	0	0	0	0	0	0	0	0	0	0	0	0
Tb927.10.1800;Tb11.v5.0832	10	31.1	0	0	0	0	0	0	0	0	27714000	35011000	34541000	62145000	53788000	49825000	53730000	0	72918000	88534000	78381000	91757000	98468000	87206000	89254000	69110000	74265000	77195000	55358000	48752000	76895000	149680000	446930000	286750000	156760000	90494000	46891000	0	127490000	170890000	163000000	106360000	88414000	0	0	0	0	0	0
Tb11.v5.0842;Tb927.4.2720	3	4.5	0	0	0	0	0	9553100	0	0	0	0	0	0	0	0	0	0	0	0	0	0	0	0	0	0	0	0	0	0	0	0	0	0	0	0	0	0	0	0	0	0	0	0	0	0	0	0	0
Tb11.v5.0849	4	5.6	0	0	0	0	0	0	0	0	0	0	0	0	0	0	0	0	0	0	0	0	0	0	0	0	0	0	0	0	0	0	0	0	0	0	0	0	0	0	0	0	0	0	0	0	0	0	0
Tb927.5.1500;Tb11.v5.0852	3	8.9	0	0	0	0	0	0	0	0	0	0	0	0	0	0	0	0	0	0	0	0	0	0	0	0	0	0	0	0	0	0	0	0	0	0	0	0	0	0	0	0	0	0	0	0	0	0	0
Tb11.v5.0853;Tb927.10.10020	7	11.5	0	0	0	0	0	0	0	0	0	0	0	0	0	0	0	0	0	0	0	0	0	0	0	0	0	0	0	0	0	0	0	0	0	0	0	0	0	0	0	0	0	0	0	0	0	0	0
Tb927.8.4080;Tb927.8.4030;Tb11.v5.0861	4	23.1	0	0	0	0	0	0	0	0	37518000	0	0	0	0	0	0	0	0	0	0	0	0	0	0	0	0	0	0	0	0	0	0	0	0	0	0	0	0	0	0	0	0	0	0	0	0	0	0
Tb11.v5.0869	2	16.3	0	0	0	0	0	0	0	0	0	0	0	0	0	0	0	0	0	0	0	0	0	0	0	0	0	0	0	0	0	0	0	0	0	0	0	0	0	0	0	0	0	0	0	0	0	0	0
Tb11.v5.0881	16	84.6	0	0	0	0	0	0	0	0	0	0	0	0	0	0	0	0	0	0	0	0	0	0	0	0	0	0	0	0	0	0	0	0	0	0	0	0	0	0	0	0	0	0	0	0	0	0	0
Tb11.v5.0905	11	28.6	0	0	0	0	0	0	0	0	0	0	0	0	0	0	0	0	0	0	0	0	0	0	0	0	0	0	0	0	0	0	0	0	0	0	0	0	0	0	0	0	0	0	0	0	0	0	0
Tb11.v5.0909;Tb927.5.4870	2	11.7	0	0	0	0	0	0	0	0	0	0	0	0	0	0	0	0	0	0	0	0	0	0	0	0	0	0	0	0	0	0	0	0	0	0	0	0	0	0	0	0	0	0	0	0	0	0	0
Tb11.v5.0918;Tb927.5.4980	1	2.6	0	0	0	0	0	0	0	0	0	0	0	0	0	0	0	0	0	0	0	0	0	0	0	0	0	0	0	0	0	0	0	0	0	0	0	0	0	0	0	0	0	0	0	0	0	0	0
Tb927.5.5650;Tb11.v5.0949	1	6.8	0	0	0	0	0	0	0	0	0	0	0	0	0	0	0	0	0	0	0	0	0	0	0	0	0	0	0	0	0	0	0	0	0	0	0	0	0	0	0	0	0	0	0	0	0	0	0
Tb927.4.3120;Tb11.v5.0959	13	17	0	0	0	0	0	0	0	0	0	0	0	0	0	0	0	0	0	0	0	0	0	0	0	0	0	0	0	0	0	0	0	0	0	0	0	0	0	0	0	0	0	0	0	0	0	0	0
Tb927.4.3110;Tb11.v5.0960	14	42.7	0	0	0	0	0	0	0	0	0	0	0	0	0	0	0	0	0	0	0	0	0	0	0	0	0	0	0	0	142100000	131240000	0	0	0	0	0	0	0	0	0	0	0	0	0	0	0	0	0
Tb927.4.3090;Tb11.v5.0962	4	21.6	0	0	0	0	0	0	0	0	0	0	0	0	0	0	0	0	0	0	0	0	0	0	0	0	0	0	0	0	0	0	0	0	0	0	0	0	0	0	0	0	0	0	0	0	0	0	0
Tb927.4.3080;Tb11.v5.0963	5	30.9	0	0	0	0	0	0	0	0	0	0	0	0	0	0	0	0	0	0	0	0	0	0	0	0	0	0	0	0	0	0	0	0	0	0	0	0	0	0	748470000	386210000	312530000	101640000	0	0	0	0	0
Tb927.4.3020;Tb11.v5.0965;Tb11.v5.0844	25	20.6	0	0	0	0	0	0	0	0	59825000	67262000	64828000	72731000	67834000	74745000	77066000	79612000	66203000	60575000	38740000	0	0	0	0	0	0	0	0	0	0	0	0	0	0	0	0	0	0	0	0	0	0	0	0	0	0	0	0
Tb927.4.2990;Tb11.v5.0968	12	13	0	0	0	0	0	0	0	0	0	0	0	0	0	0	0	0	0	0	0	0	0	40153000	0	0	0	0	192640000	291090000	367590000	357540000	257740000	121070000	102960000	0	0	0	0	0	0	0	0	0	0	0	0	0	0
Tb927.4.2940;Tb11.v5.0972	9	34.1	0	0	0	0	0	0	0	0	0	0	0	0	0	0	0	0	0	0	0	0	0	0	0	0	0	0	0	0	0	0	0	108560000	226950000	262100000	172760000	0	0	0	0	0	0	0	0	0	0	0	0
Tb927.5.150;Tb11.v5.0984	1	5.5	0	0	0	0	0	0	0	0	0	0	0	0	0	0	0	0	0	0	0	0	0	0	0	0	0	0	0	0	0	0	0	0	0	0	0	0	0	0	0	0	0	0	0	0	0	0	0
Tb927.11.1780;Tb11.v5.0991	7	24.3	0	0	0	0	0	0	0	0	0	0	0	0	0	0	0	0	0	0	0	0	0	0	0	0	0	0	0	0	0	0	0	0	0	0	0	0	0	0	0	0	0	0	0	0	0	0	0
Tb11.v5.1011	11	6.3	0	0	0	0	0	0	0	0	0	0	0	0	0	0	0	0	0	0	0	0	0	0	0	0	0	0	0	0	0	0	0	0	0	0	0	0	0	0	0	0	0	0	0	0	0	0	0
Tb11.v5.1013;Tb927.10.11640	17	30.3	0	0	0	0	0	0	0	0	0	0	0	0	0	0	0	0	0	0	0	0	0	0	0	0	0	0	33633000	138280000	434030000	427900000	306430000	0	0	0	0	0	0	0	0	0	0	0	0	0	0	0	0
Tb927.10.11650;Tb11.v5.1014	4	45.3	0	0	0	0	0	0	0	0	0	0	0	0	0	0	0	0	0	0	0	0	0	0	0	0	0	0	0	0	0	0	0	0	0	0	0	0	0	0	0	0	0	0	0	0	0	0	0
Tb11.v5.1016	20	30.9	0	0	0	0	0	130010000	0	0	0	0	0	0	0	0	0	0	0	0	0	0	0	0	0	0	0	0	0	0	0	0	0	0	0	0	0	0	0	0	0	0	0	0	0	0	0	0	0
Tb11.v5.1017	1	3	0	0	0	0	0	0	0	0	0	0	0	0	0	0	0	0	0	0	0	0	0	0	0	0	0	0	0	0	0	0	0	0	0	0	0	0	0	0	0	0	0	0	0	0	0	0	0
Tb11.v5.1020;Tb11.0050	9	13.5	0	0	0	0	0	0	0	0	0	0	0	0	0	0	0	0	0	0	0	0	0	0	0	0	0	0	0	0	0	0	0	0	0	0	0	0	0	0	0	0	0	0	0	0	0	0	0
Tb927.10.3340;Tb11.v5.1022	15	22.7	0	0	0	0	0	0	0	0	0	0	0	0	0	0	0	0	0	0	0	0	0	0	0	0	0	0	0	0	0	0	0	0	0	0	0	0	0	0	0	0	0	0	0	0	0	0	0
Tb11.v5.1024	2	4	0	0	0	0	0	0	0	0	0	0	0	0	0	0	0	0	0	0	0	0	0	0	0	0	0	0	0	0	0	0	0	0	0	0	0	0	0	0	0	0	0	0	0	0	0	0	0
Tb927.11.11330;Tb11.v5.1035;Tb11.v5.1034	40	74.9	9182800000	13189000000	6879600000	7952400000	8703200000	7962400000	13848000000	13791000000	12492000000	12385000000	11813000000	11937000000	11357000000	12275000000	12603000000	13243000000	12930000000	13599000000	14961000000	20754000000	30742000000	32361000000	27545000000	25070000000	25617000000	30538000000	38335000000	53507000000	57869000000	43728000000	28126000000	9688300000	5186000000	3820700000	4690100000	4944200000	5378100000	4571800000	3003000000	4190500000	6171500000	6615100000	12656000000	12052000000	11329000000	15126000000	17511000000
Tb11.v5.1038	14	76.8	0	0	0	0	0	0	0	0	0	0	0	0	0	0	0	194620000	0	0	0	0	429420000	522070000	0	549470000	530540000	575310000	604420000	644390000	0	0	0	716620000	710940000	534150000	720170000	672660000	578170000	381830000	0	282050000	0	0	0	0	0	0	0
Tb927.10.2110;Tb927.10.2100;Tb11.v5.1046	29	71	5356300000	3034700000	2149500000	2051600000	2349900000	2344100000	6610700000	2669300000	3833000000	3233300000	3686100000	2960700000	1411700000	1319200000	4228300000	8845500000	5487900000	8118700000	5707500000	10672000000	13873000000	12972000000	15113000000	9821200000	7169600000	7192100000	9524600000	14338000000	11774000000	13374000000	18957000000	20622000000	29613000000	25769000000	17215000000	10679000000	10182000000	9427800000	9087900000	11952000000	13743000000	10983000000	14198000000	19911000000	19970000000	19382000000	12654000000
Tb11.v5.1049;Tb927.11.3610;Tb11.v5.1044;Tb11.v5.1043;Tb11.v5.1052;Tb11.v5.1051;Tb11.v5.1054	7	20.5	0	0	0	0	0	0	0	0	0	0	0	0	0	0	0	0	0	0	0	0	0	0	0	0	0	0	0	0	0	0	0	0	0	0	0	0	0	0	0	0	0	0	0	0	0	0	0
Tb927.3.4330;Tb927.3.4320;Tb927.3.4310;Tb927.3.4300;Tb927.3.4290;Tb11.v5.1055	44	69.1	8304900000	5619000000	4504000000	4806100000	5604200000	3994300000	3927700000	4264600000	3342800000	4736300000	4833500000	2910400000	4137500000	4938400000	9285100000	8477700000	4795800000	5181000000	3949500000	3539600000	3744100000	3994000000	7501300000	20655000000	26913000000	12431000000	4003200000	2194400000	1553200000	1655000000	2248300000	1722300000	1856600000	1325600000	1388500000	2728100000	2909700000	4227800000	4014200000	7416700000	8427900000	8993900000	8704400000	12866000000	18529000000	50920000000	53173000000
Tb927.10.12040;Tb11.v5.1057	27	72.9	0	13456000	8679600	5364300	0	4405100	0	0	0	0	12015000	23302000	0	0	0	0	0	0	0	0	0	0	0	0	0	0	0	0	0	0	44315000	259950000	827490000	3037900000	9120000000	9826100000	2431100000	252980000	0	0	0	0	0	0	0	0	0
Tb927.11.3600;Tb927.11.3590;Tb11.v5.1059	21	61.2	8217800000	7324300000	6988200000	3862300000	4258400000	4128800000	4209100000	4321900000	3631000000	3915100000	3390000000	2765500000	2642900000	2370600000	1900500000	2256200000	1843500000	1475600000	1737700000	1195800000	853890000	987410000	563720000	498480000	145230000	439090000	223940000	209910000	147570000	261290000	111010000	194380000	255270000	220770000	333460000	221750000	250580000	697770000	581090000	719940000	938770000	1267500000	1623200000	1787300000	2161000000	3548300000	4830600000
Tb927.1.1000	16	40.7	65797000	33931000	142150000	0	0	44441000	75477000	56322000	41791000	60570000	47400000	26745000	41604000	47722000	54087000	49155000	46837000	34859000	65428000	35189000	0	335860000	884130000	932590000	729830000	289500000	88681000	50604000	0	0	0	0	0	0	0	0	0	0	0	0	0	0	0	0	0	0	0
Tb927.1.1020	3	8	0	0	0	0	0	0	0	0	0	0	0	0	0	0	0	0	0	0	0	0	0	0	0	0	0	0	0	0	0	0	0	0	0	0	0	0	0	0	0	0	0	0	0	0	0	0	0
Tb927.1.1050;Tb11.v5.0536	13	13.3	0	0	0	0	0	0	0	0	0	0	0	0	0	0	0	0	0	0	0	0	0	0	0	0	0	0	0	0	0	0	0	0	0	0	0	0	0	0	0	0	0	0	0	0	0	0	0
Tb927.1.1060	8	29.5	0	0	0	0	0	0	0	0	0	0	0	0	0	0	0	0	0	0	0	0	0	0	0	23810000	0	0	0	0	0	0	0	0	0	0	0	0	0	0	0	0	0	0	0	0	0	0	0
Tb927.1.1080	2	5.8	0	0	0	0	0	0	0	0	0	0	0	0	0	0	0	0	0	0	0	0	0	0	0	0	0	0	0	0	0	0	0	0	0	0	0	0	0	0	0	0	0	0	0	0	0	0	0
Tb927.1.1100	7	9.6	0	0	0	0	0	0	0	0	0	0	0	0	0	0	0	0	0	0	0	0	0	0	0	0	0	0	0	0	0	0	0	0	0	0	0	0	0	0	0	0	0	0	0	0	0	0	0
Tb927.1.1120	7	19.5	0	0	0	0	0	0	0	0	0	0	0	0	0	0	0	0	0	0	0	0	0	0	0	0	0	0	0	0	0	0	0	0	0	0	0	0	0	0	0	0	0	0	0	0	0	0	0
Tb927.1.1140	2	7.6	0	0	0	0	0	0	0	0	0	0	0	0	0	0	0	0	0	0	0	0	0	0	0	0	0	0	0	0	0	0	0	0	0	0	0	0	0	0	0	0	0	0	0	0	0	0	0
Tb927.1.1160;Tb11.v5.0382	4	7	0	0	0	0	0	0	0	32246000	0	0	0	0	0	0	0	0	0	0	0	0	0	0	0	0	0	0	0	0	0	0	0	0	0	0	0	0	0	0	0	0	0	0	0	0	0	0	0
Tb927.1.1170	4	78	0	0	0	0	0	0	0	0	0	0	0	0	0	0	0	0	0	0	0	0	0	0	0	0	0	0	0	0	0	0	0	0	0	0	0	0	0	0	0	0	0	227950000	259600000	207100000	0	0	0
Tb927.1.120	42	47.4	0	0	0	0	258930000	385370000	592160000	755980000	768050000	425130000	977860000	304820000	560950000	581130000	0	0	0	0	0	115550000	0	135620000	106130000	0	0	0	0	0	0	0	0	0	0	0	0	0	0	0	0	0	0	0	0	0	0	0	0
Tb927.1.1200	9	27.3	50284000	47061000	50941000	39786000	0	64621000	147260000	132050000	111260000	81230000	58605000	43570000	42048000	0	0	0	0	0	0	0	0	0	0	0	0	0	0	0	0	0	0	0	0	0	0	0	0	0	0	0	0	0	0	0	0	0	0
Tb927.1.1210	6	39.6	0	37193000	0	0	0	0	52985000	59699000	45438000	0	0	0	0	0	0	0	0	0	0	0	0	0	0	0	0	0	0	0	0	0	0	0	0	0	0	0	0	0	0	0	0	0	0	0	0	0	0
Tb927.1.1220	6	40.1	0	0	0	0	0	0	0	0	0	0	0	0	0	0	0	0	0	0	0	0	0	0	0	0	0	0	0	431290000	1045400000	578780000	358590000	135750000	0	0	0	0	0	54577000	0	0	0	0	0	0	0	0	0
Tb927.1.1330;Tb11.v5.0371	18	52.2	0	0	0	0	0	0	0	0	0	0	0	0	0	0	0	0	0	0	0	0	0	0	0	0	0	0	0	0	0	0	0	0	0	0	710660000	2404800000	2149500000	1247400000	354690000	0	0	0	0	0	0	0	0
Tb927.1.1340	7	12.9	0	0	0	0	0	0	0	0	0	0	0	0	0	0	0	0	0	0	0	0	0	0	0	226460000	410070000	312120000	142880000	0	0	0	0	0	0	0	0	0	0	0	0	0	0	0	0	0	0	0	0
Tb927.1.1380;Tb11.v5.0390	28	65.8	64111000	100130000	89842000	127330000	107650000	123230000	96270000	51510000	0	87060000	41633000	0	0	18274000	0	0	0	0	0	0	0	0	0	0	46757000	0	0	0	0	249280000	4778000000	5678300000	3190700000	346120000	0	0	0	0	0	0	0	0	0	0	0	0	0
Tb927.1.1390	5	20.8	0	33244000	27692000	45025000	0	49916000	45674000	85742000	64379000	58403000	56964000	48600000	47742000	41477000	26597000	27480000	43273000	42294000	0	0	0	26709000	21529000	0	0	0	0	0	0	0	0	0	0	0	0	0	0	0	0	0	0	0	0	0	0	0	0
Tb927.1.1400	6	41.5	0	0	0	0	0	0	0	0	0	0	0	0	0	0	0	0	0	0	0	0	0	0	0	0	0	0	0	0	0	0	0	0	402220000	552190000	780510000	332340000	0	0	0	0	0	0	0	0	0	0	0
Tb927.1.1420	7	13.4	84573000	67659000	0	33299000	15147000	0	0	0	38081000	33585000	34213000	40532000	31407000	0	0	0	0	0	0	0	0	0	0	0	0	0	0	0	0	0	0	0	0	0	0	0	0	0	0	0	0	0	0	0	0	0	0
Tb927.1.1500	2	4.4	0	0	0	0	0	0	0	0	0	0	0	0	0	0	0	0	0	0	0	0	0	0	0	0	0	0	0	0	0	0	0	0	0	0	0	0	0	0	0	0	0	0	0	0	0	0	0
Tb927.1.1530;Tb11.v5.0534	7	4.9	0	0	0	0	0	0	0	0	0	0	0	0	0	0	0	0	0	0	0	0	0	0	0	0	0	0	0	0	0	0	0	0	0	0	0	0	0	0	0	0	0	0	0	0	0	0	0
Tb927.1.1540	19	46.5	0	0	0	0	0	8247500	0	0	0	0	0	0	0	0	0	0	0	0	0	0	0	0	0	8036500	0	23718000	71897000	599560000	1509900000	1305800000	540750000	69350000	0	0	0	0	0	0	0	0	0	0	79491000	0	0	0	0
Tb927.1.1550	17	31.6	0	0	0	0	0	0	0	0	0	0	0	0	0	0	0	0	0	0	0	0	0	0	0	0	46057000	0	81710000	97736000	98156000	131000000	271900000	334240000	214620000	99019000	0	0	0	0	0	0	0	0	0	0	0	0	0
Tb927.1.1580	9	27.2	108380000	84246000	73526000	39631000	66691000	66636000	53427000	52803000	55664000	63653000	56518000	55347000	50899000	0	0	0	0	37727000	0	0	0	0	0	0	0	0	0	0	0	0	0	0	0	0	0	0	148840000	112140000	55330000	0	0	0	0	0	0	0	0
Tb927.1.1610	12	52.2	0	0	0	0	0	0	0	0	0	0	0	0	0	0	0	0	0	0	0	0	0	0	0	0	0	0	0	0	0	0	0	0	0	0	0	0	0	0	0	0	117470000	430550000	727030000	1013200000	1099700000	940260000	764350000
Tb927.1.1620;Tb11.v5.0529	19	33.3	0	85883000	63958000	83317000	96747000	91872000	108380000	108940000	134180000	162300000	155980000	180670000	162820000	170040000	94121000	60922000	49507000	0	0	0	0	0	0	0	0	0	0	0	0	0	0	0	0	0	0	0	0	0	0	0	0	0	0	0	0	0	0
Tb927.1.1630	6	40.6	0	0	0	0	0	0	0	0	0	0	0	0	0	0	0	0	0	0	0	0	0	0	0	0	0	0	0	0	0	0	0	46869000	63652000	53221000	113260000	182420000	226950000	166580000	125020000	143770000	133010000	0	105760000	128590000	193480000	242840000	178540000
Tb927.1.1670;Tb11.v5.0887	46	51.3	468340000	425880000	444400000	867910000	594360000	756070000	489500000	480860000	397230000	361160000	359170000	278160000	313630000	267950000	261700000	274610000	289070000	308640000	400760000	493610000	1216900000	4066000000	7579800000	4769700000	1694900000	500420000	176840000	64589000	0	0	0	0	0	0	0	0	0	0	0	0	0	0	57681000	0	62361000	83822000	335630000
Tb927.1.1680	3	23.6	0	0	0	0	0	0	0	0	0	0	0	0	0	0	0	0	0	0	0	0	0	0	0	0	0	0	0	0	0	0	0	0	0	0	0	0	0	0	0	0	0	0	0	0	0	0	0
Tb927.1.1690	9	13.6	0	0	0	10759000	0	0	0	0	0	0	0	0	0	0	0	0	0	0	0	0	0	0	0	0	0	0	0	0	0	0	0	0	0	0	0	0	0	0	0	0	0	0	0	0	0	0	0
Tb927.1.1700	14	34.1	68321000	126060000	158110000	112890000	135240000	121890000	104720000	103220000	95669000	72693000	79118000	78579000	59341000	115420000	64885000	64480000	45164000	0	0	0	0	0	0	0	0	0	0	0	0	0	0	0	0	0	0	0	0	0	0	0	66469000	46288000	0	0	0	0	0
Tb927.1.1710	35	23.4	0	106860000	91300000	171460000	145380000	189660000	142000000	153520000	138410000	118060000	123990000	112180000	111810000	111260000	187030000	120620000	59167000	0	0	0	0	0	0	0	0	0	0	0	0	0	0	0	0	0	0	0	0	0	0	0	0	0	0	0	0	0	0
Tb927.1.1720	15	40	0	0	0	0	0	0	116940000	127420000	114080000	132280000	148570000	130510000	94295000	151080000	0	94886000	0	117800000	82005000	100690000	0	0	0	0	48968000	0	0	0	0	0	0	0	0	0	69711000	76938000	103980000	120830000	204610000	265400000	223170000	0	0	0	0	0	0
Tb927.1.1730	15	31.5	0	0	0	0	0	0	0	7938000	23176000	29121000	0	33231000	34727000	0	0	0	0	96999000	0	0	0	102570000	0	108660000	123460000	114920000	0	0	0	44322000	75309000	72306000	0	0	78123000	0	0	0	0	0	77954000	112090000	0	0	0	0	0
Tb927.1.1750	3	5.5	0	0	0	0	0	0	0	0	0	0	0	0	0	0	0	0	0	0	0	0	0	0	0	0	0	0	0	19005000	20492000	18675000	0	0	0	18219000	0	0	0	0	0	0	0	0	0	0	0	0	0
Tb927.1.1770	9	80.4	0	0	0	0	0	0	0	0	0	0	0	0	0	0	0	0	0	0	0	0	0	0	0	0	0	0	0	0	0	0	0	0	0	0	0	0	0	0	0	0	0	0	0	0	0	397600000	602800000
Tb927.1.1790	6	31.7	0	0	0	0	0	0	0	0	0	0	0	0	0	0	0	0	0	0	0	0	0	65872000	56714000	72806000	71845000	44779000	0	0	0	0	0	0	0	0	0	0	0	0	0	0	0	0	0	0	0	0	0
Tb927.1.180	45	63.9	0	0	0	0	0	0	0	0	0	0	0	0	0	0	0	0	0	0	0	0	0	0	0	0	0	0	0	0	0	0	0	0	0	0	0	0	0	0	0	0	0	0	0	0	0	0	0
Tb927.1.1840	10	27	0	0	0	0	0	0	0	0	0	0	0	0	0	0	0	0	0	0	0	0	0	0	0	0	0	0	0	0	0	0	0	0	0	0	0	0	0	0	0	0	0	0	0	134320000	187740000	199660000	153340000
Tb927.1.1880	3	2.1	0	0	0	0	0	0	0	0	0	0	0	0	0	0	0	0	0	0	0	0	0	0	0	0	0	0	0	0	0	0	0	0	0	0	0	0	0	0	0	0	0	0	0	0	0	0	0
Tb927.1.190	39	47.5	0	164120000	199950000	218000000	211540000	170140000	303160000	296890000	275760000	274800000	159330000	168810000	248480000	218410000	261750000	248580000	247350000	214660000	201190000	212180000	202780000	154840000	145690000	162890000	219230000	395790000	640240000	413080000	0	0	0	0	0	0	0	0	0	0	0	0	0	0	0	0	0	0	0
Tb927.1.1910	14	14.1	0	0	0	0	0	0	0	0	0	0	0	0	0	0	0	0	0	0	0	0	59115000	116140000	94745000	0	0	0	0	0	0	0	0	0	0	0	0	0	0	0	0	0	0	0	0	0	0	0	0
Tb927.1.1930	43	18.8	0	93295000	121590000	207470000	105810000	90982000	79484000	0	42714000	72910000	0	49379000	0	0	0	0	0	0	0	0	0	0	0	0	0	0	0	0	0	0	0	0	0	0	0	0	0	0	0	0	0	0	0	0	0	0	0
Tb927.1.1960	11	21.1	0	0	0	0	0	0	0	0	0	0	0	0	0	0	0	0	0	91441000	156210000	271840000	180930000	147320000	150820000	197700000	247980000	265990000	124360000	121370000	0	0	0	0	0	0	152080000	220590000	131480000	238630000	174880000	0	0	0	0	362380000	209710000	0	0
Tb927.1.1980	2	4.3	0	0	0	0	0	0	0	0	0	0	0	0	0	0	0	0	0	0	0	0	0	0	0	0	0	0	0	0	0	0	0	0	0	0	0	0	0	0	0	0	0	0	0	0	0	0	0
Tb927.1.2100	49	63.5	535510000	750940000	911250000	829380000	1087600000	749140000	897580000	1019500000	817150000	768600000	908390000	912970000	1637700000	1887500000	1320400000	731260000	658120000	724490000	633420000	659320000	547400000	515190000	498300000	501360000	485040000	415910000	307040000	246570000	82455000	89615000	175570000	116040000	220960000	0	233670000	157140000	0	219650000	119300000	152320000	0	258470000	236840000	293640000	50761000	458060000	618500000
Tb927.1.2110	11	27	0	0	0	0	0	0	0	0	0	0	0	0	0	0	0	0	0	0	0	0	0	0	0	0	0	0	0	0	0	49448000	126700000	307150000	126840000	128180000	0	0	0	0	0	0	0	0	0	0	0	0	0
Tb927.1.2120	20	33.9	138860000	147910000	130910000	116940000	179350000	111650000	139350000	131440000	134940000	90225000	103180000	109550000	119810000	72311000	0	79799000	74503000	52919000	51599000	0	0	0	0	0	0	61909000	0	0	0	185100000	284460000	143470000	0	0	0	0	0	0	0	0	0	0	0	0	0	0	0
Tb927.1.2190	12	9.7	0	0	0	0	0	0	0	0	0	0	0	0	0	0	0	0	0	0	0	0	0	0	0	0	0	0	0	0	0	0	0	0	0	0	0	0	0	0	0	0	0	0	0	0	0	0	0
Tb927.1.220	46	64.1	0	0	0	0	0	0	0	0	0	0	0	0	0	0	0	0	0	0	0	0	0	0	0	0	0	0	0	0	0	0	0	0	0	0	0	0	0	0	0	0	0	0	0	0	0	0	0
Tb927.1.2210	7	22.3	0	0	0	0	0	0	0	0	0	0	0	0	0	0	0	0	0	0	0	0	0	0	0	0	0	56317000	166550000	365160000	647580000	639800000	1328800000	893920000	230830000	0	0	0	0	0	0	0	0	0	0	0	0	0	0
Tb927.1.2230	9	62.6	1467000000	1190400000	892450000	429730000	557670000	418030000	91122000	267850000	912850000	900780000	882090000	617980000	554700000	583080000	547400000	407180000	507250000	422340000	573000000	288810000	299190000	313470000	213880000	209020000	139130000	76663000	57688000	0	0	0	0	0	0	0	0	0	0	0	282550000	639090000	999010000	682970000	461190000	601520000	698790000	0	1783100000
Tb927.1.2260	9	65.9	525780000	503010000	558640000	342880000	453690000	200020000	176950000	145950000	0	0	0	143260000	0	0	146710000	0	0	114320000	0	72361000	79627000	72992000	0	0	0	0	0	0	0	0	0	0	0	0	0	0	0	0	0	0	0	0	0	145530000	0	0	0
Tb927.1.2400;Tb927.1.2380;Tb927.1.2360;Tb927.1.2340	40	86.5	77392000000	47852000000	33701000000	24673000000	18814000000	20982000000	25579000000	26493000000	36211000000	42625000000	44282000000	51244000000	50351000000	49407000000	48833000000	50526000000	50761000000	48810000000	45236000000	42726000000	37419000000	37000000000	35820000000	29100000000	26198000000	23566000000	16604000000	13017000000	14047000000	21724000000	22427000000	12691000000	10106000000	6225200000	6039300000	7982600000	7911500000	13323000000	15765000000	20771000000	21970000000	19577000000	21722000000	25328000000	28950000000	51388000000	63433000000
Tb927.1.240;Tb927.10.16200	24	9.4	0	0	0	0	0	0	0	0	0	0	0	0	0	0	0	0	0	0	0	0	0	0	0	0	0	0	0	0	0	0	0	0	0	0	0	0	0	0	0	0	0	0	0	0	0	0	0
Tb927.1.2550;Tb927.1.2530;Tb927.1.2510;Tb927.1.2490;Tb927.1.2470;Tb927.1.2450;Tb927.1.2430	6	42.9	0	1332700000	82784000	0	0	0	0	133150000	306270000	370500000	400900000	336660000	443760000	447080000	472130000	0	575770000	293040000	0	258020000	255520000	232790000	161420000	0	0	0	0	0	0	0	0	0	0	0	0	0	0	0	0	0	0	0	0	0	0	0	0
Tb927.1.2570	38	45	483550000	759800000	875220000	878150000	810150000	899100000	598940000	673620000	602150000	591210000	586680000	466000000	430810000	312270000	340540000	332080000	274490000	188880000	230440000	101820000	75906000	36650000	0	63463000	0	0	0	0	0	0	0	0	0	0	0	0	0	0	61637000	0	143990000	171250000	117540000	240450000	102900000	190460000	257740000
Tb927.1.2580	14	40.3	0	0	0	0	0	0	0	0	0	0	0	0	0	0	0	56722000	55198000	100370000	204690000	441210000	577220000	552210000	454060000	256320000	88500000	0	0	0	0	82438000	456900000	331930000	260930000	279840000	0	0	0	0	0	0	0	0	0	0	0	0	0
Tb927.1.2600	6	12	0	33577000	0	0	0	34454000	29932000	0	0	0	0	0	0	0	0	0	0	0	0	0	0	0	0	0	0	0	0	0	0	0	0	0	0	0	0	0	0	0	0	0	0	0	0	0	0	0	0
Tb927.1.2670	21	53.2	868380000	1305600000	836710000	862430000	894240000	884860000	745010000	662680000	709840000	559010000	529560000	476170000	397470000	347060000	274390000	149490000	241110000	209610000	247630000	160450000	146920000	143620000	92621000	0	0	0	0	0	0	0	0	0	0	0	0	0	0	0	66160000	98928000	135060000	271750000	182430000	297600000	745470000	747750000	890080000
Tb927.1.2710	4	7.3	0	0	0	0	0	0	0	0	0	0	0	0	0	0	0	0	0	0	0	0	0	0	0	0	0	0	0	0	0	0	0	0	0	0	0	0	0	0	0	0	0	85484000	0	0	0	0	0
Tb927.1.2730	11	44.1	0	0	0	0	0	37503000	0	0	0	0	0	0	0	0	0	0	0	0	0	0	0	0	0	0	0	0	0	0	0	0	0	0	0	0	0	298390000	678880000	910670000	747080000	245510000	0	0	0	0	0	0	0
Tb927.1.2740	1	2.8	0	0	0	0	0	2230300	0	0	0	0	0	0	0	0	0	0	0	0	0	0	0	0	0	0	0	0	0	0	0	0	0	0	0	0	0	0	0	0	0	0	0	0	0	0	0	0	0
Tb927.1.2750	9	68.5	0	0	0	0	0	0	0	0	0	0	0	0	0	0	0	0	0	0	0	0	0	0	0	0	0	0	0	0	0	0	0	0	0	0	1068700000	3795900000	3016400000	2030300000	3190900000	1654300000	1049900000	752350000	549300000	597860000	569210000	555800000	733440000
Tb927.1.2880;Tb927.1.2850;Tb927.1.2820	5	9.8	0	0	0	0	0	0	0	0	0	0	0	0	0	0	0	0	0	0	0	0	0	0	0	0	0	0	0	0	0	0	0	0	0	0	0	0	0	0	0	0	0	0	0	0	0	0	0
Tb927.1.290	7	5.2	0	0	0	0	0	0	0	0	0	0	0	0	0	0	0	0	0	0	0	0	0	0	0	0	0	0	0	0	0	0	0	0	0	0	0	0	0	0	0	0	0	0	0	0	0	0	0
Tb927.1.2970	8	30.9	0	0	0	0	0	0	0	0	0	0	0	0	0	0	0	0	0	0	84537000	156530000	74111000	79992000	152230000	92792000	0	56207000	106220000	80199000	0	0	0	0	39438000	0	0	49778000	127090000	107890000	157140000	88870000	99409000	0	0	0	0	0	0
Tb927.1.2980	2	2.3	0	0	0	0	0	0	0	0	0	0	0	0	0	0	0	0	0	0	0	0	0	0	0	0	0	0	0	0	0	0	0	0	0	0	0	0	0	0	0	0	0	0	0	0	0	0	0
Tb927.1.2990	14	18.2	0	0	0	0	0	47647000	65653000	61857000	40855000	0	27413000	0	0	0	0	0	0	0	0	0	0	0	0	0	0	0	0	0	0	0	0	0	0	0	0	0	0	0	0	0	0	0	0	0	0	0	0
Tb927.1.300	3	1.7	0	0	0	0	0	0	0	0	0	0	0	0	0	0	0	0	0	0	0	0	0	0	0	0	0	0	0	0	0	0	0	0	0	0	0	0	0	0	0	0	0	0	0	0	0	0	0
Tb927.1.3000	12	41	0	0	0	0	0	0	0	0	0	0	0	0	0	0	0	0	0	0	0	77668000	94689000	64991000	0	268710000	1056400000	297590000	341940000	112700000	131370000	183830000	247310000	291980000	0	0	85131000	288900000	345460000	188290000	0	0	0	0	0	0	0	0	0
Tb927.1.3010	11	39.2	117340000	105660000	146720000	85657000	141200000	95844000	204910000	102240000	93227000	99594000	103960000	82720000	105620000	105700000	0	262810000	188760000	117700000	57751000	0	0	0	0	0	0	0	0	0	0	0	0	0	46277000	182880000	183130000	0	82204000	535640000	1284100000	568240000	427620000	309790000	346300000	556560000	617060000	755520000	244930000
Tb927.1.3030	11	30.5	41966000	39958000	54928000	32813000	0	32494000	36324000	51397000	0	48974000	38048000	21225000	54740000	0	43808000	28604000	42533000	42842000	40669000	39767000	44148000	44710000	0	0	0	0	0	0	0	0	0	0	0	0	0	0	0	0	0	0	0	0	0	0	0	0	0
Tb927.1.3040	1	4.8	0	0	0	0	0	0	0	0	0	0	0	0	0	0	0	0	0	0	0	0	0	0	0	0	0	0	0	0	0	0	0	0	0	0	0	0	0	0	0	0	0	0	0	0	0	0	0
Tb927.1.3050	19	29.3	0	0	0	0	0	0	45560000	120160000	157820000	157230000	246300000	185960000	267910000	318700000	377760000	364860000	337630000	331050000	217080000	222910000	229180000	226180000	188880000	167610000	181690000	135230000	90867000	93366000	0	0	0	0	0	0	0	0	0	0	0	0	0	0	0	0	0	0	0
Tb927.1.3070	10	30.3	0	41501000	52250000	29429000	48192000	37056000	59327000	56504000	48471000	57965000	43596000	53201000	34090000	0	0	0	0	0	28542000	32660000	0	0	0	0	0	43428000	0	0	0	0	0	0	0	0	0	0	0	0	0	0	0	158390000	137650000	192590000	142840000	172810000	173890000
Tb927.1.3110	15	53.7	0	0	0	0	20534000	0	0	0	0	0	0	0	0	0	0	0	0	0	0	0	0	0	0	0	0	0	0	0	0	0	0	0	0	0	0	38843000	91772000	140450000	321690000	407760000	622500000	699400000	739240000	873970000	1028700000	1782900000	2087700000
Tb927.1.3170	15	56.1	181650000	150280000	94512000	0	0	0	180100000	0	141810000	170920000	195330000	167410000	156770000	141450000	184510000	162070000	148950000	148830000	119930000	158450000	109250000	79516000	90340000	78627000	100800000	89144000	0	87251000	0	95981000	193900000	660870000	1742100000	2309800000	2275100000	1661900000	780620000	804450000	996310000	1371600000	2039300000	2452100000	2046500000	1527500000	1138600000	1073400000	742750000
Tb927.1.3180	13	49.4	0	0	0	0	0	0	0	0	0	0	0	0	0	0	0	0	0	0	0	0	0	0	0	0	0	0	0	0	0	0	0	0	0	0	0	0	0	0	0	0	0	0	0	0	0	0	0
Tb927.1.320	2	9	0	0	0	0	0	0	0	0	0	0	0	0	0	0	0	0	0	0	0	0	0	0	0	0	0	0	82764000	71182000	0	0	0	0	0	0	0	0	0	0	0	0	0	0	0	0	0	0	0
Tb927.1.3200	14	75.6	0	75333000	0	0	0	0	0	47108000	79373000	105770000	93426000	65678000	78475000	146200000	0	0	0	0	0	0	0	0	0	0	0	0	0	0	0	0	70311000	551470000	841690000	265560000	242360000	86799000	95877000	334510000	723270000	828350000	672530000	439060000	552690000	530760000	329380000	369710000	201670000
Tb927.1.3220	5	12.8	0	0	0	0	0	0	0	0	0	0	0	0	0	0	0	0	0	0	0	0	0	0	0	0	0	0	0	0	0	0	0	0	0	0	0	0	0	0	0	0	0	0	0	0	0	0	0
Tb927.1.3230	12	18.9	0	0	0	0	28660000	25961000	31680000	0	0	0	0	0	0	0	0	0	0	0	0	0	0	0	0	0	0	0	0	0	0	0	0	0	0	0	0	0	0	0	0	0	0	0	0	0	0	0	0
Tb927.1.3250	17	13.2	0	0	0	0	0	0	0	0	0	0	0	0	0	0	0	0	0	0	0	0	0	0	0	0	0	0	0	0	0	0	0	0	0	0	0	0	0	0	0	0	0	0	0	0	0	0	0
Tb927.1.3260	27	19.9	57395000	82142000	87134000	64930000	141300000	76282000	79523000	39930000	64249000	0	0	0	0	39052000	0	0	0	0	0	0	0	0	0	0	0	0	0	0	0	0	0	0	0	0	0	0	0	0	0	0	0	0	0	0	0	0	0
Tb927.1.3270	13	18.3	0	42459000	57203000	54924000	40052000	46767000	38234000	42400000	0	24861000	28385000	14164000	0	0	0	0	0	0	23401000	0	0	0	0	0	0	0	0	0	0	0	0	0	0	0	0	0	0	0	0	0	0	0	0	0	0	0	0
Tb927.1.3280	8	44.6	0	0	0	0	0	0	0	0	0	0	0	0	0	0	0	0	0	0	0	0	0	0	0	0	0	0	0	0	0	48403000	308420000	734810000	189370000	0	0	0	0	0	0	0	0	0	0	0	0	0	0
Tb927.1.3290	4	4.8	0	0	0	0	0	0	0	0	0	0	0	0	0	0	0	0	0	0	0	0	0	0	0	0	0	0	0	0	0	0	0	0	0	0	0	0	0	0	0	0	0	0	0	0	0	0	0
Tb927.1.330	1	6.7	0	0	0	0	0	0	0	0	0	0	0	0	0	0	0	0	0	0	0	0	0	0	0	0	126710000	103310000	0	0	0	0	0	0	0	0	0	0	0	0	0	0	0	0	0	0	0	0	0
Tb927.1.3300	21	31.1	0	0	0	41089000	0	0	30186000	0	0	16296000	17243000	0	0	0	0	0	0	16154000	0	0	33150000	24473000	63347000	95330000	37579000	26304000	71402000	275320000	902210000	285800000	141750000	0	0	0	0	0	0	0	0	0	0	0	0	0	0	0	0
Tb927.1.3310	18	67.5	0	104380000	0	125440000	58988000	251110000	65967000	0	138670000	165740000	146870000	129560000	66801000	94626000	120130000	151950000	189110000	226530000	187630000	233360000	295970000	317300000	310010000	464370000	577320000	583210000	565540000	489170000	501350000	338360000	1008200000	1267200000	1229400000	1806500000	4341400000	7194900000	6218700000	4947600000	6684000000	4801800000	5463300000	5572900000	3956900000	5313500000	6134300000	4725500000	3225800000
Tb927.1.3320	1	4	0	0	0	0	0	0	0	0	0	0	0	0	0	0	0	0	0	0	0	0	0	0	0	0	0	0	0	0	0	0	0	0	0	0	0	0	0	0	0	0	0	0	0	0	0	0	0
Tb927.1.3390	6	50.6	0	0	0	0	0	0	0	0	0	0	0	0	0	0	0	0	0	0	0	0	0	0	0	0	0	0	0	0	0	0	0	0	0	0	0	0	0	0	0	0	0	0	0	0	0	0	0
Tb927.1.3400	3	16	0	0	0	0	0	0	0	0	0	0	0	0	0	0	0	0	0	0	0	26036000	0	0	0	0	0	0	0	0	0	0	0	0	0	0	0	0	0	0	0	0	0	0	0	0	0	0	0
Tb927.1.3410	8	27.2	0	0	0	14759000	21381000	19867000	32951000	34119000	31530000	38960000	29220000	33899000	26924000	0	0	0	0	0	0	0	0	0	0	0	0	0	0	0	0	0	0	0	0	0	0	0	0	0	0	0	0	0	0	0	0	0	0
Tb927.1.3450;Tb11.v5.0619	10	15.4	0	0	33737000	0	0	0	0	0	0	0	0	0	0	0	0	0	0	0	0	0	0	0	0	0	0	0	0	0	0	0	0	0	0	0	0	0	0	0	0	0	0	0	0	0	0	0	0
Tb927.1.3560	6	7.9	0	0	0	0	0	0	0	0	0	0	0	0	0	0	0	0	0	0	0	0	0	0	0	0	0	0	0	0	0	0	0	0	0	0	0	0	0	40902000	75295000	88745000	87820000	0	0	0	0	0	0
Tb927.1.3800	7	43.1	0	0	0	0	0	0	0	0	0	0	0	0	0	0	0	0	0	0	0	0	0	0	0	0	0	0	0	0	0	0	0	0	0	0	0	0	0	0	0	0	0	0	0	452200000	961120000	1086200000	1266900000
Tb927.1.3810	4	48.3	0	0	0	0	0	0	0	0	0	0	0	0	0	0	0	0	0	0	0	0	0	0	0	0	0	0	0	0	0	0	0	0	0	91936000	232450000	235180000	175690000	0	0	147820000	243080000	176860000	88221000	58293000	0	0	0
Tb927.1.3820	2	39.8	0	0	0	0	0	0	0	0	0	0	0	0	0	0	0	0	0	0	227630000	351810000	0	0	0	0	0	0	0	0	0	0	0	0	0	0	0	0	0	0	0	625480000	0	0	0	0	0	0	0
Tb927.1.3830	28	55	0	0	0	0	0	0	0	0	52049000	0	47396000	0	0	0	0	0	0	0	0	0	0	0	0	0	0	0	0	0	0	7922000	364220000	3153100000	6093100000	6342300000	2242300000	204720000	0	0	0	0	0	0	0	0	0	0	0
Tb927.1.3880	11	9.7	0	0	0	0	0	0	0	0	0	0	0	0	0	0	0	0	0	0	0	0	0	0	0	0	0	0	0	0	0	0	0	0	0	0	0	0	0	0	0	0	0	0	0	0	0	0	184570000
Tb927.1.3910	14	20.7	0	0	0	0	0	0	0	0	0	0	0	0	0	0	0	0	0	0	0	0	0	0	0	0	0	0	0	0	0	0	0	0	0	0	0	0	0	0	0	0	0	0	0	0	0	0	0
Tb927.1.3950	27	72	0	0	0	0	0	0	0	0	0	0	0	0	0	0	0	79066000	0	0	0	0	0	0	0	0	0	0	0	0	0	53433000	2499500000	6724500000	3857700000	1185500000	203020000	0	0	0	0	0	0	0	0	0	0	0	0
Tb927.1.4010	9	10.2	0	0	0	0	0	0	0	0	0	0	0	0	0	0	0	0	0	0	0	0	0	0	0	0	0	0	0	0	0	0	0	0	0	0	0	0	0	0	0	0	115480000	367240000	653090000	831950000	363090000	245380000	428020000
Tb927.1.4050	23	28.6	100100000	262340000	382490000	388540000	249170000	295560000	261960000	202140000	183040000	172640000	125930000	157320000	103970000	55736000	80415000	51313000	100060000	84113000	87646000	46079000	58150000	0	0	0	0	0	0	0	57255000	108590000	195550000	118790000	46535000	40896000	0	0	0	0	0	0	0	0	0	0	0	0	0
Tb927.1.410	13	20.1	0	0	0	0	0	0	0	0	0	0	0	0	0	0	0	0	0	0	0	0	0	0	0	0	0	0	0	0	0	0	0	0	0	0	0	0	0	0	0	0	0	0	0	0	0	0	0
Tb927.1.4100	19	55	1003300000	1388200000	1791100000	2433000000	2785100000	1882300000	1682700000	1471500000	1088700000	917400000	905680000	649070000	643030000	418640000	316710000	418920000	375490000	174370000	611480000	235280000	87617000	112940000	0	0	0	95437000	0	220510000	175180000	202390000	185400000	122950000	108990000	104100000	113800000	0	0	0	0	0	192880000	0	176530000	0	0	750730000	854830000
Tb927.1.4180	21	37.9	65515000	66120000	59144000	140810000	21252000	103240000	55196000	51512000	63468000	47409000	71645000	63138000	0	56378000	0	0	0	0	0	0	0	0	0	0	0	0	0	0	0	0	0	0	0	0	0	0	0	0	74336000	84876000	63879000	75929000	0	0	0	0	0
Tb927.1.420	19	32	0	0	0	0	0	0	0	0	0	0	0	0	0	0	0	0	0	0	0	0	0	0	0	0	0	0	0	0	0	0	0	0	0	0	0	0	0	0	0	0	0	0	0	0	0	0	0
Tb927.1.4220	5	17.8	0	0	0	0	0	0	0	0	0	0	0	0	0	0	0	0	0	0	0	0	0	0	0	0	0	0	0	0	0	0	0	0	0	0	0	0	0	0	0	0	0	0	0	0	0	0	0
Tb927.1.4230	5	14.6	0	36500000	0	0	0	0	0	47657000	39743000	30538000	37597000	32080000	0	0	0	0	0	0	0	0	0	0	0	0	0	0	0	0	0	0	0	0	0	0	0	0	0	0	0	0	0	0	0	0	0	0	0
Tb927.1.4250	6	9.4	0	0	0	6900200	0	0	0	0	0	0	0	0	0	0	0	0	0	0	0	0	0	0	0	0	0	0	0	0	0	0	0	0	0	0	0	0	0	0	0	0	0	0	0	0	0	0	0
Tb927.1.4280	21	39.8	0	0	0	0	144660000	0	0	0	0	0	0	0	0	0	0	0	0	0	0	0	0	0	0	0	0	0	0	0	0	0	0	0	0	0	0	0	0	0	71403000	197830000	308330000	358520000	385170000	653860000	918300000	573340000	652490000
Tb927.1.4300	2	4.9	0	0	0	0	0	0	0	0	0	0	0	0	0	0	0	0	0	0	0	0	0	0	0	0	0	0	0	0	0	0	0	0	0	0	0	0	0	0	0	0	0	0	0	88750000	264220000	289030000	130690000
Tb927.1.4310	64	37.8	922730000	1876900000	2033000000	2271600000	1437600000	1199500000	930530000	765440000	679570000	723380000	646540000	426120000	370660000	395210000	415440000	321200000	350630000	417360000	445010000	458990000	645990000	526750000	472210000	386020000	324740000	323540000	284900000	317350000	308320000	243260000	342060000	235280000	86024000	91844000	139270000	116350000	100260000	161120000	157030000	235430000	376410000	329960000	504750000	276010000	217560000	326650000	679810000
Tb927.1.4340	7	13.5	0	0	0	0	0	0	0	0	0	0	0	0	0	0	0	0	0	0	0	0	0	0	0	0	0	0	0	0	0	0	0	0	0	0	0	0	0	0	0	0	0	0	0	0	0	0	0
Tb927.1.4400	8	36.5	0	0	0	0	0	0	0	0	0	0	0	0	0	0	0	0	0	0	0	0	0	0	0	0	0	0	0	0	0	0	0	0	0	0	0	0	0	0	0	0	0	0	0	0	0	0	0
Tb927.1.4410	6	10.2	0	0	0	0	0	0	29394000	23224000	28946000	0	0	0	0	27603000	35884000	32670000	24004000	0	0	0	0	0	0	0	0	0	0	0	0	0	0	0	0	0	0	0	0	0	0	0	0	0	0	0	0	0	0
Tb927.1.4420	27	33.1	558190000	677160000	739170000	681290000	722410000	578700000	615980000	536970000	429530000	401390000	312430000	266540000	276240000	255140000	154530000	92795000	118210000	103400000	114330000	0	0	0	0	0	0	0	0	0	0	0	0	0	0	0	0	0	0	0	0	0	0	0	0	0	0	0	0
Tb927.1.4450	5	5.3	0	0	0	0	0	0	0	0	0	0	0	0	0	0	0	0	0	0	0	0	0	0	0	0	0	0	0	0	0	0	0	0	0	0	0	0	0	0	0	0	0	0	0	0	0	0	0
Tb927.1.4480	15	11.7	0	0	0	0	0	0	0	0	0	0	0	0	0	0	0	0	0	0	0	0	0	0	0	0	0	0	0	0	0	0	0	0	0	0	0	0	0	0	0	104420000	115100000	207220000	0	134750000	207520000	132390000	121560000
Tb927.1.4490	3	13.4	0	0	0	0	0	0	0	0	0	0	0	0	0	0	0	0	0	0	0	0	0	0	0	0	0	0	0	0	0	0	0	0	0	0	0	0	0	0	0	0	0	0	207390000	0	0	0	0
Tb927.1.450	17	9.2	0	0	0	0	0	0	0	0	0	0	0	0	0	0	0	0	0	0	0	0	0	0	0	0	0	0	0	0	0	0	0	0	0	0	0	0	0	0	0	0	0	0	0	0	0	0	0
Tb927.1.4500	3	13.9	0	0	0	0	0	0	0	0	0	0	0	0	0	0	0	0	0	0	0	0	0	0	0	0	0	0	0	0	0	0	0	0	0	0	0	0	0	0	0	0	0	0	0	0	0	0	0
Tb927.1.4680	5	13	44747000	0	0	28907000	46388000	24414000	43101000	0	31965000	0	0	0	0	0	0	0	0	32954000	35417000	0	0	0	0	0	0	0	0	0	0	0	0	0	0	0	0	0	0	0	0	0	0	0	0	0	0	0	0
Tb927.1.4690	10	37.4	0	0	25185000	0	31944000	0	124140000	179530000	369800000	525420000	621730000	757520000	848170000	895820000	1013500000	1073600000	1104900000	1337300000	1082400000	1423700000	1335500000	1169300000	1009800000	792190000	712250000	459870000	185110000	101030000	117550000	144100000	81860000	0	0	0	0	0	121890000	206360000	157050000	91256000	0	0	0	0	0	129910000	171290000
Tb927.1.4700	3	11.3	0	0	0	0	0	0	0	0	0	0	0	0	0	0	0	0	0	0	0	0	0	0	0	0	0	0	0	0	0	0	0	0	0	0	0	0	0	0	0	0	0	0	0	0	0	0	0
Tb927.1.4710	2	18	0	0	0	0	0	0	0	0	0	0	0	0	0	0	0	0	0	0	0	0	0	0	0	0	0	0	0	0	0	0	0	0	0	0	0	0	0	0	0	0	0	0	0	0	0	0	0
Tb927.1.4720	20	36.8	0	83476000	84613000	47651000	0	127020000	58775000	60086000	73448000	55876000	48673000	58417000	62192000	0	44778000	0	0	0	0	0	0	0	0	0	0	0	0	0	0	92369000	363980000	323370000	106940000	0	0	0	0	0	0	0	0	0	0	0	0	0	0
Tb927.1.4730	3	24.7	0	0	0	0	0	0	0	0	0	0	0	0	0	0	0	0	0	0	0	0	0	0	0	0	0	0	0	0	0	0	0	0	0	0	0	0	0	0	0	0	0	0	0	0	0	0	0
Tb927.1.4740	6	6.8	0	0	0	0	17598000	13043000	0	0	0	0	0	0	0	0	0	0	0	0	0	0	0	0	0	0	0	0	0	0	0	0	0	0	0	0	0	0	0	0	0	0	0	0	0	0	0	0	0
Tb927.1.4760	11	12.4	0	34027000	0	23801000	0	0	0	0	0	0	0	0	0	0	0	0	0	0	0	0	0	0	0	0	0	0	0	0	0	0	0	0	0	0	0	0	0	0	0	0	0	0	0	0	0	0	0
Tb927.1.4780	7	13.9	0	0	0	0	0	0	0	0	0	0	0	0	0	0	0	0	0	0	0	0	0	0	0	0	0	0	0	0	0	0	0	0	0	0	0	0	0	0	0	0	0	0	0	0	0	0	0
Tb927.1.4800	4	9.4	0	0	0	0	0	0	0	0	0	0	0	0	0	0	0	0	0	0	0	0	0	0	0	0	0	0	0	0	0	0	0	0	0	0	0	0	0	0	0	0	0	0	0	0	0	0	0
Tb927.1.4810	3	9.3	0	0	0	0	0	0	0	0	0	0	0	0	0	0	0	0	0	0	0	0	0	0	0	0	0	0	0	0	0	0	0	0	0	0	0	0	0	0	0	0	0	0	0	0	0	0	0
Tb927.1.4830	8	46.7	35769000	0	0	0	0	171710000	0	0	0	0	0	0	0	0	0	0	0	0	0	0	0	0	0	64687000	68161000	193970000	0	0	0	0	0	0	0	0	0	0	0	0	0	52276000	48960000	57334000	119420000	153890000	0	0	0
Tb927.1.5000	10	43.9	107740000	0	85451000	0	0	24609000	70396000	96730000	85779000	58333000	70424000	70430000	0	0	0	44707000	44116000	0	0	0	0	0	0	0	0	0	0	0	0	0	0	0	0	159720000	396170000	1033900000	1118500000	506690000	0	316230000	445010000	499310000	399780000	0	0	0	0
Tb927.1.5030	9	12.2	0	0	0	41205000	29300000	35099000	0	0	0	0	0	0	0	0	0	0	0	0	0	0	0	0	0	0	0	0	0	0	0	0	0	0	0	0	0	0	0	0	0	0	0	0	0	0	0	0	0
Tb927.1.530	4	16.1	0	0	0	0	0	0	0	0	0	0	0	0	0	0	0	0	0	0	0	0	0	0	0	0	0	0	55085000	61687000	0	0	0	0	0	0	0	0	0	0	49152000	0	0	0	0	0	0	0	0
Tb927.1.540;Tb927.6.5190;Tb927.1.60	22	23.6	0	0	0	0	0	0	63348000	48246000	0	0	0	55851000	44013000	0	0	0	0	0	0	0	0	0	0	0	0	0	0	0	0	0	0	0	0	0	0	0	0	0	0	0	0	0	0	0	0	0	0
Tb927.1.560	10	23.3	0	0	0	0	0	0	0	0	0	0	0	0	0	0	0	0	0	0	0	0	0	0	0	0	0	0	0	0	0	0	0	0	0	0	0	0	0	150920000	152640000	102450000	172330000	225570000	177010000	0	0	0	0
Tb927.1.570	6	28.7	0	0	0	0	0	0	0	0	0	0	0	0	0	0	0	0	0	0	0	0	0	0	45072000	0	0	0	0	0	0	0	0	0	0	0	0	0	0	0	100480000	0	260650000	305120000	218770000	134990000	104770000	105240000	0
Tb927.1.600;Tb927.1.580	3	8	0	0	0	0	0	0	0	0	0	0	0	0	0	0	0	0	0	0	0	0	0	0	0	0	0	0	0	0	0	0	0	0	0	0	0	0	0	0	0	0	0	0	0	0	0	0	0
Tb927.1.630	2	18.1	0	0	0	0	0	0	0	0	0	0	0	0	0	0	0	0	0	0	0	0	0	0	0	0	0	0	0	0	0	0	0	0	0	0	0	0	0	0	0	0	0	0	0	0	0	0	0
Tb927.1.640	11	18.1	0	0	29253000	54269000	22904000	0	30507000	23969000	0	0	0	0	0	0	0	0	0	0	0	0	0	0	0	0	0	0	0	0	0	0	0	0	0	0	0	0	0	0	0	0	0	0	0	0	0	0	0
Tb927.1.650	9	41.2	0	0	0	0	0	0	0	15814000	0	0	0	0	0	0	0	0	0	0	0	37082000	0	0	0	0	0	0	0	0	0	0	0	0	0	0	0	118780000	151470000	76473000	0	0	0	0	0	0	0	0	0
Tb927.1.670	14	37	54282000	93053000	97564000	89612000	106770000	136780000	91387000	103420000	84049000	76158000	84901000	68887000	65766000	70220000	0	69141000	65702000	67152000	68864000	0	0	29051000	0	0	0	0	0	0	0	0	0	0	0	0	0	0	0	0	0	0	0	0	0	0	0	0	0
Tb927.1.690	3	18.9	0	0	0	0	0	0	0	0	0	0	0	0	0	0	0	0	0	0	0	0	0	0	0	0	0	0	0	0	0	0	0	0	0	0	0	0	0	0	0	0	0	0	0	267850000	0	0	0
Tb927.1.70	6	8.3	0	0	0	0	0	0	0	0	0	0	0	0	0	0	0	0	0	0	0	0	0	0	0	0	0	0	0	0	0	0	0	0	0	0	0	0	0	0	0	0	0	0	0	0	0	0	0
Tb927.1.700	29	75.2	0	0	0	0	0	0	0	0	0	0	0	0	0	0	0	0	0	0	0	0	0	0	0	0	0	0	0	0	0	0	0	0	0	0	0	0	0	0	0	0	0	0	0	0	0	0	0
Tb927.1.710	33	82.9	0	0	0	0	0	0	0	0	0	0	0	0	0	0	0	0	0	0	0	0	0	0	0	0	0	0	0	0	0	0	0	37730000	328990000	1746800000	7503300000	9794500000	4582400000	844980000	87285000	214730000	0	0	0	0	0	0	0
Tb927.1.720	35	79	184160000	210730000	226100000	246730000	185070000	208520000	226240000	221040000	203250000	251220000	257530000	239990000	141370000	169510000	222790000	175010000	133280000	152710000	0	139870000	100960000	0	88202000	108930000	0	0	103930000	0	186740000	236800000	1591300000	2771300000	3354400000	5325200000	7680200000	4723100000	1509100000	668780000	461690000	514940000	0	0	0	0	192830000	0	0
Tb927.1.730	6	11.6	0	0	0	0	0	0	0	0	0	0	0	0	0	0	0	0	0	0	0	0	0	0	0	0	0	0	0	0	0	0	0	0	0	0	0	0	0	0	0	0	0	0	0	0	0	0	0
Tb927.1.740	18	53.1	0	0	0	34957000	44646000	0	48500000	0	0	40339000	0	0	0	0	0	0	0	0	0	0	0	0	0	30736000	31857000	21376000	55314000	67770000	101620000	181790000	717040000	485700000	318590000	194640000	280580000	217660000	268040000	251810000	307030000	0	284620000	260320000	275120000	365580000	0	519510000	500580000
Tb927.1.750	18	34.2	0	66401000	123530000	40690000	121920000	31015000	121030000	0	42850000	40261000	0	63904000	83460000	126620000	194210000	262600000	245510000	349700000	296760000	395270000	403330000	460760000	438920000	420990000	390030000	352630000	292370000	259400000	323230000	294040000	321300000	279490000	248960000	270190000	452380000	0	0	0	208540000	204940000	214310000	222950000	229320000	200760000	0	0	0
Tb927.1.790;Tb11.v5.0524	6	9.7	0	0	25065000	0	27805000	0	0	0	0	0	0	0	0	0	0	0	0	0	0	0	0	0	0	0	0	0	0	0	0	0	0	0	0	0	0	0	0	0	0	0	0	0	0	0	0	0	0
Tb927.1.840	6	20.1	81093000	72100000	75624000	59913000	0	42170000	0	0	0	0	0	0	0	0	0	0	0	0	0	0	0	0	0	0	0	0	0	0	0	0	0	0	0	0	0	0	0	0	0	0	0	0	0	0	0	0	0
Tb927.1.860	9	41.8	87053000	113210000	137410000	154560000	187630000	122860000	96054000	160550000	141040000	89038000	119640000	94727000	79394000	84612000	57133000	69697000	71302000	59692000	53559000	0	0	0	0	0	0	0	0	0	0	0	0	0	0	0	0	0	91909000	0	36686000	0	0	45207000	0	0	0	0	0
Tb927.1.870	13	49.1	0	0	0	0	0	0	0	0	0	0	0	0	0	0	0	0	0	0	0	0	79197000	212310000	343700000	665620000	1019800000	1234600000	940620000	337760000	47905000	0	0	0	0	0	0	0	0	0	0	0	0	0	0	0	0	0	0
Tb927.1.880;Tb11.v5.0418;Tb11.v5.0419	99	26.9	461070000	622490000	685160000	857080000	758230000	731280000	564380000	486080000	401420000	380010000	267610000	272480000	160620000	117420000	44930000	44467000	199580000	396940000	64913000	368690000	382750000	388670000	0	0	0	0	0	0	0	0	0	0	0	0	0	0	0	0	0	0	0	0	0	0	0	32206000	0
Tb927.1.90	16	32.6	0	0	0	0	0	0	0	0	0	0	0	0	0	0	0	0	0	0	0	0	0	0	0	0	0	0	0	0	0	0	0	0	0	0	0	0	0	0	0	0	0	0	0	0	0	0	0
Tb927.1.990	14	36.9	0	211920000	0	0	0	0	0	0	0	0	0	0	0	0	0	0	0	0	0	0	0	0	0	0	0	0	0	0	0	0	0	0	0	0	0	0	0	0	0	327770000	246600000	0	345260000	369980000	575150000	671110000	526020000
Tb927.10.1000	2	11.2	0	0	0	0	0	0	0	0	0	0	0	0	0	0	0	0	0	0	0	0	0	0	0	0	0	0	0	0	0	0	0	0	0	0	0	0	0	0	0	0	144520000	0	0	0	0	0	0
Tb927.10.10000	4	12	0	0	0	0	0	0	0	0	0	0	0	0	0	0	0	0	0	0	0	0	0	0	0	0	0	0	0	0	0	0	0	0	0	0	0	0	0	0	0	0	0	0	0	0	0	0	0
Tb927.10.10010	13	59.7	79696000	122910000	161910000	91619000	229860000	404260000	779530000	979240000	957900000	1089300000	1184300000	943690000	1129200000	1104200000	1009700000	870780000	768330000	753920000	615580000	583110000	565410000	412280000	404650000	306270000	115810000	89369000	114130000	0	0	0	0	100060000	0	191650000	220490000	137560000	289780000	310660000	123350000	172970000	249730000	235160000	0	159950000	0	259100000	233900000
Tb927.10.10030	8	64	0	0	0	0	0	0	0	0	0	0	0	0	0	0	70943000	521920000	2144400000	4385300000	3417000000	2694400000	1036200000	707700000	993420000	1524500000	604260000	177200000	110570000	123780000	0	88294000	0	0	0	0	0	0	0	0	455730000	231760000	0	0	0	0	0	0	0
Tb927.10.10050	5	4.8	0	0	0	0	0	0	0	0	0	0	0	0	0	0	0	0	0	0	0	0	0	0	0	0	0	0	0	0	0	0	0	0	0	0	0	0	0	0	0	0	0	0	0	0	0	0	0
Tb927.10.10070	4	9.9	0	0	0	0	0	0	0	0	0	0	0	0	0	0	0	0	0	0	0	0	0	0	0	0	0	0	39247000	36329000	0	0	0	0	0	0	0	0	0	0	0	0	0	0	0	0	0	0	0
Tb927.10.10080	3	34.2	0	0	0	0	0	0	0	0	0	0	0	0	0	0	0	0	0	0	0	0	0	0	0	0	0	0	0	0	0	0	0	0	0	0	0	0	0	0	241780000	342930000	233540000	275660000	0	158880000	0	0	0
Tb927.10.10090	8	8.7	0	0	14093000	0	0	0	0	0	0	0	0	0	0	0	0	0	0	0	0	0	0	0	0	0	0	0	0	0	0	0	0	0	0	0	0	0	0	0	0	0	0	0	0	0	0	0	0
Tb927.10.10100	3	5.6	0	0	0	0	0	0	169930000	172260000	0	0	0	0	0	0	0	0	0	0	0	0	0	0	0	0	0	0	0	0	0	0	0	0	0	0	0	0	0	0	0	0	0	0	0	0	0	0	0
Tb927.10.10120	14	30.1	46798000	44058000	47787000	42608000	36557000	0	0	53693000	39706000	0	0	33926000	0	0	0	0	0	0	0	0	0	0	0	0	0	0	0	0	0	0	0	0	0	0	0	0	0	0	0	0	0	0	0	0	0	0	0
Tb927.10.10130	10	17.2	0	0	26485000	18177000	25262000	0	25287000	28688000	27835000	28455000	31868000	27329000	31445000	25750000	35173000	31476000	0	34128000	32036000	0	36775000	32352000	0	0	0	0	0	0	0	0	0	0	0	0	0	0	0	0	0	0	0	0	0	0	0	0	0
Tb927.10.10140	15	61.3	0	0	140590000	0	0	0	0	0	0	105550000	51786000	53848000	0	37877000	72505000	96576000	94025000	65114000	54476000	74579000	0	82494000	59670000	0	99206000	84821000	902820000	2580100000	2325600000	662470000	193490000	0	0	0	0	0	0	0	0	0	0	0	0	0	0	0	0
Tb927.10.10150	1	2.6	0	0	0	0	0	0	0	0	0	0	0	0	0	0	0	0	0	0	0	0	0	0	0	0	0	0	0	0	0	0	0	0	0	0	0	0	0	0	0	0	0	0	0	0	0	0	0
Tb927.10.10160	5	14.2	56206000	53309000	53113000	194610000	79623000	148440000	73706000	63079000	59370000	73834000	0	49124000	0	0	0	43736000	0	32142000	0	0	0	0	0	0	0	0	0	0	0	0	0	49842000	0	0	0	0	0	0	0	0	0	0	0	0	0	0	0
Tb927.10.10170	7	18.9	0	0	0	0	0	0	0	52752000	0	0	0	0	0	0	0	0	0	0	0	0	0	0	0	0	0	0	0	0	0	0	0	0	0	0	0	0	0	36124000	166610000	151600000	106540000	144500000	221140000	111200000	0	0	0
Tb927.10.10200	3	7	0	0	0	0	0	0	0	0	0	0	0	0	0	0	0	0	0	0	0	0	0	0	0	0	0	0	0	0	0	0	0	0	0	0	0	0	0	0	0	0	0	0	0	0	0	0	0
Tb927.10.10280	21	90.8	0	0	0	0	0	0	0	0	94106000	123280000	129030000	131280000	178680000	188160000	209460000	290910000	336400000	448870000	396990000	531400000	543070000	663030000	659730000	773580000	633410000	659560000	599840000	545780000	629040000	524670000	800150000	736970000	863360000	830120000	0	292810000	0	1287500000	1578200000	1211200000	1128600000	1256500000	1712000000	1977300000	1938800000	1389600000	1066300000
Tb927.10.10370;Tb927.10.10290	7	56.6	0	49987000	25165000	0	0	0	0	0	0	0	0	0	0	0	0	0	0	0	0	0	0	0	0	0	0	0	0	0	0	0	0	0	0	0	0	0	0	0	0	0	0	0	265270000	368090000	697400000	976680000	1581000000
Tb927.10.1030	9	36.2	0	0	0	0	0	0	0	0	0	0	0	0	0	0	0	0	0	0	0	0	0	0	0	0	0	0	0	0	0	0	0	0	0	0	0	0	0	0	0	0	0	0	0	0	0	0	0
Tb927.10.10320	8	80.7	0	0	0	0	0	0	0	0	0	0	0	0	0	0	0	0	0	0	0	0	0	0	0	0	0	0	0	0	0	0	0	0	0	0	0	0	633740000	1839400000	1806100000	0	247450000	0	152630000	272890000	0	285180000	345150000
Tb927.10.10330	8	23.7	0	0	0	0	0	0	0	0	0	0	0	0	0	0	0	0	0	0	0	0	0	0	0	0	0	0	0	0	0	0	0	0	0	0	0	0	0	0	0	0	0	0	0	0	0	0	0
Tb927.10.10340;Tb11.v5.0811	35	32.7	0	98227000	76018000	77078000	69967000	85321000	77600000	86162000	43118000	61767000	48986000	0	0	47514000	0	0	0	0	0	0	0	0	0	0	0	0	0	0	0	0	0	0	0	0	0	0	0	0	0	0	0	0	0	0	0	0	0
Tb927.10.10350	13	25.9	0	58174000	62459000	61947000	54929000	64565000	52195000	62725000	104460000	75856000	86113000	83885000	0	0	44493000	56573000	39709000	37920000	54955000	22438000	0	0	0	0	0	0	74508000	144840000	132920000	75580000	0	0	0	0	0	0	0	0	0	0	0	0	0	0	0	0	0
Tb927.10.10360	22	83	0	0	0	0	0	0	0	0	0	0	0	0	0	0	0	0	0	0	0	0	0	0	0	0	0	0	0	0	0	0	0	0	0	0	0	0	0	0	0	0	0	0	0	0	0	0	0
Tb927.10.10380	12	26.2	0	37922000	33658000	46397000	0	53702000	0	36402000	42182000	38284000	38739000	36483000	0	35977000	0	0	0	0	0	0	0	0	0	0	0	0	0	0	0	0	0	0	0	0	0	0	0	0	0	0	0	0	0	0	0	0	0
Tb927.10.10390	23	71.5	0	0	0	0	0	0	0	0	0	0	0	0	0	0	0	0	43573000	0	0	0	0	0	0	0	0	0	0	0	124590000	2124100000	12047000000	10672000000	3317100000	496360000	241350000	0	0	0	0	0	0	0	0	0	0	0	0
Tb927.10.1040;Tb11.v5.0638	12	45.7	0	0	0	0	0	0	0	0	0	0	0	0	0	0	0	0	0	0	0	0	0	0	0	0	0	0	0	0	0	0	0	0	0	0	0	0	0	0	0	0	0	0	0	0	0	0	0
Tb927.10.10400	11	38.3	0	32718000	0	0	0	47301000	46886000	84154000	67613000	73061000	0	0	0	0	24810000	0	0	0	0	0	0	0	0	0	0	0	0	0	0	0	0	0	0	0	0	0	0	0	0	0	0	0	0	0	0	0	0
Tb927.10.10410;Tb11.v5.0535	5	10.5	0	0	0	23116000	0	17164000	0	0	0	0	0	0	0	0	0	0	0	0	0	0	0	0	0	0	0	0	0	0	0	0	0	0	0	0	0	0	0	0	0	0	0	0	0	0	0	0	0
Tb927.10.10420	6	49.6	0	0	0	0	0	0	0	0	0	0	0	0	0	0	0	0	0	0	0	0	0	0	0	0	0	0	0	0	0	0	0	0	0	0	0	0	0	0	0	0	0	0	0	0	0	0	0
Tb927.10.10430	2	9.3	0	0	0	0	0	0	0	0	0	0	0	0	0	0	0	0	0	0	0	0	0	0	0	0	0	0	0	0	0	0	0	0	0	0	0	0	0	0	0	0	0	0	0	0	0	0	0
Tb927.10.10590;Tb927.10.10580;Tb927.10.10570;Tb927.10.10560;Tb927.10.10550;Tb927.10.10540;Tb927.10.10530;Tb927.10.10520;Tb927.10.10510;Tb927.10.10500;Tb927.10.10490;Tb927.10.10480;Tb927.10.10470;Tb927.10.10460	7	51.8	21508000000	10752000000	6065200000	1706000000	2381400000	1903200000	2793400000	4106200000	4706700000	5610400000	6003800000	5787800000	5662600000	5557600000	5064900000	4556000000	4652700000	4160500000	2895300000	2826300000	2268000000	2129400000	1519100000	1023500000	825940000	735610000	484100000	436000000	392480000	575580000	542310000	508330000	695030000	642060000	760020000	776530000	814590000	1154600000	737330000	871900000	1148300000	1450800000	1819600000	3106300000	3486700000	4698300000	5855700000
Tb927.10.1050	12	44.8	0	0	0	0	0	0	0	0	0	0	0	0	0	0	0	0	0	0	0	0	0	0	0	0	0	0	0	0	0	0	0	0	0	0	0	0	0	0	0	0	0	0	0	0	0	0	0
Tb927.10.1060	34	70.7	844870000	897670000	931260000	546490000	1020800000	828890000	937930000	1018700000	1064200000	1202500000	1738500000	5113600000	12776000000	14128000000	9193400000	4617500000	2597100000	2150300000	1463500000	1511100000	1277900000	1312200000	1304300000	1192700000	1152800000	968220000	857110000	796030000	882120000	2436700000	7459300000	7913100000	5627000000	3232500000	1311300000	432670000	341710000	426120000	287270000	317670000	315730000	378810000	556800000	410780000	521060000	650930000	798580000
Tb927.10.10600	4	51.4	0	0	0	0	0	0	0	0	0	0	0	0	0	0	0	0	0	0	0	0	0	0	0	0	0	0	0	0	0	0	0	0	0	0	0	0	0	0	0	0	0	198460000	600740000	995570000	0	0	0
Tb927.10.10610	4	19.2	0	142600000	0	111390000	55510000	90412000	100420000	142380000	131830000	159330000	0	116120000	81789000	0	0	0	0	0	43226000	39352000	37418000	0	0	0	0	0	0	0	0	0	0	0	0	0	0	0	0	0	0	0	0	0	0	0	0	0	0
Tb927.10.10620	15	52.7	0	30189000	0	40798000	0	0	29833000	23881000	0	28798000	32620000	32772000	28883000	56595000	60361000	86037000	77095000	88117000	90994000	96528000	90909000	92093000	124570000	107400000	104830000	106990000	78295000	69644000	79779000	111640000	116460000	0	0	0	0	0	0	0	0	0	0	0	0	0	0	0	0
Tb927.10.10630	7	27.3	0	0	0	0	0	0	0	0	0	0	0	0	0	0	0	0	51811000	0	0	0	0	59292000	59170000	61200000	66879000	0	78671000	92426000	88699000	85997000	0	0	0	0	0	0	0	0	0	0	0	0	0	0	0	0	0
Tb927.10.10650	8	24	0	0	0	0	0	0	0	0	0	0	0	0	0	0	0	0	0	0	0	0	0	0	0	0	0	0	0	0	0	0	0	0	0	208950000	219040000	207490000	83646000	0	0	0	0	0	0	0	0	0	0
Tb927.10.10690	4	13.1	0	0	0	0	0	0	0	0	0	0	0	0	0	0	0	0	0	0	0	0	0	0	0	0	0	0	0	0	0	0	0	0	0	0	0	0	0	0	0	0	0	0	0	0	0	0	0
Tb927.10.1070	15	44.2	493640000	548410000	550970000	465970000	547720000	469740000	450340000	442270000	407000000	404770000	365370000	363760000	344020000	378380000	334190000	312980000	342380000	300110000	272920000	250690000	192390000	210540000	237120000	171370000	169980000	102790000	0	67251000	106280000	200220000	402050000	362460000	255170000	120660000	80152000	255810000	510420000	537180000	433860000	441280000	540750000	368640000	226530000	211830000	0	232780000	414430000
Tb927.10.10700	8	27	48605000	66521000	0	51559000	0	81581000	60231000	58581000	51622000	62201000	46158000	56777000	49763000	51234000	40261000	58333000	47101000	60786000	50123000	0	41156000	45726000	0	0	0	0	0	0	0	0	0	0	0	0	0	0	0	0	86084000	0	0	0	0	0	0	0	0
Tb927.10.10710	2	7.8	0	0	0	0	0	0	0	0	0	0	0	0	0	0	0	0	0	0	0	0	0	0	0	0	0	0	0	0	22996000	0	0	0	0	0	0	0	0	0	0	0	0	0	0	0	0	0	0
Tb927.10.10720	4	17.6	0	0	0	0	0	0	38872000	0	0	0	0	0	0	0	0	0	0	0	0	0	0	0	0	0	0	0	0	0	0	0	0	0	0	0	0	0	0	0	0	0	0	0	0	0	0	0	0
Tb927.10.10730	36	28.8	0	0	0	0	0	0	53866000	0	0	0	64567000	37751000	32465000	0	0	0	0	0	0	0	0	0	55268000	103500000	275790000	408210000	136830000	44677000	0	0	0	0	0	0	0	0	0	0	0	0	0	0	0	0	0	0	0
Tb927.10.10740	12	25.9	0	55651000	56631000	57649000	48906000	54528000	0	43653000	0	0	56541000	0	0	0	0	0	0	0	0	0	0	0	0	0	0	0	0	0	0	0	0	0	0	0	0	0	0	0	0	0	0	0	0	0	0	0	0
Tb927.10.10780	7	44.4	0	0	0	0	0	0	0	0	0	0	0	0	0	0	0	0	0	0	0	0	0	0	0	0	0	0	0	0	0	0	0	0	0	0	0	0	0	0	0	0	0	0	0	0	0	0	0
Tb927.10.1090;Tb927.10.1080	7	58	3210400000	2626700000	1266800000	549850000	0	0	661720000	785380000	741570000	682540000	779420000	873780000	612060000	488120000	501500000	301450000	421340000	422140000	318470000	257540000	254480000	306040000	216830000	211510000	166100000	0	0	0	100210000	148460000	0	87330000	0	0	0	0	0	0	0	0	193070000	495520000	478800000	462320000	536170000	688780000	1126800000
Tb927.10.10800	6	26.5	0	23607000	28961000	27455000	51508000	34674000	39088000	0	0	0	0	0	0	0	0	0	0	0	0	0	0	0	0	0	0	0	0	0	0	0	0	0	0	0	0	0	0	0	0	0	0	0	0	0	0	0	0
Tb927.10.10810	5	12.3	0	0	0	0	0	0	0	0	0	0	0	0	0	0	0	0	0	0	0	0	0	0	0	0	0	0	0	0	0	0	0	0	0	0	0	0	0	0	0	0	0	0	0	0	0	0	0
Tb927.10.10820	3	12.6	0	0	0	0	0	0	0	0	0	0	0	0	0	0	0	0	0	0	0	0	0	0	0	0	0	0	0	0	0	0	0	0	0	0	0	0	0	0	0	0	0	0	0	0	0	0	0
Tb927.10.10830	10	27.2	0	0	30875000	0	0	0	42199000	26459000	55560000	112130000	147940000	0	0	0	0	0	42826000	0	0	0	0	34308000	28496000	32162000	0	0	0	0	0	0	0	0	217460000	492100000	803360000	1174100000	1180600000	1340800000	1624800000	2243800000	3259100000	4496000000	4170000000	5107200000	4597000000	4423200000	3261300000
Tb927.10.10840;Tb11.v5.0423	10	28.8	0	22040000	0	60192000	40067000	0	29339000	22736000	0	0	0	0	0	0	0	0	0	0	0	0	0	0	0	0	0	0	0	0	0	0	0	0	0	0	0	0	0	0	0	0	0	0	0	0	0	0	0
Tb927.10.10850	47	55.1	189530000	120990000	62873000	0	50745000	123150000	205490000	358620000	454670000	632300000	844970000	854200000	944340000	1030000000	1141800000	1065500000	1058900000	1365100000	858870000	1009000000	1002100000	808350000	796590000	617250000	446040000	564810000	370290000	289710000	210120000	196330000	232290000	262840000	328840000	245040000	268780000	190570000	87192000	227440000	271670000	321780000	368720000	469290000	648060000	1038500000	1035800000	1511600000	1641000000
Tb927.10.10870	6	11.4	0	0	0	0	0	0	0	0	0	0	0	0	0	0	0	0	0	0	0	0	0	0	0	0	0	0	0	0	0	0	0	0	0	0	0	0	0	0	0	0	0	0	0	0	0	0	0
Tb927.10.10880	25	43.7	330350000	320880000	334490000	240550000	370330000	281660000	322590000	314120000	232480000	224850000	253060000	247620000	214480000	188590000	152190000	156030000	153730000	148890000	153930000	93590000	100600000	98895000	109200000	102990000	263390000	471850000	608430000	394630000	173990000	63041000	0	0	0	0	0	0	0	0	0	148060000	0	188870000	211780000	164580000	211010000	196190000	221410000
Tb927.10.10990	3	9	0	0	0	0	0	0	0	0	0	0	0	0	0	0	0	0	0	0	0	0	0	0	0	0	0	0	0	0	0	0	0	0	0	0	0	0	0	0	0	0	0	0	0	0	0	0	0
Tb927.10.1100;Tb927.6.4690	11	65.6	777360000	471890000	515170000	260100000	0	0	199880000	159350000	204250000	264150000	184640000	181570000	211220000	145360000	165830000	157020000	142560000	145350000	184820000	114710000	0	0	0	0	0	0	0	0	0	0	0	0	0	0	0	0	0	0	0	0	0	0	0	0	0	0	0
Tb927.10.11020;Tb11.v5.0547	29	40.9	0	0	0	0	0	74298000	0	9756000	0	12338000	0	11819000	31460000	0	9498800	0	21303000	62280000	85957000	180190000	393660000	849980000	1245100000	1054500000	512710000	103600000	84105000	75916000	0	0	0	0	0	0	0	0	0	0	0	0	0	0	0	0	0	0	0
Tb927.10.11030	4	49	0	215620000	183110000	115740000	103790000	82166000	112590000	108990000	97179000	81661000	90433000	0	54914000	51383000	0	37302000	48055000	0	53315000	0	0	0	0	0	0	0	0	0	0	0	0	0	0	0	0	0	0	0	0	0	0	0	0	0	0	0	0
Tb927.10.11050	6	18.9	0	0	0	0	0	0	0	0	0	19381000	0	0	0	0	0	0	0	0	0	0	0	0	0	0	0	0	0	0	0	0	0	0	0	0	0	0	0	0	0	68245000	121470000	130590000	0	0	0	0	0
Tb927.10.11060	1	12.3	0	0	0	0	0	0	0	0	0	0	0	0	0	0	0	0	0	0	0	0	0	0	0	0	0	0	0	0	0	0	0	0	0	0	0	0	0	0	0	0	0	0	0	0	0	0	0
Tb927.10.11080	14	66.2	0	0	0	0	0	0	0	0	0	0	0	0	0	0	0	0	0	0	0	0	0	0	0	60954000	0	0	0	0	0	0	0	0	0	0	0	0	133290000	0	0	0	0	0	0	0	0	0	0
Tb927.10.11090	6	9.5	0	0	0	0	0	0	0	0	0	0	0	0	0	0	0	0	0	0	0	0	0	0	0	0	0	0	0	0	0	0	0	0	0	0	0	0	0	0	0	0	0	0	0	0	0	0	0
Tb927.10.1110	3	2.2	0	0	0	0	0	0	0	0	0	0	0	0	0	0	0	0	0	0	0	0	0	0	0	0	0	0	0	0	0	0	0	0	0	0	0	0	0	0	0	0	0	0	0	0	0	0	0
Tb927.10.11100	18	37.7	0	0	0	0	0	0	0	0	65224000	80731000	149490000	172540000	130810000	143580000	122090000	106610000	125710000	135480000	90149000	114290000	90961000	85065000	112170000	92304000	84813000	79107000	206140000	0	0	0	0	0	0	0	0	0	0	0	0	0	0	0	0	0	0	0	0
Tb927.10.11110	1	1.9	0	0	0	0	0	0	0	0	0	0	0	0	0	0	0	0	0	0	0	0	0	0	0	0	0	0	0	0	0	0	0	0	0	0	0	0	0	0	0	0	0	0	0	0	0	0	0
Tb927.10.11120	9	52.8	0	0	0	0	0	0	0	0	0	0	0	0	0	0	0	0	0	0	0	0	0	0	0	0	0	0	0	0	0	0	0	0	0	0	336310000	1213400000	1074900000	255420000	0	0	0	0	0	0	0	0	0
Tb927.10.11130	15	16.8	0	0	0	0	0	0	0	0	0	0	0	0	0	0	0	0	0	0	0	66403000	162820000	256720000	121150000	39718000	32925000	72858000	96681000	0	0	0	0	0	0	0	0	0	0	0	0	0	0	0	0	0	0	0	0
Tb927.10.11150	5	32.3	0	0	0	0	0	48211000	49867000	31052000	0	0	0	0	0	0	0	0	0	0	0	0	0	0	0	0	0	0	0	0	0	0	0	0	0	0	0	0	0	0	0	0	0	0	0	0	0	0	0
Tb927.10.11160	4	22.2	0	0	0	0	0	0	0	0	0	0	0	0	0	0	0	0	0	0	0	0	0	0	0	0	0	0	0	0	0	0	0	0	0	0	0	0	0	0	0	0	0	0	0	0	0	0	0
Tb927.10.11170	19	12.6	0	0	18717000	0	17609000	43731000	0	0	0	0	0	0	0	0	0	0	0	0	41198000	118270000	363060000	157710000	71686000	0	0	0	0	0	0	0	0	0	0	0	0	0	0	0	0	0	0	0	0	0	0	0	0
Tb927.10.11180	23	35.8	0	61859000	76017000	99232000	75838000	86274000	59181000	79532000	52449000	56666000	59373000	60855000	63465000	63147000	62674000	99205000	86674000	79372000	66582000	72285000	78162000	80647000	62460000	74147000	40188000	46754000	31202000	0	75691000	89965000	0	0	0	0	0	0	0	0	0	0	0	0	0	0	0	0	0
Tb927.10.11190	1	2.1	0	0	0	0	0	0	0	0	0	0	0	0	0	0	0	0	0	0	0	0	0	0	0	0	0	0	0	0	0	0	0	0	0	0	0	0	0	0	0	0	0	0	0	0	0	0	0
Tb927.10.11200	3	23.7	0	0	0	0	0	0	0	0	0	0	0	0	0	0	0	0	0	0	0	0	0	0	0	0	0	0	0	0	0	0	0	0	0	0	0	0	0	0	0	0	0	0	0	0	0	0	0
Tb927.10.11210	17	48.2	0	0	0	0	77475000	0	0	0	0	0	0	0	0	0	0	0	0	0	0	0	0	0	205830000	191220000	252350000	308910000	393930000	614420000	878180000	582170000	347020000	89851000	65941000	123600000	145660000	60483000	0	0	0	0	0	0	0	0	0	0	0
Tb927.10.11220	13	40	345420000	430570000	478530000	438780000	520120000	327210000	282920000	254880000	207410000	201450000	184550000	167590000	136890000	160240000	150090000	131070000	124150000	103620000	132180000	0	0	0	0	0	0	0	0	0	0	0	0	0	0	0	0	0	0	0	0	0	0	0	0	0	0	0	0
Tb927.10.11230	6	26.6	0	0	0	0	0	0	0	0	0	0	0	0	0	0	0	0	0	0	0	0	0	0	0	0	0	0	0	0	0	0	0	0	0	0	0	0	0	0	0	0	0	0	0	0	0	0	0
Tb927.10.11250;Tb11.v5.0575	36	45.2	0	0	0	0	0	0	0	0	0	0	0	107400000	260520000	349250000	269620000	347200000	627530000	608970000	239270000	261120000	232940000	336300000	250900000	207350000	239020000	186090000	133630000	64139000	79543000	47564000	151740000	151380000	88407000	149060000	48181000	118150000	130760000	0	130640000	95870000	0	124610000	95482000	105930000	0	0	0
Tb927.10.11260	7	47.6	0	160920000	0	0	0	36481000	35157000	0	54338000	0	0	0	0	0	0	0	0	0	0	0	0	0	0	0	0	0	0	0	0	0	0	0	0	0	0	0	0	0	0	0	0	76138000	342740000	808670000	1046800000	0	610590000
Tb927.10.11270	6	31	29691000	0	0	0	0	0	0	0	0	0	0	0	0	0	0	0	0	0	0	0	0	0	0	0	0	0	0	0	0	0	0	0	0	0	0	0	0	0	0	0	0	0	0	0	0	0	0
Tb927.10.11300	9	72.2	0	0	0	0	0	0	0	0	0	0	0	0	0	0	0	0	0	0	0	0	0	0	0	0	0	0	0	0	0	0	0	0	0	905010000	9574100000	16743000000	12399000000	5314700000	1667200000	1824000000	0	2107400000	0	0	0	0	0
Tb927.10.11310	13	33.4	0	95303000	135520000	91637000	169200000	121610000	132870000	117590000	103480000	111620000	100660000	87395000	88586000	91134000	62286000	0	0	0	53048000	0	0	0	0	0	0	90777000	85688000	0	0	0	0	0	0	0	0	0	0	0	0	97716000	0	0	0	0	0	0	0
Tb927.10.11330	5	24.6	0	0	0	0	0	0	0	0	0	0	0	0	0	0	0	0	0	0	0	0	0	0	0	0	0	0	0	0	0	0	0	0	0	0	0	0	0	0	0	0	0	0	0	0	0	0	0
Tb927.10.11340;Tb11.v5.0604	27	22	0	59307000	77035000	54095000	96383000	54474000	0	67619000	14571000	14789000	0	0	0	0	0	0	0	0	53404000	0	0	0	102220000	0	0	0	69976000	73526000	74003000	88272000	120730000	90516000	52987000	0	0	123630000	107020000	69228000	36426000	132980000	0	0	0	0	0	0	0
Tb927.10.11350	6	31.6	0	0	0	0	0	0	47256000	38054000	37798000	0	0	0	0	0	0	0	0	0	0	0	0	0	0	0	0	0	0	0	0	0	0	0	0	0	0	0	0	0	0	0	0	0	0	0	0	0	0
Tb927.10.11370	2	11	0	0	0	0	0	0	0	0	0	0	0	0	0	0	0	0	0	0	0	0	0	0	0	0	0	0	0	0	0	0	0	0	0	0	0	0	0	0	0	0	0	0	0	0	0	0	0
Tb927.10.11380	13	38.5	0	0	85872000	102340000	100280000	59613000	0	0	57915000	0	0	0	0	0	0	0	0	0	0	0	0	0	0	0	0	0	0	0	0	79188000	752130000	1853900000	1414800000	407940000	295440000	393290000	654380000	436570000	301150000	0	0	0	0	0	0	0	0
Tb927.10.11390	14	58.9	6127700000	4706500000	3675900000	6668000000	2426300000	5019500000	2996900000	4411600000	3962600000	3663400000	3426000000	2825700000	2490700000	1817600000	1478200000	1382000000	1444000000	1035700000	1056400000	707130000	620120000	512280000	389910000	415640000	349810000	364250000	248410000	214990000	207410000	275270000	229850000	197820000	207170000	251970000	286830000	329880000	518460000	712400000	444980000	564330000	650050000	753670000	761000000	1087400000	1169800000	1739100000	2517100000
Tb927.10.11400	3	8.3	0	0	29791000	0	0	0	0	0	0	0	0	0	0	0	0	0	0	0	0	0	0	0	0	0	0	0	0	0	0	0	33735000	0	55365000	54348000	0	0	0	0	0	0	0	0	0	0	0	0	0
Tb927.10.11410	3	11.1	0	0	0	0	0	0	0	0	0	0	0	0	0	0	0	0	0	0	0	0	0	0	0	0	0	0	0	0	0	0	0	0	0	0	0	0	0	0	0	0	0	0	0	0	0	0	0
Tb927.10.11420	4	8.4	0	0	47111000	0	0	0	0	0	0	0	0	0	0	0	0	0	0	0	0	0	0	0	0	0	0	0	0	0	0	0	0	0	0	0	0	0	0	0	0	0	0	0	0	0	0	0	0
Tb927.10.11430	5	19.3	0	0	0	0	0	0	0	0	0	0	0	0	0	0	0	0	0	0	0	0	0	0	0	0	0	0	0	0	0	0	0	0	0	0	0	0	0	0	0	0	0	0	0	0	0	0	0
Tb927.10.11450	11	19.3	0	0	12664000	0	0	0	0	0	0	0	0	0	0	0	0	0	0	0	0	0	0	0	0	0	0	0	0	0	0	0	0	0	0	0	0	0	0	0	0	0	0	0	0	0	0	0	0
Tb927.10.11500	3	18.1	0	0	0	0	0	0	0	0	0	0	0	0	0	0	0	0	0	0	0	0	0	0	0	0	0	0	0	0	0	0	0	0	0	0	0	0	0	0	0	0	0	0	0	0	0	0	0
Tb927.10.11510	12	45.5	0	107990000	58190000	57081000	70743000	76803000	62838000	55885000	0	0	0	0	0	0	0	0	0	0	0	0	0	0	0	0	0	0	118340000	102810000	73486000	92129000	105920000	0	0	29467000	28881000	36006000	41614000	86334000	112860000	112540000	98503000	103020000	149500000	0	0	0	0
Tb927.10.11520	5	40.2	60803000	0	226470000	0	0	0	0	0	0	0	0	0	0	0	0	0	0	0	0	0	0	0	0	0	0	0	0	0	0	0	0	0	0	0	0	0	0	0	0	0	0	0	98814000	0	0	391750000	1036100000
Tb927.10.11530	8	79.2	0	0	0	0	0	0	0	0	0	0	0	0	0	0	0	0	0	0	0	0	0	0	62282000	92902000	812240000	2775000000	2802800000	1162600000	0	0	0	0	0	0	0	0	0	0	0	480310000	813380000	1230200000	0	0	0	0	0
Tb927.9.6070;Tb927.10.11540	16	62.6	2642300000	3186000000	2048600000	1818500000	2811200000	1802200000	2007600000	2105000000	1821000000	1809800000	1661200000	1408000000	1279800000	1187800000	1150300000	1095100000	985830000	768710000	968170000	646740000	564300000	574270000	331400000	370420000	171170000	250430000	132890000	80885000	162530000	241840000	85587000	172570000	208060000	175290000	201610000	0	0	320090000	224990000	364440000	508440000	782610000	933900000	1287700000	1385700000	1651600000	2137400000
Tb927.10.11570	14	21.1	0	0	0	0	0	0	0	0	0	0	0	0	0	0	0	0	0	0	0	0	0	0	0	0	0	0	0	0	0	0	0	0	0	0	0	0	0	0	0	0	0	0	0	0	0	0	0
Tb927.10.11580	6	6.9	0	0	0	0	0	0	0	0	0	0	0	0	0	0	0	0	0	0	0	0	0	0	0	0	0	0	0	0	0	0	0	0	0	0	0	0	0	0	0	0	0	0	204420000	402350000	217420000	0	0
Tb927.10.11590	17	42.3	0	0	0	0	0	0	0	0	0	0	0	0	0	0	0	0	0	0	0	0	0	0	0	0	0	0	0	0	0	0	0	0	0	376890000	1614500000	2762700000	1555000000	354700000	187350000	0	0	0	0	0	0	0	0
Tb927.10.11600;Tb11.v5.0856	15	30.1	0	34393000	40608000	18391000	28814000	19597000	27993000	34581000	0	0	0	0	0	0	0	0	0	0	0	0	0	0	0	0	0	0	0	0	0	0	0	0	0	0	0	0	0	0	0	0	0	0	0	0	0	0	0
Tb927.10.11610	4	37	0	0	0	0	0	0	0	0	298420000	0	277920000	0	0	0	0	0	0	0	0	0	0	0	0	0	0	0	0	0	0	0	0	0	0	0	0	0	0	0	0	0	0	0	0	0	0	0	0
Tb927.10.11630	7	21.5	0	0	0	0	0	0	0	0	0	0	0	0	0	0	0	0	0	0	0	0	0	0	0	0	0	0	0	34510000	0	0	0	0	0	0	0	0	0	0	0	0	0	0	0	0	0	0	0
Tb927.10.11660	14	43.2	0	0	0	0	22160000	0	0	0	0	0	0	0	0	0	0	0	0	0	136350000	0	208290000	0	52640000	52197000	115460000	262400000	131790000	36805000	0	0	0	0	0	0	0	0	0	0	0	0	123360000	0	0	0	0	0	0
Tb927.10.11680	8	10.7	0	0	0	0	0	0	0	0	0	0	0	0	0	0	0	0	0	0	0	0	0	0	0	0	0	0	0	0	0	0	0	0	0	0	0	0	0	0	0	0	0	0	0	0	0	0	0
Tb927.10.11690	7	21.3	0	0	0	0	0	0	0	29465000	0	0	0	0	0	0	0	0	0	0	0	0	0	0	0	0	0	0	0	0	0	0	0	0	0	0	0	0	0	0	0	0	0	0	0	0	0	0	0
Tb927.10.1170;Tb11.0560;Tb11.v5.0858	67	46.4	296690000	796110000	688930000	1059200000	939460000	894630000	713300000	556770000	596120000	547140000	480670000	398860000	401930000	312830000	135770000	157360000	142410000	153920000	152760000	60149000	153370000	142450000	27678000	22798000	11471000	44702000	0	0	0	0	29847000	0	0	0	0	0	0	90841000	69384000	134110000	349700000	322180000	508550000	703430000	492510000	768950000	753200000
Tb927.10.11700	11	46.1	0	0	0	0	0	0	0	0	0	0	0	0	0	0	0	27672000	49742000	0	0	0	0	0	0	0	0	0	0	0	0	0	0	0	0	0	0	0	0	1471300000	13651000000	26398000000	20914000000	2175600000	755040000	181910000	0	0	0
Tb927.10.11720	11	17.6	0	25852000	57041000	41911000	0	0	26674000	23532000	0	0	0	0	0	0	0	0	0	0	0	0	0	0	0	0	0	0	0	87709000	229560000	210600000	229310000	133000000	0	0	0	0	0	0	0	0	0	0	0	0	0	0	0
Tb927.10.11730	6	11.4	0	0	0	0	0	0	0	0	0	0	0	0	0	0	0	0	0	0	0	0	0	0	0	0	0	0	0	0	0	0	0	0	0	0	0	0	0	0	0	0	0	0	0	0	0	0	0
Tb927.10.11750	6	31.5	0	0	0	0	0	0	0	0	0	0	0	0	0	0	0	0	0	0	0	0	0	0	100050000	180200000	0	62966000	124840000	0	0	0	0	0	0	0	0	0	0	0	199960000	0	546020000	193550000	387430000	377810000	0	0	0
Tb927.10.11760	23	35.9	573940000	567150000	593170000	353300000	438690000	404870000	446900000	459030000	448370000	354880000	342050000	327670000	286890000	209690000	0	235330000	239980000	217590000	287010000	198910000	159550000	230340000	139170000	103890000	144990000	76342000	100640000	0	0	0	0	141810000	196080000	385260000	288090000	331090000	108250000	254240000	136440000	253080000	409380000	690710000	968100000	968470000	925540000	1128600000	1061500000
Tb927.10.11770	1	10.1	0	0	0	0	51585000	0	0	0	0	0	0	0	0	0	0	0	0	0	0	0	0	0	0	0	0	0	0	0	0	0	0	0	0	0	0	0	0	0	0	0	0	0	0	0	0	0	0
Tb927.10.11780	12	12	0	53093000	62241000	83344000	41191000	54465000	46074000	49573000	46467000	45340000	45022000	50342000	0	0	0	0	46214000	58710000	47658000	0	0	0	0	0	0	0	0	0	0	0	0	0	0	0	0	0	0	0	0	0	0	0	0	0	0	0	0
Tb927.10.11800	9	28.4	0	0	0	0	0	0	0	0	0	0	51076000	0	0	0	0	0	0	0	0	0	0	0	0	0	0	0	0	0	0	0	0	0	0	0	0	0	0	0	0	0	161840000	102650000	0	0	0	0	0
Tb927.10.11810	6	13.2	0	0	0	0	0	0	0	0	0	0	0	0	0	0	0	0	0	0	0	0	0	0	0	0	0	0	0	0	0	0	0	0	0	0	0	0	0	0	0	0	0	0	0	0	0	0	0
Tb927.10.11820	4	18.3	0	0	0	0	0	0	0	0	0	0	0	0	0	0	0	0	0	0	0	0	0	0	0	0	0	0	0	0	0	0	0	0	0	0	0	0	0	0	0	0	0	0	0	0	0	0	0
Tb927.10.11840	7	23.6	0	0	0	0	0	0	0	0	0	0	0	0	0	0	0	0	0	0	0	0	0	0	0	0	0	0	0	0	0	0	0	0	0	0	0	0	0	0	0	0	0	0	0	0	0	0	0
Tb927.10.11850	10	11.7	0	0	0	0	0	0	0	0	0	0	0	0	0	0	0	0	0	0	0	0	0	0	0	0	0	0	0	0	0	0	0	0	0	0	0	0	0	0	0	0	0	0	0	0	0	0	0
Tb927.10.11870	15	63.5	0	0	0	0	0	0	0	0	0	0	0	0	0	0	0	0	0	0	0	0	0	0	0	0	0	0	0	0	0	0	0	0	0	0	0	0	0	248100000	1263400000	1959500000	1562600000	771060000	345900000	0	0	0	0
Tb927.10.11890	8	25.3	42888000	46728000	0	0	0	0	0	0	0	0	0	0	0	0	0	0	0	0	0	0	0	0	0	0	0	0	0	0	0	0	0	0	0	0	0	0	0	0	0	0	0	0	0	0	0	0	0
Tb927.10.11900	7	40.7	0	0	0	26646000	0	0	0	0	0	0	0	0	0	0	0	0	0	0	0	0	0	0	0	0	0	0	0	0	0	0	0	0	0	0	0	0	0	0	0	0	0	0	0	0	0	0	0
Tb927.10.11920	2	21.3	0	0	0	0	0	0	0	0	0	0	0	0	0	0	0	0	0	0	0	0	0	0	0	0	0	0	0	0	0	0	0	0	0	0	0	0	0	0	0	0	0	0	0	0	0	0	0
Tb927.10.11930	11	55	216820000	408190000	458910000	401380000	416760000	341620000	362090000	367870000	284340000	263560000	337630000	255440000	301070000	239550000	234550000	215040000	203050000	169750000	181980000	149920000	75399000	139050000	95020000	80846000	57817000	66593000	0	72666000	312300000	546460000	591140000	357990000	197020000	186690000	183340000	185390000	174020000	258130000	288400000	440730000	427990000	331280000	308120000	320440000	0	329660000	370920000
Tb927.10.11950	4	35.1	0	0	0	0	0	0	0	0	0	0	0	0	0	0	0	0	0	0	0	0	0	0	0	0	0	0	0	0	0	0	0	0	0	0	0	0	0	0	0	0	0	0	0	0	0	0	0
Tb927.10.11970	24	71.1	0	0	0	0	0	0	18585000	0	137050000	134900000	128830000	156460000	16422000	46085000	103180000	140110000	79288000	0	0	0	0	0	0	0	0	0	0	0	0	1765200000	22320000000	32547000000	16087000000	3252400000	493720000	0	63961000	0	0	0	0	0	0	0	0	0	0
Tb927.10.11990	9	57.2	112930000	148420000	104700000	70893000	57559000	66715000	85757000	221870000	181230000	185720000	170220000	0	101670000	102120000	88714000	76772000	0	74687000	88737000	68160000	60221000	64527000	46214000	41676000	0	0	33532000	0	0	0	0	0	0	0	0	0	0	0	0	0	0	0	0	0	0	0	0
Tb927.10.12000	5	40.4	0	0	0	0	0	0	0	0	0	0	0	0	0	0	0	0	0	0	0	0	0	0	0	0	0	0	0	0	0	0	0	0	0	0	0	0	0	0	0	0	0	0	0	0	0	0	0
Tb927.10.12030	8	37.6	96240000	106480000	0	0	0	0	105710000	61376000	130510000	0	91452000	70912000	77277000	0	0	41297000	0	77281000	0	0	0	0	0	0	0	42189000	60607000	63195000	67943000	61080000	125180000	188120000	143000000	158610000	56566000	0	0	148790000	172680000	369330000	461000000	514190000	543340000	642260000	726550000	604470000	736390000
Tb927.10.12050	8	37.4	0	0	56466000	112410000	65833000	177770000	170350000	196020000	177950000	98013000	73634000	41032000	39937000	0	0	0	0	0	0	0	0	0	0	0	0	0	0	0	0	0	0	0	0	0	0	0	0	0	0	0	0	0	0	0	0	0	0
Tb927.10.12060	8	7	0	0	0	45969000	36498000	0	0	0	0	0	0	0	0	0	0	0	0	0	0	0	0	0	0	0	0	0	0	0	0	0	0	0	0	0	0	0	0	0	0	0	0	0	0	0	0	0	0
Tb927.10.12090	6	56	0	0	0	0	0	0	0	0	0	0	0	0	0	0	0	0	0	0	0	0	0	0	0	0	0	0	0	0	0	0	0	0	0	0	0	0	0	0	603810000	3121300000	6838600000	4167300000	1827600000	1089000000	751170000	0	0
Tb927.10.1210;Tb11.v5.0486	18	28.7	110060000	91581000	120820000	115000000	120630000	102990000	109530000	84682000	66119000	64048000	82146000	81266000	0	0	0	0	0	0	65123000	0	0	0	0	0	0	0	0	0	0	0	0	0	0	0	0	0	0	0	0	0	109350000	157270000	101910000	0	0	0	0
Tb927.10.12110	6	65	0	0	0	41746000	0	0	0	0	0	0	0	0	0	0	0	0	0	0	0	0	0	0	0	0	0	0	0	0	0	0	0	0	0	0	0	0	0	0	294870000	448280000	1230300000	1526800000	717030000	614780000	305100000	237010000	0
Tb927.10.12120;Tb11.v5.0506;Tb11.v5.0505	17	9.8	0	0	24915000	49845000	32359000	33583000	22692000	0	0	0	0	0	0	0	0	0	0	0	0	0	0	0	0	0	0	0	0	0	0	0	0	0	0	0	0	0	0	0	0	0	0	0	0	0	0	0	0
Tb927.10.12130	20	31.7	0	45118000	48663000	61039000	33402000	81783000	51745000	0	29833000	35690000	42406000	56039000	40184000	29606000	0	0	29884000	24424000	23017000	17873000	16327000	0	25821000	0	0	0	0	0	56302000	0	0	0	0	0	0	0	0	0	0	0	0	0	0	0	0	0	0
Tb927.10.12180	20	35.3	0	41314000	51010000	67754000	55261000	70193000	53342000	0	0	0	0	0	25165000	0	0	0	0	0	25920000	0	33944000	48563000	63393000	60059000	52282000	40048000	36913000	0	0	0	0	0	0	0	0	0	0	0	0	0	0	0	0	0	0	0	0
Tb927.10.12190	4	15.1	0	0	0	0	53375000	33474000	53275000	40446000	43907000	0	0	0	0	0	0	0	0	0	0	0	0	0	0	0	0	0	0	0	0	0	0	0	0	0	0	0	0	0	0	0	0	0	0	0	0	0	0
Tb927.10.12210	10	44.3	0	0	0	0	0	0	0	0	0	0	0	0	0	0	0	0	0	0	0	0	0	0	0	0	0	0	0	0	0	0	0	0	0	454820000	882560000	709530000	195570000	117190000	212900000	389820000	510770000	0	0	0	0	0	0
Tb927.10.12230	11	34.6	0	0	0	0	0	0	0	0	0	0	0	0	0	0	0	0	0	0	0	0	0	0	0	0	0	0	0	0	0	0	0	0	0	79229000	0	148730000	0	0	0	0	0	0	0	0	0	0	0
Tb927.10.12240	13	53.2	350540000	741100000	640190000	701370000	836670000	996160000	800480000	818350000	504540000	447190000	437960000	476630000	430790000	378210000	203190000	262620000	274250000	218500000	268290000	115870000	85719000	89501000	64753000	65483000	53552000	0	0	0	0	0	0	0	0	0	0	0	0	0	0	0	0	0	0	218560000	312980000	246770000	383390000
Tb927.10.12250	4	5.4	0	0	0	0	0	0	0	0	0	0	0	0	0	0	0	0	0	0	0	0	0	0	0	0	0	0	0	0	0	0	0	0	0	0	0	0	0	0	0	0	0	0	0	0	0	0	0
Tb927.10.12260	24	71.4	0	0	0	0	0	0	0	0	0	0	0	0	0	0	0	0	0	0	0	0	0	0	0	0	0	52094000	248220000	1822300000	2965000000	1190300000	231450000	0	0	0	0	0	0	0	0	0	0	0	0	0	0	0	0
Tb927.10.12270	9	45.1	0	0	0	0	0	0	0	0	0	42993000	36257000	33013000	0	0	0	0	0	0	0	0	0	0	0	0	0	0	0	0	0	0	0	113780000	126930000	149300000	129510000	30099000	0	0	0	0	0	0	0	0	0	0	0
Tb927.10.12290	9	22.6	0	70757000	99767000	71786000	117820000	60278000	0	0	0	0	0	0	0	0	0	0	0	0	0	0	0	0	0	0	0	0	0	0	0	0	0	0	0	0	0	0	0	0	0	0	0	0	0	0	0	0	0
Tb927.10.1230	6	18.1	0	34232000	0	57481000	43208000	70211000	0	38976000	0	0	0	0	0	0	0	0	0	0	0	0	0	0	0	0	0	0	0	0	0	0	0	0	0	0	0	0	0	0	0	0	0	0	0	0	0	0	0
Tb927.10.12320	3	8.7	0	0	0	0	0	0	0	0	0	0	0	0	0	0	0	0	0	0	0	0	0	0	0	0	0	0	0	0	0	0	0	0	0	0	0	0	0	0	0	0	0	0	0	0	0	0	0
Tb927.10.12330	7	29.7	0	50876000	76314000	0	109450000	74236000	114800000	170500000	245430000	249550000	227510000	331620000	284600000	216520000	210910000	237500000	131550000	290930000	183540000	185980000	175670000	190020000	105790000	0	0	0	43752000	55329000	47462000	0	0	37269000	42668000	0	0	0	0	0	0	166930000	460390000	540320000	0	0	0	0	0
Tb927.10.12360	9	84.7	0	0	0	0	0	0	0	0	0	0	0	0	0	0	0	0	0	0	0	0	0	0	0	0	0	0	0	0	0	0	0	0	0	0	0	0	0	0	0	0	0	0	0	704840000	1249800000	835600000	0
Tb927.10.12370	30	48.9	0	0	0	0	0	0	0	0	0	0	0	0	0	0	0	0	0	0	0	0	0	0	0	0	0	0	0	0	29723000	0	0	122640000	2019900000	8422600000	6235500000	2762100000	971460000	433430000	250770000	130900000	0	0	0	0	0	0	0
Tb927.10.12390	9	33.7	0	0	0	0	0	0	0	0	0	0	0	0	0	0	0	0	0	16759000	0	0	0	0	0	85847000	148460000	105660000	82466000	180740000	396360000	402830000	258690000	119240000	108730000	140890000	171480000	50806000	0	0	0	0	0	0	303970000	0	0	0	0
Tb927.10.1240	5	23.4	0	0	0	0	0	0	0	0	0	0	0	0	0	0	0	0	0	0	0	0	0	0	0	0	0	0	0	0	0	0	0	0	0	0	0	0	0	0	48524000	154080000	232670000	201290000	0	0	0	0	0
Tb927.10.12400	4	6	0	0	0	0	0	0	0	0	0	0	0	0	0	0	0	0	0	0	0	0	0	0	0	0	0	0	0	0	0	0	0	0	0	0	0	0	0	0	0	0	0	0	0	0	0	0	0
Tb927.10.12410	14	75.9	0	0	106070000	0	0	113340000	0	0	0	0	0	0	0	0	0	112860000	321850000	395410000	141390000	125900000	175060000	132000000	0	0	0	0	0	0	0	0	0	0	0	0	0	233450000	2706500000	4227200000	2180700000	755930000	345620000	0	444700000	0	0	0	0
Tb927.10.12420	1	7	0	0	0	0	0	0	0	0	0	0	0	0	0	0	0	0	0	0	0	0	0	0	0	0	0	0	0	0	0	0	0	0	0	0	0	0	0	0	0	0	0	0	0	0	0	0	0
Tb927.10.12430	21	35.7	376500000	306870000	166300000	143530000	85383000	117320000	114050000	154630000	168300000	152030000	164920000	150210000	155940000	159360000	161470000	111040000	89570000	83968000	0	0	0	63666000	0	0	0	0	0	0	0	0	0	0	0	0	0	0	0	0	0	0	786280000	0	0	0	0	0	0
Tb927.10.12440	4	7.1	0	0	0	0	0	0	0	0	0	0	0	0	0	0	0	0	0	0	0	0	0	0	0	0	0	0	0	0	0	0	0	0	0	0	0	0	0	0	0	0	0	0	0	0	0	0	0
Tb927.10.12450	3	18.5	0	0	0	0	0	0	0	0	0	0	0	0	0	0	0	0	0	0	0	0	0	0	0	0	0	0	0	0	0	0	0	0	0	0	0	0	0	0	0	0	0	0	0	0	0	0	0
Tb927.10.12470	12	24.7	0	0	0	0	0	0	0	0	0	0	0	0	0	0	0	0	0	0	0	0	0	0	0	0	0	0	0	0	0	0	0	0	59755000	286070000	215020000	0	0	0	0	0	0	0	0	0	0	0	0
Tb927.10.12490	18	20.1	0	0	0	0	0	0	0	0	0	0	0	0	0	0	0	0	0	0	0	0	0	0	0	0	0	0	0	0	0	0	0	0	0	0	0	0	0	0	0	0	0	0	0	0	0	0	0
Tb927.10.1250	17	65.5	0	0	0	0	0	0	0	217600000	0	0	0	0	0	0	0	256890000	691460000	1616000000	928680000	632830000	412270000	134680000	0	0	0	0	0	0	0	0	0	0	0	0	0	0	511000000	0	0	0	0	0	0	0	0	0	259990000
Tb927.10.12500	42	51.2	1084800000	1307100000	1838900000	1231700000	1581300000	941550000	931910000	768180000	610470000	513790000	496950000	460030000	438630000	435040000	346030000	312510000	281870000	251320000	340780000	198210000	131150000	134500000	103880000	0	0	0	0	0	36999000	63723000	0	0	0	0	0	0	0	0	0	0	0	0	0	0	0	0	345610000
Tb927.10.12510	39	45.2	243590000	496730000	616540000	550870000	709020000	387600000	352730000	273480000	228830000	220920000	180930000	137450000	146910000	74980000	117120000	0	0	0	109110000	0	0	0	0	0	0	0	0	0	0	0	0	0	0	0	0	0	0	0	0	0	0	0	0	0	0	0	0
Tb927.10.12530	8	45.8	0	0	0	0	0	0	0	0	0	0	0	0	0	0	0	0	0	0	0	0	0	0	0	0	0	0	0	0	0	0	0	0	0	0	0	0	0	128660000	1131700000	1881100000	1178100000	0	0	0	0	0	0
Tb927.10.12540	7	27.1	0	66956000	56929000	66350000	92318000	0	83537000	106940000	62466000	74715000	45491000	48987000	0	0	0	0	0	0	0	0	0	0	0	0	0	0	0	0	0	0	0	0	0	0	0	0	0	0	0	0	0	0	0	329200000	324610000	253360000	235900000
Tb927.10.12590	20	33.4	108050000	87023000	91185000	83128000	85057000	73105000	70968000	70953000	64164000	53891000	95238000	0	0	0	0	0	0	0	51779000	0	0	0	0	76525000	103670000	96663000	94437000	81548000	0	0	0	0	0	0	0	0	0	0	0	0	0	0	0	0	0	0	0
Tb927.10.1260	20	38.6	0	0	0	0	0	0	0	0	0	0	0	0	0	0	0	0	0	0	0	0	0	0	0	0	0	0	47824000	134370000	604240000	930300000	983190000	679370000	329370000	69477000	0	0	0	0	0	0	0	0	0	0	0	0	0
Tb927.10.12600	3	5.4	0	0	0	0	0	0	0	0	0	0	0	0	0	0	0	0	0	0	0	0	0	0	0	0	0	0	0	0	0	0	0	0	0	0	0	0	0	0	0	0	0	0	0	0	0	0	0
Tb927.10.12620	13	16.2	0	0	28769000	19448000	27464000	17692000	0	0	0	0	0	0	0	0	0	0	0	0	0	0	0	0	0	0	0	0	0	0	0	0	0	0	0	0	0	0	0	0	0	0	0	0	0	0	0	0	0
Tb927.10.12630	5	25.2	0	48656000	57313000	35371000	51314000	36660000	58762000	0	0	0	0	0	0	0	0	0	0	0	0	0	0	0	0	0	0	0	0	0	0	0	0	0	0	0	0	0	0	0	0	0	0	0	0	0	0	0	0
Tb927.10.12640	6	12.9	0	0	0	0	0	0	0	0	0	0	0	0	0	0	0	0	0	0	0	0	0	0	0	0	0	0	0	0	0	0	0	0	0	0	0	0	0	0	0	0	0	0	0	0	0	0	0
Tb927.10.12660	20	26	0	109010000	139370000	71335000	67285000	99630000	99431000	94233000	67923000	86959000	69061000	61105000	68601000	53281000	0	90526000	0	101190000	0	0	0	0	0	44366000	0	0	88553000	72082000	0	88824000	117160000	92449000	0	0	0	153560000	0	162580000	202630000	258860000	321190000	255600000	292730000	0	0	0	0
Tb927.10.12670	5	12.1	0	0	0	0	0	0	0	0	0	0	0	0	0	0	0	0	0	0	0	0	0	0	0	0	0	0	0	0	0	0	0	0	0	0	0	0	0	0	0	0	0	0	0	0	0	0	0
Tb927.11.9730;Tb927.10.12680	6	22.9	0	50990000	0	0	0	0	0	38687000	29966000	21637000	19240000	13408000	0	0	0	0	0	0	0	0	0	0	0	0	0	0	0	0	0	0	0	0	0	0	0	0	0	0	0	0	0	0	0	0	0	0	0
Tb927.10.12690	4	10.3	0	25800000	0	0	19288000	11762000	0	0	0	0	0	0	0	0	0	0	0	0	0	0	0	0	0	0	0	0	0	0	0	0	0	0	0	0	0	0	0	0	0	0	0	0	0	0	0	0	0
Tb927.10.12700	26	79.9	374580000	705940000	749870000	402760000	713340000	613750000	798050000	719200000	684520000	800360000	776520000	919010000	791720000	755970000	538920000	620510000	597770000	674980000	771150000	950250000	2745100000	6102700000	7363400000	6200800000	4350900000	2592800000	1472400000	722050000	394330000	30209000	0	0	0	0	0	186140000	404460000	708650000	705430000	961760000	392190000	797530000	1664600000	1112200000	1102900000	848420000	1033400000
Tb927.10.12710	58	69.8	581220000	1045600000	1652100000	894140000	1508600000	1108500000	1361300000	1168900000	967020000	1046200000	1063500000	927260000	984700000	885390000	859030000	852670000	805350000	1071700000	2330600000	20712000000	65206000000	87735000000	70017000000	31326000000	8098300000	2601600000	942350000	1024400000	1155200000	1416800000	839160000	1723600000	1787200000	495580000	743740000	410910000	445750000	361280000	587600000	457100000	692710000	919460000	876970000	859720000	951430000	1529600000	1340400000
Tb927.10.12720	25	28.8	89176000	59269000	58243000	43999000	54080000	71354000	0	0	0	0	0	0	0	0	0	0	0	118150000	0	0	141870000	198640000	0	175010000	0	192910000	132900000	0	149690000	279110000	148660000	221340000	0	0	0	126940000	319940000	259320000	231520000	197620000	202570000	212040000	103510000	102880000	166190000	134550000	0
Tb927.10.12740	3	8	0	0	0	14078000	23669000	16797000	0	15111000	0	0	0	0	0	0	0	0	0	0	0	0	0	0	0	0	0	0	0	0	0	0	0	0	0	0	0	0	0	0	0	0	0	0	0	0	0	0	0
Tb927.10.12780;Tb927.10.12800	4	19.6	0	0	0	0	0	0	0	0	47420000	65874000	72830000	53395000	63184000	0	0	0	57348000	50556000	0	0	0	65551000	0	0	0	0	0	0	0	0	0	0	0	0	0	0	0	0	0	0	0	0	0	0	0	0	0
Tb927.10.1280	1	4.6	0	0	0	0	0	0	0	0	0	0	0	0	0	0	0	0	0	0	0	0	0	0	0	0	0	0	0	0	0	0	0	0	0	0	0	0	0	0	0	0	0	0	0	0	0	0	0
Tb927.10.12810	14	32	168900000	133300000	186040000	187440000	148280000	152660000	204370000	172370000	125800000	129020000	124400000	101770000	92414000	93635000	53807000	58783000	0	0	0	0	0	0	0	0	0	0	0	0	0	0	0	0	0	0	0	0	0	0	0	0	0	0	0	0	0	0	0
Tb927.10.12840	12	45.4	1599300000	1468200000	2292900000	1642000000	1952500000	1224800000	1757000000	1373200000	1027800000	863270000	899580000	676850000	626970000	652090000	531850000	435270000	493970000	392590000	509200000	254680000	199200000	211780000	152900000	0	0	0	0	0	0	0	0	0	0	0	0	0	0	0	0	0	0	0	0	0	0	0	938480000
Tb927.10.12850	6	19.9	0	0	0	0	45701000	48509000	0	0	0	0	0	0	0	0	0	0	0	0	0	0	0	0	0	0	0	0	0	0	0	0	0	0	0	0	0	0	0	0	0	0	0	0	0	0	0	0	0
Tb927.10.12860	18	28.2	0	138180000	127690000	121470000	135970000	130220000	145140000	113180000	132380000	122050000	128900000	101040000	113620000	102800000	85422000	0	0	0	0	0	0	0	0	0	0	0	0	0	0	0	0	0	0	0	0	0	0	0	220240000	0	0	312710000	0	0	0	0	0
Tb927.10.12870	8	9.7	0	0	0	0	0	0	0	0	0	0	0	0	0	0	0	0	0	0	0	0	0	0	0	0	0	0	0	0	0	0	0	0	0	0	0	0	0	0	0	0	0	0	0	0	0	0	0
Tb927.10.12880	3	11.4	0	0	0	0	0	0	0	0	0	0	0	0	0	0	0	0	0	0	0	0	0	0	0	0	0	0	0	0	0	0	0	0	0	0	0	0	0	0	0	0	0	0	0	0	0	0	0
Tb927.10.12890	44	58	477080000	437830000	518830000	513870000	501090000	849080000	547530000	517370000	484690000	462300000	510310000	479030000	472400000	331860000	581850000	581390000	593990000	605940000	591030000	625420000	1133500000	4173200000	6796200000	4375700000	3220100000	3138500000	5445600000	5932900000	3878300000	1327600000	624620000	148770000	0	0	0	706860000	1055100000	953980000	846940000	1210700000	867880000	441440000	255620000	260130000	500830000	716900000	789680000
Tb927.10.12920	5	6.6	0	0	0	0	0	0	0	0	0	0	0	0	0	0	0	0	0	0	0	0	0	0	0	0	0	0	0	0	0	0	0	0	0	0	0	0	0	0	0	0	0	0	0	0	0	0	0
Tb927.10.12930	8	40.1	0	105260000	0	0	0	0	0	0	0	0	0	0	0	0	0	0	0	0	0	0	0	0	0	0	0	0	0	0	0	0	0	0	0	0	0	0	0	0	0	0	0	0	0	0	0	0	0
Tb927.10.12940	8	31.5	84592000	56692000	0	0	0	0	0	0	72460000	79682000	62612000	32973000	56466000	51278000	33127000	30790000	50052000	20517000	53696000	0	0	0	0	0	0	0	0	0	0	0	0	0	0	0	0	0	0	0	44904000	67618000	83143000	108810000	0	0	0	162880000	141670000
Tb927.10.12960	12	64.3	221590000	438830000	400040000	407150000	529390000	503540000	351560000	391340000	336100000	355150000	260770000	226730000	251260000	190700000	173020000	174320000	143510000	133650000	173100000	0	0	0	0	0	0	0	0	0	0	0	0	0	0	0	0	0	0	86607000	147170000	166380000	288160000	287040000	276080000	0	0	229340000	307430000
Tb927.10.12970	2	11.2	0	0	33996000	24698000	0	0	0	0	0	0	0	0	0	0	0	0	0	0	0	0	0	0	0	0	0	0	0	0	0	0	0	0	0	0	0	0	0	0	0	0	0	0	0	0	0	0	0
Tb927.10.12980	21	29.8	0	0	0	0	0	0	43337000	59913000	61617000	72558000	87413000	83507000	114860000	81561000	102950000	88558000	91776000	138610000	91094000	116830000	90812000	90481000	89099000	78944000	74784000	79073000	87950000	73438000	130860000	96548000	0	0	0	0	0	0	0	0	0	0	0	0	0	0	0	0	0
Tb927.10.12990	9	35.1	0	72645000	6421900	51426000	0	103360000	107380000	99381000	130830000	272920000	554720000	727370000	886480000	1043600000	1183700000	678450000	230150000	89415000	0	0	0	0	0	0	0	0	0	0	0	0	0	0	0	0	76798000	200480000	141180000	82953000	0	0	0	0	0	0	0	0	0
Tb927.10.13000	15	27.6	43159000	61660000	78469000	40029000	77045000	46100000	0	64752000	63454000	0	0	0	0	0	0	0	0	0	0	0	0	29895000	87151000	162970000	142310000	60529000	0	0	0	0	0	0	0	0	0	0	86611000	111820000	0	0	0	81689000	146410000	0	0	0	0
Tb927.10.13020	12	15.1	0	28191000	0	0	0	0	0	25559000	0	0	0	0	0	0	0	0	0	0	0	0	0	0	0	0	0	0	0	0	0	0	0	0	0	0	0	0	0	0	0	0	0	0	0	0	0	0	0
Tb927.10.13030	11	20.2	0	0	0	0	0	0	0	0	0	0	0	0	0	0	0	0	0	0	0	0	0	0	0	0	0	0	0	0	0	0	0	0	0	0	0	0	0	0	0	0	0	0	0	0	0	0	0
Tb927.10.13040	20	20	156680000	185420000	181520000	171210000	279640000	167850000	203070000	166600000	147610000	155690000	158660000	137500000	135980000	137610000	144330000	125170000	143100000	129790000	136340000	86794000	71168000	57277000	50891000	30729000	31147000	43873000	99167000	123410000	0	0	0	0	0	0	0	0	0	0	0	0	0	0	0	0	0	0	0
Tb927.10.1310	18	26	0	29304000	30820000	31909000	35705000	31670000	0	0	0	0	0	0	0	0	0	0	0	0	0	0	37393000	46826000	40646000	30301000	0	0	0	0	0	0	0	0	0	0	0	0	0	0	0	0	0	0	0	0	0	0	0
Tb927.10.13110	5	54.2	0	0	0	0	0	0	0	0	0	0	0	0	0	0	0	0	0	0	0	0	0	0	0	0	0	0	0	0	0	0	0	0	0	0	0	0	0	0	0	0	0	0	0	0	0	0	0
Tb927.10.13120	2	9.3	0	0	0	0	0	0	0	0	0	0	0	0	0	0	0	0	0	0	0	0	0	0	0	0	0	0	0	0	0	0	0	0	0	0	0	0	0	0	0	0	0	0	0	0	0	0	0
Tb927.10.13130	29	70.9	0	0	0	0	0	0	0	0	0	0	0	0	0	48690000	55209000	0	0	0	0	0	0	0	0	0	0	0	0	0	0	0	0	0	107960000	2096700000	4353100000	2911200000	564760000	0	0	0	0	0	0	0	0	0	0
Tb927.10.13140	1	6.6	0	0	0	0	0	0	0	0	0	0	0	0	0	0	0	0	0	0	0	0	0	0	0	0	0	0	0	0	0	0	0	0	0	0	0	0	0	0	0	0	0	0	0	0	0	0	0
Tb927.10.13150	4	5.2	0	0	0	0	0	0	0	0	0	0	0	0	0	0	0	0	0	0	0	0	0	0	0	0	0	0	0	0	0	0	0	0	0	0	0	0	0	0	0	0	0	0	0	0	0	0	0
Tb927.10.13180	46	43.8	318610000	461730000	397770000	297910000	468120000	321980000	418550000	367210000	366570000	421610000	370090000	360810000	331500000	328800000	266840000	297180000	319970000	254470000	269200000	214580000	230520000	217510000	211760000	204220000	143840000	58433000	0	0	0	0	0	0	0	0	0	0	0	0	0	0	0	0	0	0	0	0	0
Tb927.10.13190	12	42.3	0	0	0	0	0	0	0	0	0	0	0	0	0	0	0	0	0	0	0	0	84277000	289440000	453120000	241480000	44073000	0	0	0	0	0	0	0	0	0	87605000	278240000	369450000	141430000	0	0	0	0	0	0	0	0	0
Tb927.10.1320	9	16.8	0	51790000	65338000	59297000	49903000	67897000	21164000	0	0	55586000	26352000	0	0	0	0	0	0	0	0	0	0	0	0	0	0	0	0	0	0	0	0	0	0	0	0	0	0	0	0	0	0	0	98089000	97919000	0	0	0
Tb927.10.13200;Tb11.v5.0897	4	5.7	0	0	0	0	0	0	0	0	0	0	0	0	0	0	0	0	0	0	0	0	0	0	0	0	0	0	0	0	0	0	0	0	0	0	0	0	0	0	0	0	0	0	0	0	0	0	0
Tb927.10.13210	7	12.8	0	0	0	0	0	0	22495000	0	0	0	0	0	0	0	0	0	0	0	0	0	0	0	0	0	0	0	0	0	0	0	0	0	0	0	0	0	0	0	0	0	0	0	0	0	0	0	0
Tb927.10.13220	16	18.6	0	0	0	0	0	0	0	0	0	0	0	0	0	0	0	0	0	0	0	0	0	0	0	0	0	0	0	0	0	0	0	0	0	0	0	0	0	0	0	0	0	0	0	0	0	0	0
Tb927.10.13230	12	31.4	0	58072000	76025000	39289000	48349000	52646000	39628000	35394000	36260000	35144000	36431000	0	0	0	0	0	0	0	0	0	0	0	0	0	0	0	0	0	0	0	0	0	0	0	0	0	0	0	0	0	0	0	0	0	0	0	0
Tb927.10.13240	4	8.9	0	0	0	0	0	0	0	0	0	0	0	0	0	0	0	0	0	0	0	0	0	0	0	0	0	0	0	0	0	0	0	0	0	0	0	0	0	0	0	0	0	0	0	0	0	0	0
Tb927.10.13250	14	9.6	0	0	0	0	35164000	17484000	0	0	0	0	0	0	0	0	0	0	0	0	0	0	0	0	0	0	0	0	0	0	0	0	0	0	0	0	0	0	0	0	0	0	0	0	0	0	0	0	0
Tb927.10.13280	86	38.9	757830000	804500000	811080000	942810000	695780000	890540000	737030000	581360000	535050000	526630000	562530000	507610000	609970000	470440000	783940000	1869400000	2441600000	1796700000	680680000	259810000	107910000	33302000	34908000	23907000	0	12715000	0	0	0	0	0	0	0	0	0	0	0	0	0	0	0	0	0	0	83711000	0	66376000
Tb927.10.13290	3	7.8	0	0	0	0	144610000	124200000	0	0	0	0	0	0	0	0	0	0	0	0	0	0	0	0	0	0	0	0	0	0	0	0	0	0	0	0	0	0	0	0	0	0	0	0	0	0	0	0	0
Tb927.10.13300	15	56.4	0	0	0	0	0	0	103960000	79980000	54249000	0	0	0	0	0	0	0	0	0	0	0	0	0	0	0	0	0	0	0	0	0	0	0	0	0	0	0	0	0	0	0	0	0	0	0	0	0	0
Tb927.10.13310	9	41.1	0	0	38241000	26518000	0	0	15973000	0	41892000	47323000	46038000	82126000	144420000	0	29502000	155410000	159120000	148370000	0	0	0	0	0	0	0	0	0	0	0	0	0	0	0	0	0	0	0	0	0	0	0	0	0	0	0	0	0
Tb927.10.13320	10	51.6	0	75685000	86448000	41562000	42136000	0	0	0	0	0	112450000	112750000	119390000	85144000	73205000	71479000	0	0	0	0	0	0	0	0	0	0	0	0	0	0	0	0	0	0	0	0	0	340520000	1070800000	1399200000	924240000	220720000	0	0	0	0	0
Tb927.10.13330	6	6.9	0	0	0	0	0	0	0	0	0	0	0	0	0	0	0	0	0	0	0	0	0	0	0	0	0	0	0	0	0	0	0	0	0	0	0	0	0	0	0	0	0	0	0	0	0	0	0
Tb927.10.13350	4	4.5	0	0	0	1858600	0	0	0	0	0	0	0	0	0	0	0	0	0	0	0	0	0	0	0	0	0	0	0	0	0	0	0	0	0	0	0	0	0	0	0	0	0	0	0	0	0	0	0
Tb927.10.13360	30	68.9	1067400000	907100000	1076300000	971670000	1048500000	993760000	834580000	757690000	854390000	1037500000	944980000	943740000	895450000	905670000	758020000	828730000	855610000	959310000	989700000	881240000	756660000	810360000	759640000	699400000	768480000	986130000	1248900000	1721700000	2952200000	4406000000	10460000000	14559000000	10478000000	7693900000	4266700000	2309200000	2013100000	1700500000	2001700000	2104300000	2340400000	3357400000	4190300000	5795600000	8614200000	8712400000	5376900000
Tb927.10.13370	2	18.6	0	0	0	0	0	0	0	0	0	0	0	0	0	0	0	0	0	0	0	0	0	0	0	0	0	0	0	0	0	0	0	0	0	0	0	0	0	0	0	0	0	0	0	0	0	0	0
Tb927.10.13380	2	2.9	0	0	0	0	0	0	0	0	0	0	0	0	0	0	0	0	0	0	0	0	0	0	0	0	0	0	0	0	0	0	0	0	0	0	0	0	0	0	0	0	0	0	0	0	0	0	0
Tb927.10.1340	9	19.8	0	0	0	0	0	0	0	0	0	0	0	0	0	0	0	0	0	0	0	0	0	0	0	0	0	0	0	0	0	0	0	0	0	0	0	0	0	0	0	0	0	0	0	0	0	0	0
Tb927.10.13430	18	41.7	0	0	0	0	0	0	0	0	0	0	0	0	0	0	0	0	0	0	0	0	0	0	0	22442000	21729000	0	0	0	0	0	1270300000	5856700000	5319300000	6797600000	833090000	0	0	0	0	0	0	0	0	0	0	0	0
Tb927.10.13450	20	40.2	0	0	0	67917000	86808000	89756000	57985000	76995000	63578000	52994000	59051000	19112000	23326000	0	0	0	0	0	29847000	0	33573000	77197000	75975000	83094000	64050000	98745000	424440000	1880100000	2060100000	597690000	183820000	0	0	0	0	0	0	0	0	0	0	0	0	0	0	0	0
Tb927.10.13470	8	14.6	0	0	0	0	0	0	0	0	0	0	0	0	0	0	0	0	0	0	0	0	0	0	0	0	0	0	0	0	0	0	97119000	0	0	0	0	0	0	0	0	0	0	0	0	0	0	0	0
Tb927.10.13480	10	34.9	0	0	0	0	0	0	0	0	0	0	0	0	0	0	0	0	0	0	0	0	0	0	0	0	0	0	0	0	0	0	0	0	0	0	0	0	0	0	445360000	1364000000	1649000000	560360000	0	0	0	0	0
Tb927.10.1350	4	8.8	0	0	0	0	0	0	0	0	0	0	0	0	0	0	0	0	0	0	0	0	0	0	0	0	0	0	0	0	0	0	0	0	0	0	0	0	0	0	0	0	0	0	0	0	0	0	0
Tb927.11.9710;Tb927.10.13500	15	68.2	0	0	0	0	0	0	46958000	297580000	392730000	682340000	803100000	755470000	718590000	404580000	367440000	367120000	639520000	586490000	253530000	303490000	0	0	0	0	0	0	0	0	0	0	0	0	0	0	0	0	0	0	0	0	0	0	0	0	0	0	0
Tb927.10.13510	15	25.1	225710000	284180000	223150000	381910000	258590000	303230000	246570000	306450000	231470000	225330000	185070000	129210000	0	0	0	93003000	79873000	54907000	103970000	0	0	0	0	0	0	0	0	0	0	0	0	0	0	0	0	0	0	0	0	0	0	0	0	0	0	0	190490000
Tb927.10.13520	7	15.1	0	0	0	0	0	0	0	0	0	0	0	0	0	0	0	0	0	0	0	0	0	0	0	0	0	0	0	0	0	0	0	0	0	0	0	0	0	0	0	0	132990000	0	115180000	0	0	0	0
Tb927.10.13540	2	9.3	0	0	0	0	0	0	0	0	0	0	0	0	0	0	0	0	0	0	0	0	0	0	0	0	0	0	0	0	0	0	0	0	0	0	0	0	0	0	0	0	0	0	0	0	0	0	0
Tb927.10.13550	24	26.3	47717000	41994000	49642000	36036000	56284000	31582000	46084000	58054000	0	0	40736000	0	0	0	0	0	0	38148000	0	0	0	0	0	0	0	0	0	0	0	0	0	0	0	0	0	0	0	0	0	0	0	0	0	0	0	0	0
Tb927.10.13560;Tb927.10.14070	21	66.2	0	0	0	0	0	0	0	0	0	0	0	0	0	0	0	0	0	0	0	0	0	0	0	0	0	0	0	0	0	0	0	0	0	30893000	2333200000	8414500000	11343000000	3196100000	502420000	0	0	0	0	0	0	0	0
Tb927.10.14080;Tb927.10.13570	9	37.2	0	39652000	0	0	0	0	54093000	27831000	22853000	0	0	0	0	0	0	0	0	0	0	0	0	0	0	0	0	0	0	0	0	0	33632000	0	0	0	0	0	0	0	0	0	0	0	0	0	0	0	0
Tb927.10.13580	2	7.9	0	0	0	0	0	0	0	0	0	0	0	0	0	0	0	0	0	0	0	0	0	0	0	0	0	0	0	0	0	0	0	0	0	0	0	0	0	0	0	0	0	0	0	0	0	0	0
Tb927.10.13600	4	24.7	115140000	164330000	151570000	172240000	119290000	93994000	122390000	137340000	118910000	0	81996000	0	0	89067000	0	0	0	0	0	0	0	0	0	0	0	0	0	0	0	0	0	0	0	0	0	0	0	0	0	0	0	497740000	1597300000	2045600000	694850000	0	0
Tb927.10.13610	9	17.2	0	0	0	0	0	0	0	0	0	0	0	0	0	0	0	0	0	0	0	0	0	0	0	0	0	0	0	0	0	0	0	0	0	0	0	0	0	0	0	0	0	0	0	185230000	0	0	0
Tb927.10.13620	12	27.6	109220000	123440000	113000000	123260000	111730000	85241000	78627000	86393000	102530000	82477000	53438000	82663000	69733000	0	0	66981000	0	0	0	0	0	0	0	0	0	0	0	0	0	0	0	0	0	0	0	0	0	0	0	0	0	0	0	0	0	0	0
Tb927.10.13630	39	58.5	0	0	0	0	0	0	0	0	0	0	0	0	0	0	0	0	0	0	0	0	0	0	0	0	0	0	0	0	67418000	609880000	4823200000	11791000000	8722700000	3385000000	504540000	0	0	0	0	0	0	0	0	0	0	0	0
Tb927.10.13650	4	29.9	0	0	0	0	0	0	0	0	0	0	0	0	0	0	0	0	0	0	0	0	0	0	0	0	0	0	119680000	790260000	1812100000	1593600000	1094900000	507250000	365140000	483140000	558980000	594980000	396760000	108460000	0	0	0	0	0	0	0	0	0
Tb927.10.13660	12	19.9	71209000	70194000	85915000	67615000	103970000	73699000	104440000	70288000	58890000	44139000	0	0	0	0	0	0	0	0	0	0	0	0	0	0	0	0	0	0	0	0	0	0	0	0	0	0	0	0	0	0	0	0	0	0	0	0	0
Tb927.10.13670	25	57.2	0	0	0	0	0	0	0	0	0	0	0	0	0	0	0	0	30503000	491400000	2981400000	3051800000	843990000	305160000	170540000	170860000	193170000	159820000	0	0	102870000	125800000	78004000	156670000	293670000	688020000	2333600000	2872700000	1306500000	416740000	0	0	0	0	0	0	0	0	0
Tb927.10.13710	12	41.1	0	0	0	0	259290000	0	0	0	0	0	139950000	0	0	0	0	0	0	0	0	0	0	0	0	0	0	0	0	0	0	0	0	0	0	364180000	284280000	0	0	0	0	0	0	0	0	0	0	0	799430000
Tb927.10.13720	14	30	126110000	115200000	123290000	83584000	151890000	101280000	174020000	161210000	184060000	195990000	211740000	195750000	157460000	0	155960000	162020000	177530000	222700000	192980000	62601000	0	240860000	381820000	902610000	1218500000	1130500000	661070000	283580000	169490000	139790000	147950000	182780000	270420000	587020000	1025600000	1496200000	2067900000	2514400000	2927500000	2205300000	3451400000	3213700000	3163400000	3345200000	2960500000	2827300000	2145000000
Tb927.10.13730	10	37.9	112710000	100850000	95377000	44699000	141650000	179240000	234130000	250370000	321770000	266080000	189280000	224050000	203560000	119800000	88858000	0	0	0	81282000	0	0	0	0	0	0	0	0	0	0	0	0	0	0	0	0	0	0	0	0	0	0	0	0	0	0	0	0
Tb927.10.13740	14	35.9	127640000	120480000	161480000	114470000	119950000	71050000	112040000	102060000	86508000	72267000	70370000	57772000	57245000	0	0	0	0	0	0	0	0	0	0	0	0	0	0	0	0	0	0	0	0	0	0	0	0	314270000	679910000	656600000	316390000	0	0	0	0	0	0
Tb927.10.13760	3	24.1	0	0	0	0	0	0	0	0	0	0	0	0	0	0	0	0	0	0	0	0	0	0	0	0	0	0	0	0	0	0	0	0	0	0	0	0	70364000	95098000	65766000	0	0	0	0	0	0	0	0
Tb927.10.13770	5	48.7	0	0	0	0	0	0	0	0	0	0	0	0	0	0	0	0	0	0	0	0	0	0	0	0	0	0	0	0	0	0	0	0	0	0	0	0	0	0	0	0	0	0	0	0	177500000	227500000	819070000
Tb927.10.13790	29	47.4	0	0	37577000	0	0	0	0	0	0	38822000	0	38578000	66996000	182960000	359200000	596880000	715500000	1085300000	657140000	642740000	597910000	514490000	261790000	298660000	203130000	143930000	106470000	56831000	76723000	0	0	0	0	0	0	0	0	0	0	0	0	0	0	0	0	0	0
Tb927.10.13800	13	47.7	0	168730000	189460000	170480000	209650000	215970000	262330000	307180000	264520000	365350000	365170000	317160000	372560000	363260000	306010000	335810000	334340000	335260000	301850000	298970000	231850000	214390000	208790000	200960000	198560000	181730000	146850000	165560000	130500000	103620000	131330000	180590000	170100000	176240000	278760000	274800000	398330000	491510000	384720000	402780000	424260000	422650000	503160000	677700000	0	0	430350000
Tb927.10.13810	4	44.2	0	0	0	0	0	0	0	0	0	0	0	0	0	0	0	0	0	0	0	0	0	0	0	0	0	0	0	0	0	0	0	0	0	0	0	0	0	0	0	0	0	0	0	0	216710000	302750000	0
Tb927.10.13820	5	20.3	0	0	58579000	0	0	0	0	0	0	0	0	0	0	0	0	0	0	0	0	0	0	0	0	0	0	0	0	0	0	0	0	0	0	0	0	0	0	0	0	0	0	0	0	0	0	0	0
Tb927.10.13830	4	17.5	0	0	0	0	144380000	0	66669000	0	0	0	0	0	0	0	0	0	0	0	0	0	0	0	0	0	0	0	0	0	0	0	0	0	0	0	0	0	0	0	0	0	0	0	0	0	0	0	0
Tb927.10.13840	3	10.2	0	0	0	0	0	0	0	0	0	0	0	0	0	0	0	0	0	0	0	0	0	0	0	0	0	0	0	0	0	0	0	0	0	0	0	0	0	0	0	0	0	0	0	0	0	0	0
Tb927.10.13850	9	25.8	0	32974000	0	0	0	32806000	0	0	0	0	0	66748000	24181000	0	0	0	0	0	0	0	51674000	0	78671000	195100000	249100000	86928000	58663000	80351000	62868000	90679000	320380000	243090000	0	0	0	0	0	0	118920000	0	0	0	0	0	0	0	0
Tb927.10.13860	8	34.2	105530000	112960000	76985000	87462000	66338000	93108000	134190000	104260000	79733000	98544000	85442000	73954000	74599000	72564000	56695000	0	0	0	0	0	0	0	0	0	0	0	0	0	0	0	0	0	0	0	0	0	0	0	0	0	0	0	0	0	0	0	0
Tb927.10.13870	7	16.1	0	0	0	0	0	0	0	0	0	0	0	0	0	0	0	0	0	0	0	0	0	0	0	0	0	0	0	0	0	0	0	0	0	0	0	0	0	0	0	0	0	0	0	0	0	0	0
Tb927.10.13880	13	14.8	0	37595000	0	0	44017000	32168000	29034000	37147000	0	0	0	0	0	0	0	0	0	0	0	0	0	63245000	0	0	0	0	0	0	0	0	0	0	0	0	0	0	0	0	0	0	0	0	0	0	0	0	0
Tb927.10.1390	16	75.2	0	0	0	0	0	0	0	0	0	0	0	0	0	0	0	0	0	0	0	0	0	0	0	0	0	0	0	0	0	0	0	0	0	0	0	0	577040000	4913700000	19602000000	34995000000	29424000000	12986000000	3607800000	1613500000	886810000	142010000	0
Tb927.10.13910	2	15	0	0	0	0	0	0	0	0	0	0	0	0	0	0	0	0	0	0	0	0	0	0	0	0	0	0	0	0	0	0	0	0	0	0	0	0	0	0	0	0	0	0	158790000	254870000	0	362400000	205080000
Tb927.10.13920	4	40.7	0	0	0	0	0	0	0	0	0	0	0	0	0	0	0	0	0	0	0	0	0	0	0	0	0	0	0	0	0	0	0	0	0	0	0	0	0	0	0	0	0	0	0	0	241090000	312690000	557810000
Tb927.10.13950	12	51.3	0	0	0	0	0	0	0	0	0	0	0	0	0	0	0	0	0	0	0	0	0	0	0	0	0	0	0	0	0	0	0	79960000	939670000	3020400000	3811300000	1187500000	0	0	199270000	182450000	0	0	0	0	0	0	0
Tb927.10.13960	15	34	0	106160000	94310000	148780000	97527000	81995000	0	82420000	75840000	67250000	78013000	0	0	63308000	0	0	0	43684000	53782000	0	0	64155000	0	0	0	0	0	0	0	0	0	0	0	0	0	0	0	0	0	115660000	0	0	0	0	0	0	437870000
Tb927.10.13970	13	35.7	0	0	0	28643000	0	0	0	0	0	0	0	0	0	0	0	0	0	0	0	0	0	0	0	0	0	0	0	0	0	0	0	0	0	0	243710000	1177900000	1483900000	778650000	339710000	187310000	211120000	213790000	0	0	0	0	0
Tb927.10.13980	6	34.5	61014000	44044000	24273000	0	0	0	32582000	43169000	41118000	42515000	40934000	36395000	36678000	38384000	28099000	34665000	23157000	0	22473000	17959000	0	0	0	0	0	0	0	0	0	0	102370000	87429000	40154000	0	0	0	97260000	63394000	0	0	0	0	0	0	0	0	0
Tb927.10.13990	5	20.2	0	0	0	0	41073000	41807000	0	0	0	0	0	0	0	0	0	0	0	0	0	0	0	0	0	0	0	0	0	0	0	0	0	0	0	0	0	0	0	0	0	0	0	0	0	0	0	0	0
Tb927.10.1400;Tb927.10.1470	17	73.8	62176000	125870000	143370000	84571000	3096300	79324000	128810000	117120000	173340000	161230000	178650000	161290000	137660000	138950000	171140000	136590000	151780000	144040000	161870000	142320000	138640000	113360000	84330000	121870000	100980000	116550000	111670000	106750000	121950000	0	56757000	138320000	165610000	539080000	13414000000	50364000000	53747000000	22554000000	6853000000	3967400000	2055500000	771090000	230170000	211680000	68424000	0	0
Tb927.10.14000	48	73.5	0	25598000	43387000	83525000	86313000	65303000	91245000	66466000	159400000	197580000	178750000	336690000	113010000	103690000	133470000	194340000	51924000	83391000	84866000	9893100	52447000	80596000	116140000	145790000	142340000	149800000	178710000	127110000	128190000	549880000	12335000000	43934000000	38687000000	12164000000	1860500000	120690000	0	0	0	0	0	0	0	0	0	0	0
Tb927.10.14010	14	29.8	309360000	288170000	343220000	237100000	336150000	303210000	380040000	334470000	352030000	292740000	285450000	293440000	239240000	212320000	216440000	244260000	153820000	146360000	155010000	93833000	96594000	92987000	83884000	0	0	0	0	0	0	0	0	0	0	0	0	0	0	0	216880000	338620000	566000000	469710000	847500000	841040000	665950000	917850000	538490000
Tb927.10.14020	4	9.8	0	0	24930000	0	0	0	0	0	0	0	0	0	0	36175000	30936000	0	0	0	0	0	0	0	0	0	0	0	0	0	0	0	0	0	0	0	0	0	0	0	0	0	0	0	0	0	0	0	0
Tb927.10.14030	16	37.4	0	0	0	0	0	27199000	50011000	38457000	42677000	43157000	41169000	47396000	65836000	101670000	120000000	301410000	1593100000	5760000000	6399700000	7301600000	3077500000	925000000	254980000	129470000	107760000	155700000	115910000	69460000	0	183710000	8012600	9479200	10930000	6667900	6821000	0	0	0	0	0	0	0	0	0	0	0	0
Tb927.10.14040	14	42.1	250260000	220740000	290790000	446620000	334480000	389220000	255270000	234390000	194330000	226840000	191150000	162480000	133660000	107270000	145140000	110680000	122240000	112780000	93403000	0	44094000	49732000	40786000	50933000	99056000	283740000	347800000	316930000	324520000	385550000	506300000	629530000	908430000	1519800000	1655100000	944620000	401020000	133640000	0	0	0	0	0	141350000	0	0	0
Tb927.10.14090	11	20.9	95130000	143390000	127800000	90203000	216840000	133610000	145470000	0	78756000	66817000	56662000	52043000	68928000	77452000	0	0	0	0	0	0	0	0	0	0	0	0	0	0	0	0	0	0	0	0	0	0	0	0	0	0	0	0	0	0	0	0	0
Tb927.10.14110	4	34.5	0	0	0	0	0	0	0	0	0	0	0	0	0	0	0	0	0	0	0	0	0	0	0	0	0	68210000	91886000	0	154950000	132280000	105620000	82106000	0	0	0	1360000000	0	1363300000	968220000	0	0	0	0	0	0	0	0
Tb927.10.14130	7	41.4	0	0	0	0	0	0	0	0	0	0	98023000	106670000	108900000	100030000	108110000	176160000	277600000	447470000	284750000	281600000	224970000	174600000	0	0	89304000	129670000	115140000	0	0	0	0	0	0	0	0	0	0	110030000	690630000	1886700000	3591800000	2935400000	2196300000	2288400000	0	0	0
Tb927.10.14140;Tb11.v5.0605	29	77.2	0	0	0	60844000	103920000	98495000	99571000	55115000	112190000	125180000	41310000	119170000	120030000	224990000	204840000	282540000	183840000	413920000	421320000	644820000	1031100000	1380900000	3159300000	22507000000	59082000000	56372000000	20548000000	3953400000	712130000	38769000	305390000	304540000	133380000	105350000	459020000	1003100000	794350000	124300000	0	0	0	0	0	0	0	145370000	0
Tb927.10.14150;Tb11.v5.0606	20	38.4	98056000	95762000	151240000	86047000	79074000	124200000	133080000	162650000	175590000	221880000	203880000	222590000	208690000	279200000	283610000	346920000	330640000	421610000	369720000	554160000	904460000	1372300000	1541500000	1371400000	1069100000	762230000	508570000	439780000	418010000	328990000	530070000	400350000	438240000	380840000	468070000	500860000	566550000	583830000	746740000	728350000	1223700000	1634500000	1387000000	2107000000	2920900000	3903100000	3217200000
Tb927.10.14160	3	14.1	0	0	0	0	0	0	0	0	0	0	0	0	0	0	0	0	0	0	0	0	0	0	0	0	0	0	0	0	0	0	0	0	0	0	0	0	0	0	0	0	0	0	0	0	0	0	0
Tb927.10.14170	5	19.9	0	0	0	0	0	0	0	0	0	0	0	0	0	0	0	0	0	0	0	0	0	0	0	0	0	0	0	0	0	0	0	0	0	0	0	0	0	0	0	0	0	0	0	0	0	0	0
Tb927.10.14180	14	56.4	472860000	207310000	274650000	169040000	259310000	178600000	280760000	216470000	230390000	181450000	228460000	308850000	0	146960000	128110000	149980000	143520000	159380000	179060000	65904000	72003000	114310000	0	63185000	69227000	64031000	53615000	54791000	76051000	109030000	137830000	102380000	89365000	88215000	156660000	633280000	2335800000	3346200000	3186600000	1628300000	849720000	497420000	0	363360000	315260000	0	546270000
Tb927.10.14190	4	15	0	0	0	0	0	0	0	0	0	0	0	0	0	0	0	0	0	0	0	0	0	0	0	0	0	0	0	0	0	0	0	0	0	0	0	0	0	0	0	0	0	0	0	0	0	0	0
Tb927.10.1420	25	59.8	30540000	134420000	70545000	82927000	86515000	83205000	99001000	93996000	106740000	0	155820000	136100000	152830000	142920000	0	0	52923000	71681000	31105000	0	0	0	0	0	0	0	0	0	17803000	0	353250000	2077100000	3283500000	2156700000	1336900000	722360000	310770000	211110000	240190000	265650000	210180000	282880000	0	0	0	0	0
Tb927.10.14200	12	40.4	0	0	0	0	0	0	0	0	0	0	52784000	0	0	0	0	0	0	0	0	0	0	0	0	0	0	0	0	0	0	52848000	100030000	0	0	0	0	0	0	0	0	0	0	0	0	0	162720000	247440000	0
Tb927.10.14210	3	28.9	0	0	0	0	0	0	0	0	0	0	0	0	0	0	0	0	23469000	28991000	0	0	0	0	0	0	0	0	0	0	0	0	0	0	0	0	0	0	0	0	0	0	0	0	0	0	0	0	0
Tb927.10.14220	7	20.8	0	0	0	0	31860000	0	0	0	0	0	0	0	0	0	0	0	0	0	0	0	0	21841000	47185000	74624000	53567000	34086000	0	0	0	0	0	0	0	0	0	0	0	0	0	0	0	0	0	0	0	0	0
Tb927.10.14240;Tb11.v5.0859	23	61.2	0	0	0	0	0	0	0	0	0	0	47416000	71307000	0	0	0	0	0	0	0	0	0	0	0	0	0	0	125730000	0	291040000	337110000	378260000	638360000	2140300000	5792500000	5800200000	3363100000	941950000	243940000	181330000	0	0	0	0	0	0	0	0
Tb927.10.14250	3	12.1	0	0	0	0	0	0	0	0	0	0	0	0	0	0	0	0	0	0	0	0	0	0	0	0	0	0	0	0	0	0	0	0	0	0	0	0	0	0	0	0	0	0	0	0	0	0	0
Tb927.10.14280	2	16.4	0	0	0	0	0	0	0	0	0	0	0	0	0	0	0	0	0	0	0	0	0	0	0	0	0	0	0	0	0	0	0	0	0	0	0	0	0	0	0	0	0	0	0	0	0	0	0
Tb927.10.1430	13	60	0	0	0	0	0	0	0	0	0	0	0	0	0	0	0	0	0	0	0	0	0	0	0	0	0	0	0	0	0	0	0	0	0	0	0	0	0	0	0	0	498690000	1844500000	4143300000	8980500000	11996000000	13409000000	11345000000
Tb927.10.14300	12	13.9	0	0	0	8456000	0	0	0	0	0	0	0	0	0	0	0	0	0	0	0	0	0	0	0	0	0	0	0	0	0	0	0	0	0	0	0	0	0	0	0	96582000	0	193720000	67317000	0	0	0	0
Tb927.10.14310	8	37.1	0	51385000	0	0	49564000	35700000	0	27106000	31036000	41542000	0	0	0	0	0	0	0	0	0	0	0	0	0	0	0	0	0	0	0	0	0	0	0	0	0	0	0	0	0	237590000	0	0	0	0	0	0	0
Tb927.10.14320	27	28.6	73897000	177720000	148990000	281210000	235900000	367310000	140290000	186070000	162990000	113990000	117550000	90385000	78465000	60718000	53400000	61128000	0	0	49839000	27636000	0	0	0	0	0	0	0	0	0	0	0	0	0	0	0	0	0	0	0	0	0	264640000	392170000	0	0	0	420720000
Tb927.10.14330	23	27.7	0	192930000	248750000	0	173640000	289940000	214900000	278210000	180570000	158800000	0	0	0	0	167680000	148370000	218950000	0	192480000	0	0	0	0	0	0	143740000	0	0	0	0	143570000	0	0	391290000	621090000	543390000	74934000	64629000	0	256190000	339410000	240940000	339830000	1088000000	927310000	635680000	445640000
Tb927.10.14340;Tb11.v5.0843	20	24	0	0	0	0	0	0	0	0	0	0	0	0	0	0	0	0	0	0	0	0	0	0	0	0	0	0	0	0	0	0	0	0	0	0	0	0	0	0	149880000	146340000	71086000	89671000	97747000	115200000	140520000	0	0
Tb927.10.14350	4	45.4	0	0	0	0	0	0	0	0	0	0	0	0	0	0	0	0	0	0	0	0	0	0	0	0	0	0	0	0	0	0	0	0	0	0	0	0	0	0	0	457780000	564480000	0	0	0	380060000	485910000	0
Tb927.10.14360	10	40.3	44160000	62892000	0	0	59693000	0	0	81791000	58808000	68529000	53402000	55143000	27096000	0	66261000	44777000	62726000	55970000	79240000	226410000	261480000	160090000	82032000	45082000	0	0	0	0	0	0	0	0	0	0	0	0	0	0	0	0	0	0	0	0	0	0	0
Tb927.10.14380	27	40	107130000	114070000	153230000	338650000	145910000	189590000	112530000	138940000	112180000	101640000	118710000	130810000	104250000	116520000	103150000	102500000	147420000	235770000	367000000	623390000	287390000	154090000	191500000	199470000	227680000	334120000	387480000	533660000	360490000	138410000	0	143990000	97260000	0	0	0	0	0	0	0	0	478070000	497190000	0	0	0	0
Tb927.10.14390	14	26.5	288120000	339250000	409640000	358590000	414860000	446030000	451430000	287280000	289210000	249070000	263880000	296030000	313470000	248750000	255710000	192240000	199940000	331030000	476680000	342880000	174470000	76227000	167860000	190640000	0	0	0	0	0	0	0	0	0	369970000	288500000	340070000	106990000	135630000	0	470980000	759310000	1029300000	1019700000	510880000	344380000	330620000	564120000
Tb927.10.1440	1	8.8	0	0	0	0	0	0	0	0	0	0	0	0	0	0	0	0	0	0	0	0	0	0	0	0	0	0	0	0	0	0	0	0	0	0	0	0	0	0	0	0	0	0	0	0	0	0	0
Tb927.10.14400	2	2.2	0	0	0	0	0	0	0	0	0	0	0	0	0	0	0	0	0	0	0	0	0	0	0	0	0	0	0	0	0	0	0	0	0	0	0	0	0	0	0	0	0	0	0	0	0	0	0
Tb927.10.14420	5	3.7	0	0	0	0	0	0	0	0	0	0	0	0	0	0	0	0	0	0	0	0	0	0	0	0	0	0	0	0	0	0	0	0	0	0	0	0	0	0	0	0	0	0	0	0	0	0	0
Tb927.10.14430	12	13.9	0	14811000	0	0	32981000	32014000	0	0	20879000	24211000	23369000	23290000	24182000	23728000	0	0	0	0	0	0	0	0	0	0	0	0	0	0	0	0	0	0	0	0	0	0	0	0	0	0	0	0	0	0	0	0	0
Tb927.10.14440	5	16.1	0	0	0	0	0	0	0	0	0	0	0	0	0	0	0	0	0	0	0	0	0	0	0	0	0	0	0	0	0	0	0	0	0	0	0	0	0	0	0	0	0	0	0	0	0	0	0
Tb927.10.14460	4	5	0	0	0	0	0	0	0	0	0	0	0	0	0	0	0	0	0	0	0	0	0	0	0	0	0	0	0	0	0	0	0	0	0	0	0	0	0	0	0	0	0	0	0	0	0	0	0
Tb927.10.14470	47	32.5	202830000	236200000	422570000	346660000	315890000	269940000	360090000	351330000	307350000	273480000	284150000	189940000	229050000	171250000	90772000	129980000	79121000	45909000	84621000	74104000	0	0	0	0	0	0	0	0	0	0	0	0	0	0	0	0	0	0	0	0	0	83236000	0	0	0	0	0
Tb927.10.14480	15	20.7	0	0	0	0	0	0	0	0	0	0	0	0	0	0	0	0	0	0	0	0	0	0	0	0	0	0	0	0	0	0	0	0	0	241120000	271330000	254120000	306800000	190730000	0	88207000	230270000	105250000	194180000	231340000	281060000	0	0
Tb927.10.1450	39	52.3	38515000	0	0	0	535440000	53662000	0	96462000	252700000	324930000	458590000	605890000	671880000	866250000	1030300000	1142000000	1109000000	1281000000	1045600000	1301400000	1239900000	1102100000	1175400000	1319400000	1112600000	1076200000	834730000	1065400000	897760000	853980000	893600000	738340000	718170000	535680000	717480000	629900000	645990000	597000000	524580000	619650000	544250000	382270000	441590000	235630000	223590000	156890000	0
Tb927.10.14500	21	68.8	1052500000	588510000	377090000	116930000	147510000	88044000	155270000	167840000	191900000	230280000	229970000	182440000	131140000	86903000	0	83613000	131380000	190200000	216520000	226110000	266310000	269490000	224480000	225360000	247670000	324860000	484030000	849200000	894030000	850410000	1124800000	861570000	737160000	717360000	671900000	725780000	1045000000	1126600000	1351500000	1444200000	1524700000	1357400000	1259000000	1295300000	703390000	650580000	666060000
Tb927.10.14510	25	34.3	129480000	188910000	224250000	142730000	275040000	251460000	269800000	319680000	211560000	201110000	181620000	160420000	181540000	131580000	157190000	106750000	139780000	99300000	61547000	0	0	0	0	0	0	0	0	0	0	0	0	0	0	0	0	0	0	0	0	0	0	0	0	0	0	0	0
Tb927.10.14520	9	27	199500000	97931000	64379000	0	0	0	0	31928000	31877000	0	0	0	0	0	0	0	0	0	0	0	0	0	0	0	0	0	0	0	0	0	0	0	0	0	0	0	0	0	0	0	0	0	0	0	0	0	0
Tb927.10.14530	9	34.6	174850000	214260000	223140000	478890000	274000000	488120000	324160000	481840000	706230000	1025700000	1265800000	1509200000	1671000000	1498600000	1374900000	1367500000	1198400000	757310000	432600000	330240000	177120000	122790000	53362000	54730000	47029000	71308000	56666000	0	0	103450000	0	46570000	64079000	0	0	0	0	111390000	82017000	0	0	0	0	0	0	0	0
Tb927.10.14550	33	45.5	1927100000	2052400000	1810900000	1746400000	1283100000	1139200000	1266600000	1382100000	1314700000	1326400000	1129300000	1080300000	1034000000	818830000	624750000	646490000	717820000	543520000	715130000	382890000	342810000	322630000	278610000	202550000	181160000	165050000	120150000	0	74365000	0	0	0	0	0	0	82096000	131120000	249370000	328030000	389240000	565090000	829190000	1003700000	1092000000	1241800000	1739600000	1943300000
Tb927.10.14560	10	20.9	0	0	0	0	0	0	0	0	0	0	0	0	0	0	0	0	0	0	0	0	0	0	0	0	0	0	0	0	0	0	0	0	0	0	0	0	0	0	0	0	0	0	0	0	0	0	0
Tb927.10.14570	22	40.1	282060000	118420000	125420000	107440000	73868000	143670000	79937000	60166000	72770000	65980000	0	0	43608000	0	0	0	0	0	0	0	0	0	0	0	0	175160000	0	102670000	398430000	727340000	1059800000	187870000	0	0	0	0	0	0	0	0	0	0	0	0	0	0	0
Tb927.11.4820;Tb927.10.14580	6	39.2	0	0	0	0	0	0	0	0	124490000	0	128610000	0	103760000	0	0	0	0	0	0	0	0	40231000	53772000	0	0	0	0	0	0	0	0	0	23384000	0	0	0	0	68633000	50893000	52743000	75530000	193910000	0	0	416630000	297390000	0
Tb927.10.14590	8	17.7	0	0	0	0	0	27998000	0	0	0	0	0	0	0	0	0	0	0	0	0	0	0	0	0	0	0	0	0	0	0	0	0	0	0	0	0	0	0	0	0	0	0	0	0	0	0	0	0
Tb927.10.14710;Tb927.10.14600	16	60.5	6262800000	6533900000	7442700000	4864400000	6450300000	4884300000	6496100000	6284700000	5481900000	4500200000	4385400000	3943200000	3621200000	3233900000	3151000000	2866300000	2345000000	1955300000	2254400000	1497100000	1164400000	1203900000	1063400000	908600000	848900000	794770000	658530000	824740000	827930000	887500000	710330000	525910000	622520000	680840000	777190000	851490000	837730000	1260400000	1218400000	1320000000	1393600000	1749600000	2116500000	2487400000	3351600000	4680600000	6088300000
Tb927.10.14610	28	34	0	112700000	139470000	312990000	189620000	250960000	153610000	177340000	169630000	123010000	170710000	162050000	186330000	109370000	138590000	104280000	217340000	1128000000	1114200000	492880000	107480000	29008000	0	0	0	0	0	0	0	0	0	0	0	0	0	0	0	0	0	0	0	0	0	0	0	0	0
Tb927.10.14640	4	15	0	0	0	0	0	0	0	0	0	0	0	0	0	0	0	0	0	0	0	0	0	0	0	0	0	0	0	0	0	0	0	0	0	169700000	296950000	457790000	669260000	497370000	0	172810000	0	0	0	0	0	276400000	273450000
Tb927.10.14650	4	30.6	0	0	0	0	0	0	0	0	0	0	0	0	0	0	0	0	0	0	0	0	0	0	0	0	0	0	0	0	0	0	0	0	0	0	0	0	0	0	373210000	945530000	759680000	0	0	0	0	0	0
Tb927.10.14680	11	38.4	0	0	71582000	42941000	59072000	93350000	234880000	305390000	283750000	298360000	300930000	255270000	236190000	180990000	168260000	127830000	131050000	88070000	96267000	76644000	48230000	58213000	0	0	0	0	0	0	0	0	0	0	0	0	0	0	0	0	0	0	0	0	0	0	0	0	0
Tb927.10.14690	8	28.2	0	33216000	34659000	41132000	30446000	21842000	0	0	0	0	0	0	0	0	0	0	0	0	0	0	0	0	0	0	0	0	0	0	0	0	0	0	0	0	0	0	0	0	0	0	0	0	0	0	0	0	0
Tb927.10.14700	10	33	286330000	284110000	552710000	364180000	348150000	435790000	442090000	553700000	476870000	400880000	373700000	323260000	322120000	277260000	288190000	434390000	662520000	806370000	509510000	821420000	736240000	751090000	928050000	1562700000	2288600000	2385000000	1658500000	1451300000	1109000000	900060000	600220000	559600000	572210000	631650000	954890000	1080300000	1164200000	1084700000	1064600000	895860000	0	1966700000	1328800000	1909400000	3161600000	4848900000	6261500000
Tb927.10.14720	4	12.8	0	0	0	0	0	0	0	0	0	0	0	0	0	0	0	0	0	0	0	0	0	0	0	0	0	0	0	0	0	0	0	0	0	0	0	0	0	0	0	0	0	0	0	0	0	0	0
Tb927.10.14730;Tb11.v5.1062	23	47.2	0	86543000	0	36524000	100330000	67126000	0	0	0	0	0	0	0	0	0	0	0	0	0	132180000	0	138060000	286670000	458910000	868630000	722020000	723810000	856740000	758360000	432120000	508700000	427890000	0	309160000	493880000	496770000	622500000	479110000	770520000	1892400000	787910000	1112500000	2762700000	1120400000	1390800000	580300000	0
Tb927.10.14740;Tb927.10.14620;Tb11.v5.1063	12	39.7	186310000	251300000	261670000	194280000	234910000	186930000	254310000	257910000	228320000	198960000	174940000	159000000	148400000	120600000	110960000	98801000	96766000	69019000	93748000	64062000	0	0	0	0	0	0	0	0	0	0	0	0	0	0	0	0	0	0	0	0	0	0	0	0	0	0	0
Tb927.10.14750;Tb927.10.14630	13	44.1	0	111680000	0	203110000	141090000	0	207340000	149010000	410350000	488780000	607940000	582660000	564180000	787220000	764990000	868820000	921650000	1086900000	705210000	745410000	716460000	554630000	288340000	194930000	0	0	0	0	0	0	0	0	0	0	0	0	0	57522000	0	0	0	0	0	0	0	230190000	0
Tb927.10.14760	3	14.3	0	0	0	0	0	0	0	0	0	0	0	0	0	0	0	0	0	0	0	0	0	0	0	0	0	0	0	0	0	0	0	0	0	0	0	0	0	0	0	0	0	0	0	0	0	0	0
Tb927.10.14770	21	40.2	295760000	397870000	213200000	370700000	380300000	462500000	331440000	604260000	671450000	547410000	554320000	454470000	463020000	381450000	350300000	262620000	184230000	233270000	198960000	136360000	0	123520000	102620000	136970000	132490000	0	0	0	53350000	143610000	155030000	122350000	0	0	0	0	0	88036000	71887000	194030000	416630000	700570000	960320000	1216100000	1519300000	2024000000	1686400000
Tb927.10.14780	17	63	0	0	0	27842000	48234000	36001000	0	46617000	0	0	0	46593000	0	0	283370000	0	0	0	0	0	0	0	0	0	0	0	0	0	0	0	0	0	0	1370200000	3817000000	1080300000	294200000	0	0	0	0	0	0	0	0	0	0
Tb927.10.14790	22	62.8	0	0	0	0	0	0	0	0	360690000	347970000	409870000	566360000	182440000	227160000	490630000	405540000	39700000	29831000	20662000	70640000	66939000	103770000	147940000	139000000	157410000	187530000	259710000	195480000	205180000	279430000	2013100000	29182000000	76447000000	79642000000	37902000000	8101800000	1613800000	168060000	64560000	178730000	0	41415000	81511000	158380000	105880000	0	3231600
Tb927.10.14810	7	46.2	0	0	0	0	0	0	0	0	0	0	0	0	0	0	0	0	0	0	0	0	0	0	0	0	0	0	0	0	0	0	0	0	0	0	0	0	0	0	0	0	1679100000	4264100000	11788000000	4186400000	2907600000	5833200000	4690500000
Tb927.10.14840;Tb927.10.14830;Tb927.10.14820	22	55.4	4815000000	8971400000	10955000000	11598000000	7334600000	9756500000	5629700000	5132000000	4782700000	4033400000	4170600000	3365900000	3198800000	2395800000	1835700000	1582300000	2119200000	1597500000	2244400000	1073100000	968920000	1027700000	810400000	630170000	508400000	464940000	379380000	180360000	280850000	398410000	225710000	291850000	173890000	0	0	279100000	348390000	538080000	618020000	523460000	585180000	1021200000	917840000	1336200000	1543800000	2824000000	3747000000
Tb927.10.14860	19	27.6	89890000	184700000	123040000	137240000	110930000	169560000	100600000	127570000	110790000	107030000	94938000	115470000	108360000	103590000	105890000	85697000	91417000	0	0	0	0	0	0	0	0	0	0	0	0	0	0	0	0	0	0	0	0	0	0	0	0	0	0	117380000	0	0	0
Tb927.10.14870	12	20.3	0	81745000	74913000	62792000	98025000	0	98779000	96826000	84725000	120770000	126010000	104910000	122590000	97872000	0	65412000	63970000	51551000	0	0	0	0	21034000	0	0	0	0	0	0	0	0	0	0	0	0	0	0	0	0	0	0	0	0	0	0	0	0
Tb927.10.14880	7	9.5	0	0	0	0	0	0	0	0	0	0	0	0	0	0	0	0	0	0	0	0	0	0	0	0	0	0	0	0	0	0	0	0	0	0	0	0	0	0	0	0	0	0	0	0	0	0	0
Tb927.10.1490;Tb11.v5.0875	22	17.2	217390000	572310000	222780000	351560000	383890000	314910000	381720000	309020000	294500000	312670000	329630000	290260000	267760000	180380000	181930000	195760000	211790000	160040000	139260000	72993000	35210000	56038000	68779000	102720000	98056000	108190000	101380000	104560000	0	0	0	0	0	0	0	179930000	143460000	176330000	107220000	0	128330000	229070000	0	0	0	357330000	266050000
Tb927.10.14930	11	53.7	119810000	0	0	0	0	0	0	0	0	0	0	0	0	0	0	0	0	0	0	0	0	0	0	0	0	0	0	0	0	0	0	0	0	0	0	0	0	0	0	0	0	239040000	128830000	216430000	277240000	309410000	0
Tb927.10.14950	12	40.7	56368000	86663000	85845000	68557000	0	0	74133000	91171000	0	83597000	0	0	0	0	0	0	0	0	0	0	0	0	0	0	0	0	0	0	0	0	0	0	0	0	0	0	0	0	0	0	0	0	0	0	0	0	0
Tb927.10.14980	22	46.4	209160000	238980000	317010000	299740000	299510000	314800000	247850000	233020000	128700000	172700000	108070000	127470000	137580000	127710000	126100000	117270000	125340000	141300000	133070000	109580000	111880000	93194000	102090000	115970000	104280000	87089000	74990000	96009000	90167000	55922000	202530000	236050000	213280000	268140000	225290000	233190000	153550000	169110000	234830000	211780000	152820000	0	206890000	314720000	271890000	287390000	298320000
Tb927.10.14990	20	27.7	139970000	204720000	233510000	178960000	269140000	198980000	232960000	162290000	134990000	120660000	138870000	179080000	133940000	89530000	0	0	62040000	76012000	66954000	0	0	0	0	0	0	0	0	0	0	0	0	0	0	0	0	0	0	0	0	0	0	445830000	440480000	0	0	0	181240000
Tb927.10.1500	38	61.1	114580000	279800000	328780000	399800000	259020000	287150000	343990000	299350000	312200000	303310000	296090000	280320000	233880000	223450000	224160000	286510000	344200000	202560000	318520000	119250000	635360000	2958500000	7124000000	8690500000	5098500000	1815500000	828710000	786870000	4721700000	21235000000	32867000000	9937200000	1421000000	297920000	65125000	0	0	0	0	0	0	44826000	1347100000	74773000	82446000	0	174260000
Tb927.10.15000	12	35.3	153060000	129550000	122580000	0	136950000	43239000	0	0	30287000	0	43032000	26342000	29018000	24422000	20269000	18844000	15969000	0	0	0	0	0	0	0	0	0	0	0	0	0	0	85360000	325480000	357570000	164060000	91628000	0	0	0	0	206660000	254530000	153990000	0	0	0	0
Tb927.10.15010	12	33.7	0	28404000	31829000	0	10429000	0	0	42004000	0	0	0	0	0	0	0	0	42939000	21457000	33459000	0	0	0	0	0	0	39721000	29183000	55105000	157120000	190120000	207580000	156340000	53700000	46262000	88863000	94979000	195220000	119670000	150340000	129120000	168580000	78058000	79237000	99454000	0	0	0
Tb927.10.15080	15	11	0	0	0	0	0	0	0	0	0	0	0	0	0	0	0	0	0	0	0	0	0	0	0	0	0	0	0	0	0	0	0	0	0	0	0	0	0	0	0	0	0	0	0	0	0	0	0
Tb927.10.1510	96	48.9	2258700000	2806800000	2938400000	3138600000	2914400000	2496500000	2314400000	2345100000	2152900000	2005600000	1928600000	1545400000	1281700000	1237100000	1022000000	838800000	844820000	642660000	857280000	426800000	445340000	384900000	268280000	173560000	115180000	72968000	35284000	31080000	15121000	19854000	23078000	0	0	57615000	79113000	0	82401000	305390000	314930000	575950000	503750000	1089000000	1375800000	1985200000	1468200000	1379100000	1835100000
Tb927.2.5910;Tb927.10.15120	9	48.3	2159700000	1535200000	1135700000	504390000	0	0	729030000	874350000	799700000	750170000	716890000	651340000	529900000	535750000	511800000	0	445350000	331910000	0	286790000	297820000	0	202070000	196060000	151660000	0	0	0	0	0	0	0	0	0	0	0	0	173450000	161630000	0	0	0	245420000	391010000	0	275920000	1020000000
Tb927.10.15130	10	47.1	0	0	0	0	0	0	0	0	26713000	33562000	0	0	36887000	0	0	0	0	0	0	0	0	0	0	0	0	0	0	0	0	0	0	0	0	0	0	0	0	0	0	384610000	538000000	382120000	0	0	0	0	0
Tb927.10.15140	5	55.6	0	0	0	0	0	0	0	0	0	0	0	0	0	0	0	0	0	0	0	113830000	227890000	212910000	70930000	0	0	0	0	0	0	0	0	0	0	0	0	0	0	0	0	0	0	0	0	0	0	0	0
Tb927.10.15150	5	42.1	0	0	0	0	0	0	0	0	0	0	0	0	0	0	0	0	0	0	0	0	0	0	0	0	0	0	0	0	0	0	0	0	0	0	0	0	0	0	183110000	392580000	723190000	294930000	364220000	312260000	229050000	0	0
Tb927.10.15160	10	12.9	0	0	33548000	22791000	43789000	0	0	0	0	0	0	0	0	0	0	0	0	0	0	0	0	0	0	0	0	0	0	0	0	0	0	0	0	0	0	0	0	0	0	0	0	0	0	0	0	0	0
Tb927.10.15170	16	24.6	87798000	81904000	0	79380000	122740000	171860000	124920000	121980000	94518000	76380000	77166000	91043000	76227000	86913000	60995000	71033000	65222000	63784000	69885000	43612000	44635000	50593000	54814000	62536000	0	0	0	0	0	0	0	0	0	0	0	0	0	0	0	0	0	0	0	0	0	0	0
Tb927.10.15180	14	36.6	249730000	370190000	395020000	304550000	246680000	295330000	248560000	482250000	470440000	541270000	650970000	621540000	687960000	844580000	790660000	804210000	902030000	1029800000	832020000	1142900000	1448100000	3159100000	11059000000	13278000000	6361100000	2287600000	773080000	366740000	237230000	96943000	169760000	200630000	168620000	100680000	188940000	0	226500000	284990000	270610000	226710000	136390000	340760000	448560000	606900000	568380000	774540000	737190000
Tb927.10.15190	1	2.7	0	0	0	0	0	0	0	0	0	0	0	0	0	0	0	0	0	0	0	0	0	0	0	0	0	0	0	0	0	0	0	0	0	0	0	0	0	0	0	0	0	0	0	0	0	0	0
Tb927.10.1520	8	40.9	0	0	0	0	0	0	0	0	0	0	0	0	0	0	0	0	0	0	0	0	0	0	0	0	0	0	0	0	0	0	0	0	0	0	0	0	0	123890000	529240000	1007800000	979890000	549110000	203500000	162230000	0	0	0
Tb927.10.15210	9	47.4	0	0	0	0	0	0	0	30938000	34646000	41517000	30493000	48317000	0	0	0	0	47756000	46051000	46469000	51309000	60712000	59120000	0	0	0	0	0	0	0	0	0	0	0	0	0	0	0	0	0	0	0	0	0	0	0	0	0
Tb927.10.15220	2	9.3	0	0	0	0	0	0	0	0	0	0	0	0	0	0	0	0	0	0	0	0	0	0	0	0	0	0	0	0	0	0	0	0	0	0	0	0	0	0	0	0	0	0	0	0	0	0	0
Tb927.10.15230	11	38.9	0	0	0	0	0	0	0	0	0	0	0	0	0	0	0	0	0	0	0	0	0	0	0	0	0	0	0	0	0	0	0	0	0	0	0	0	0	0	0	309310000	354320000	0	0	251000000	483000000	657870000	653120000
Tb927.10.15280;Tb11.v5.0999	14	14.2	0	59764000	45371000	42046000	38578000	0	0	38846000	33866000	39798000	0	0	0	0	0	0	0	0	0	0	0	0	0	0	0	0	0	0	0	0	0	0	0	0	0	0	0	0	0	0	0	0	0	0	0	0	0
Tb927.10.15290	22	15.9	36537000	50698000	42308000	85133000	40267000	63175000	0	0	0	0	0	41457000	0	0	0	0	0	0	0	0	0	0	0	0	0	0	0	0	0	0	0	0	0	0	0	0	0	0	0	0	0	0	0	0	0	0	0
Tb927.10.15300;Tb11.v5.0515	6	7.1	0	0	0	0	0	0	0	0	0	0	0	0	0	0	0	0	0	0	0	0	0	0	0	0	0	0	0	0	0	0	0	0	0	0	0	0	0	0	0	0	0	0	0	0	0	0	0
Tb927.10.15310	11	32.6	0	38146000	0	0	42019000	19693000	0	0	42386000	38445000	39974000	38370000	43864000	0	0	38702000	40844000	52909000	0	70535000	79349000	0	84815000	70654000	87299000	75574000	0	71814000	51074000	59335000	84466000	0	0	0	0	54396000	84957000	45756000	60548000	64409000	94414000	0	0	0	0	0	0
Tb927.10.15330;Tb11.v5.0348	27	53.9	0	0	49837000	0	99925000	15376000	0	0	69441000	55453000	48072000	65087000	0	0	0	17863000	0	0	31865000	0	0	0	0	0	43403000	40976000	29656000	23903000	121460000	555300000	3556900000	6054700000	3055600000	1043600000	239350000	0	0	0	0	0	0	0	0	0	0	0	0
Tb927.10.15350	4	20.1	295820000	140860000	53559000	0	0	0	0	113300000	101390000	161340000	172380000	181040000	113350000	138110000	114450000	0	0	0	69796000	0	0	0	0	0	0	0	0	0	0	0	0	0	0	0	0	0	0	0	0	0	0	0	0	0	0	0	0
Tb927.10.15360	25	18.3	63356000	72734000	80518000	156690000	80852000	85240000	91725000	66793000	66178000	51041000	62456000	43771000	39763000	40199000	60434000	33545000	33663000	28590000	44452000	44296000	46752000	50246000	47840000	58397000	86261000	92226000	41842000	0	40856000	36825000	62190000	0	0	0	0	0	0	78924000	0	0	0	0	0	0	0	0	0
Tb927.10.1540	7	17	0	0	0	0	0	0	0	0	0	0	0	0	0	0	0	0	0	0	0	0	0	0	0	0	0	0	0	0	0	0	0	0	0	0	0	0	0	0	0	0	0	0	0	0	0	0	0
Tb927.10.15400;Tb11.v5.0787	8	5.4	0	0	0	0	0	0	0	0	0	0	0	0	0	0	0	0	0	0	0	0	0	0	0	0	0	0	0	0	0	0	0	0	0	0	0	0	0	0	0	0	0	0	0	0	0	0	0
Tb927.10.15410	16	56	2443500000	3164900000	3372200000	2514200000	3873300000	7714200000	14945000000	19139000000	21391000000	24949000000	26623000000	23300000000	21266000000	18778000000	14533000000	12576000000	12144000000	10391000000	9154100000	7844500000	5813400000	4998300000	5841900000	4166800000	3330900000	2692400000	2353700000	2128700000	1896900000	2239500000	2417100000	2950100000	3729000000	3877200000	3833400000	4424700000	9849500000	20832000000	30995000000	58680000000	78214000000	64205000000	35536000000	28985000000	34743000000	46470000000	53123000000
Tb927.10.15420	11	28.2	0	0	0	0	0	0	0	0	0	53179000	55789000	0	62300000	88785000	80697000	0	66581000	0	0	0	0	0	0	68297000	0	59280000	0	88250000	104020000	115780000	136280000	102400000	73030000	0	0	109920000	368700000	280730000	0	0	0	0	0	0	0	0	0
Tb927.10.15430	9	24.5	0	57262000	57824000	0	0	0	37474000	41238000	47240000	33808000	50259000	0	0	0	0	0	34764000	0	0	0	0	0	0	0	0	0	0	59840000	39782000	0	0	0	0	0	0	0	0	0	0	0	0	0	0	0	0	0	0
Tb927.10.15440	8	28.1	0	37916000	33989000	32202000	21050000	0	34870000	0	0	0	0	0	0	0	0	0	0	0	0	0	0	0	0	0	0	0	0	0	0	0	0	0	0	0	0	0	0	0	0	0	0	0	0	0	0	0	0
Tb927.10.15460	2	6.2	0	0	0	0	0	0	0	0	0	0	0	0	0	0	0	0	0	0	0	0	0	0	0	0	0	0	0	0	0	0	0	0	0	0	0	0	0	0	0	0	0	0	0	0	0	0	0
Tb927.10.15470	10	32.4	0	0	0	0	0	0	0	0	0	0	0	0	0	0	0	0	0	0	0	0	0	0	0	0	0	0	0	0	0	0	0	0	0	0	0	0	0	0	0	0	0	0	0	0	0	0	0
Tb927.10.15490	8	33.7	0	0	0	0	0	0	0	0	0	0	0	0	0	0	0	0	0	0	0	0	0	0	0	0	0	0	0	58489000	271890000	310810000	239180000	65377000	0	0	0	0	0	0	0	0	0	0	0	0	0	0	0
Tb927.10.1550	29	59.3	162460000	239700000	262040000	653280000	344730000	609280000	259390000	609130000	835920000	1271400000	1486400000	1264300000	1809400000	2151200000	1697100000	1355300000	894460000	425550000	248020000	139360000	89717000	85619000	99351000	59112000	139520000	76846000	51455000	17503000	0	24017000	0	0	0	17302000	32694000	38092000	133220000	293400000	229660000	249440000	211000000	162010000	0	0	0	0	249140000
Tb927.10.15500	4	27.4	0	0	0	0	0	0	0	0	0	0	0	0	0	0	0	0	0	0	0	0	0	0	0	0	0	0	0	0	0	0	0	0	0	0	0	0	0	94168000	271740000	333170000	231800000	0	0	0	0	0	0
Tb927.10.15510	4	14.4	0	0	0	0	0	0	0	0	0	0	0	0	0	0	0	0	0	0	0	0	0	0	0	0	0	0	0	0	0	0	0	0	0	0	0	0	0	0	0	0	0	0	0	0	0	0	0
Tb927.10.15520	28	43	143440000	144630000	79124000	106310000	101300000	61145000	112250000	89355000	93385000	109930000	83066000	89132000	143950000	400360000	759980000	926820000	612050000	272300000	74705000	37689000	0	0	0	0	0	0	0	0	0	0	0	0	0	0	0	0	0	0	0	0	0	0	0	0	0	0	0
Tb927.10.15530;Tb11.v5.0748	25	41	275250000	283290000	271710000	56379000	300360000	239300000	216390000	245910000	263920000	245570000	274110000	232120000	249780000	219060000	184500000	224740000	211200000	227040000	174130000	158990000	101480000	101390000	0	90022000	114670000	74157000	90700000	85573000	186140000	471160000	1535800000	1648500000	898570000	260500000	133810000	117610000	0	0	0	0	0	0	0	0	0	0	0
Tb927.10.15540;Tb11.v5.0651	12	18.8	0	0	0	0	0	0	0	0	0	0	0	0	0	0	0	0	0	0	0	0	0	0	0	0	0	0	0	0	0	0	0	0	0	0	0	0	0	0	0	0	0	0	0	0	0	0	0
Tb927.10.15570	5	11.7	0	0	0	0	0	0	0	0	0	0	0	0	0	0	0	0	0	0	0	0	0	0	0	0	0	0	0	0	0	0	0	0	0	0	0	0	0	0	0	0	0	0	0	0	0	0	0
Tb927.10.15580	3	23.1	0	0	0	0	0	0	0	0	0	0	0	0	0	0	0	0	0	0	0	0	0	0	0	0	0	0	0	0	0	0	0	0	0	0	0	0	163970000	0	0	0	0	0	0	0	0	0	0
Tb927.10.15590	7	55.6	0	0	0	0	0	0	0	0	0	0	0	0	0	0	0	0	0	0	0	0	0	0	0	0	0	0	0	0	0	0	0	0	0	0	0	0	0	0	0	0	683790000	1376400000	1171600000	694500000	347590000	0	0
Tb927.10.1560	27	39.8	285220000	425240000	384120000	433740000	458910000	444950000	444060000	463770000	418330000	397190000	353210000	329660000	290770000	224560000	169160000	202560000	196390000	174160000	212990000	138420000	139030000	108060000	67724000	37090000	0	0	0	0	0	0	0	0	0	0	0	0	0	200330000	0	0	100990000	0	0	0	0	0	0
Tb927.10.15610	1	2.8	0	0	0	0	0	0	0	0	0	0	0	0	0	0	0	0	0	0	0	0	0	0	0	0	0	0	0	0	0	0	0	0	0	0	0	0	0	0	0	0	0	0	0	0	0	0	0
Tb927.10.15640	12	29	0	0	0	0	43520000	39050000	40181000	0	0	0	0	0	0	0	0	0	0	0	0	0	0	0	0	0	0	58295000	62766000	0	0	0	0	0	0	0	0	0	0	0	0	0	0	0	0	0	0	0	0
Tb927.10.15660	19	28.2	77844000	80355000	56138000	69644000	24815000	0	0	0	0	0	0	0	0	0	0	0	0	0	0	0	0	0	0	0	0	0	0	0	0	0	0	0	0	0	0	0	0	75812000	0	0	0	0	0	0	0	0	0
Tb927.10.15680	4	2.2	0	0	0	0	0	0	0	0	0	0	0	0	0	0	0	0	0	0	0	0	0	0	0	0	0	0	0	0	0	0	0	0	0	0	0	0	0	0	0	0	0	0	0	0	0	0	0
Tb927.10.15690	3	23	0	0	0	0	0	0	0	0	0	0	0	0	0	0	0	0	0	0	0	0	0	0	0	0	0	0	0	0	0	0	0	0	0	0	0	0	0	0	0	0	0	0	0	0	0	0	0
Tb927.10.15700	12	37.3	0	0	0	0	0	0	0	0	0	0	0	0	0	0	0	0	0	0	0	0	0	0	0	0	0	0	0	0	0	0	0	0	0	0	0	0	0	0	0	0	0	0	0	0	0	0	0
Tb927.10.15710	11	38.7	143480000	187690000	246960000	172080000	194370000	135000000	157070000	143340000	119590000	108540000	96057000	79434000	80114000	72864000	65422000	75483000	67276000	50955000	51836000	0	0	0	0	0	0	0	0	0	0	0	0	0	0	0	0	0	0	0	0	0	0	0	0	0	0	0	0
Tb927.10.15720	20	54.1	160110000	296630000	187460000	314390000	255370000	326240000	266390000	458310000	512480000	923660000	1040800000	977410000	1264400000	860350000	826950000	684120000	507050000	292310000	179660000	68051000	88746000	68322000	53721000	36514000	29727000	28081000	18232000	0	0	0	0	0	0	0	0	0	0	0	0	0	0	58428000	0	0	0	0	279620000
Tb927.10.15730;Tb11.v5.0440	11	4	0	0	0	0	0	0	0	0	0	0	0	0	0	0	0	0	0	0	0	0	0	0	0	0	0	0	0	0	0	0	0	0	0	0	0	0	0	0	0	0	0	0	0	0	0	0	0
Tb927.10.15740	12	37.5	0	0	53523000	0	45660000	0	50205000	0	0	0	0	0	0	0	0	0	0	0	76711000	60807000	0	40995000	30674000	24668000	0	0	0	0	0	0	0	0	0	0	0	0	0	0	0	0	0	0	0	0	0	0	0
Tb927.10.15750	19	24.1	0	0	0	0	0	0	0	0	0	0	0	0	0	0	0	0	0	0	0	0	0	0	0	0	0	0	0	0	0	0	0	0	0	0	0	0	0	0	0	0	0	0	0	0	0	0	0
Tb927.10.15760	23	67.3	402080000	499870000	485420000	362620000	638590000	451320000	501250000	502490000	485650000	412600000	423590000	366420000	382480000	399170000	307790000	290390000	263560000	262530000	247080000	176340000	127540000	182060000	155620000	148350000	202980000	340870000	298040000	205140000	101900000	0	0	0	0	53511000	62200000	0	0	65951000	0	56782000	100640000	246880000	305860000	314400000	267840000	376320000	479710000
Tb927.10.15790	7	51	87721000	59964000	77034000	51980000	54976000	48795000	29231000	22465000	26159000	0	46423000	0	0	0	0	0	0	0	0	0	0	0	0	0	0	0	0	0	0	0	0	0	0	0	0	0	0	0	92211000	0	795460000	985110000	985870000	1169000000	1058000000	875690000	556040000
Tb927.10.1580	7	59.6	164700000	230480000	144620000	145830000	210040000	166610000	0	144540000	101660000	118060000	0	0	0	0	0	0	0	0	0	0	0	0	0	0	0	0	0	0	0	0	0	0	0	0	0	0	0	0	0	0	0	0	0	0	0	0	0
Tb927.10.15800	12	29.5	0	0	0	0	0	0	0	0	0	0	0	0	0	0	0	0	0	0	0	0	93360000	320030000	369850000	177040000	0	0	0	0	0	0	0	0	0	0	0	0	0	0	0	0	0	0	0	0	0	0	0
Tb927.10.15810	4	24.2	0	0	0	0	0	0	0	0	0	0	0	0	0	0	0	0	0	0	0	0	0	0	0	0	0	0	0	0	0	0	0	0	0	0	0	0	0	0	0	0	0	0	0	0	0	0	0
Tb927.10.15830	4	16.9	0	29681000	0	0	34671000	50351000	75139000	74206000	64350000	42279000	51273000	30597000	0	0	0	0	0	0	0	0	0	0	0	0	0	0	0	0	0	0	0	0	0	0	0	0	0	0	0	0	0	0	0	0	0	0	0
Tb927.10.15840;Tb11.v5.0428	6	9.6	0	39011000	0	0	0	0	0	0	0	0	0	0	0	0	0	0	0	0	0	0	0	0	0	0	0	0	0	0	0	0	0	0	0	0	0	0	0	0	0	0	0	0	0	0	0	0	0
Tb927.10.15860	2	16.7	0	0	0	0	0	0	0	0	0	0	0	0	0	0	0	0	0	0	0	0	0	0	0	0	0	0	0	0	0	0	0	0	0	0	0	0	0	0	0	0	0	0	0	0	0	0	0
Tb927.10.15870	3	16.6	0	0	0	0	0	36879000	39667000	25631000	22657000	0	0	0	0	0	0	0	0	0	0	0	0	0	0	0	0	0	0	0	0	0	0	0	0	0	0	37229000	51274000	0	0	0	0	0	0	0	0	0	0
Tb927.9.15210;Tb927.10.1590	3	27.5	297750000	136150000	68018000	353600000	126500000	273860000	175990000	192960000	100680000	221780000	232030000	178930000	128410000	112080000	71096000	0	0	0	0	0	0	0	0	0	0	0	0	0	0	0	0	0	0	0	0	0	0	155940000	199830000	0	0	0	0	0	0	372070000	679680000
Tb927.10.15960	10	54.3	0	0	0	0	0	0	0	0	0	0	0	0	0	0	0	0	0	0	0	0	0	0	0	0	0	0	0	0	0	0	0	0	0	0	0	0	0	0	0	0	0	0	0	0	187570000	303130000	428390000
Tb927.10.15970;Tb11.v5.0306	4	10.5	0	0	0	0	0	0	0	0	0	0	0	0	0	0	0	0	0	0	0	0	0	0	0	0	0	0	0	0	0	86332000	0	0	0	0	0	0	0	0	0	0	0	0	0	0	0	0	0
Tb927.10.16020	5	20.8	0	0	0	0	0	0	0	0	0	0	0	0	0	0	0	0	0	0	0	0	0	0	0	0	0	0	0	0	0	0	0	0	0	0	0	0	0	0	0	0	0	0	0	0	0	0	0
Tb927.10.16030	9	32.6	0	0	0	0	0	0	0	0	0	0	0	0	0	0	0	0	0	0	0	0	0	0	0	0	0	0	0	0	0	0	0	0	0	0	63879000	200380000	207140000	132510000	0	0	0	0	0	0	0	0	0
Tb927.10.16040	7	13.4	0	0	0	0	0	0	0	0	0	0	0	0	0	0	0	0	0	0	0	0	0	0	0	0	0	0	0	0	0	0	0	0	0	0	0	0	0	0	0	0	0	0	0	0	0	0	0
Tb927.10.16060	6	41.7	0	0	0	0	0	0	0	0	0	0	0	0	0	0	0	0	0	0	0	0	0	0	0	0	0	0	0	0	0	0	0	0	0	0	0	0	0	0	0	0	256500000	551880000	698160000	1115000000	1250700000	1587600000	1327700000
Tb927.10.16090	9	14.3	0	0	0	0	0	0	0	0	0	0	0	0	0	0	0	0	0	0	0	0	0	0	0	0	0	0	0	0	0	0	0	0	0	0	0	0	0	0	0	0	0	0	0	0	0	0	0
Tb927.10.16100;Tb11.v5.0411	22	67.8	0	0	55879000	45675000	61198000	31777000	52226000	81752000	114550000	131360000	111180000	116060000	49767000	58158000	65474000	84546000	89603000	89791000	0	0	0	0	26122000	50172000	62982000	0	283060000	1332400000	3256800000	5153700000	10100000000	7619700000	4024000000	1136000000	532690000	455190000	311140000	325990000	0	74314000	0	0	0	0	0	0	0
Tb927.10.16120	29	74.7	0	19922000	0	0	0	0	258780000	540970000	1025900000	1819100000	1923100000	2961800000	3744900000	3474800000	5101000000	5460800000	7245300000	7647900000	5121300000	5853600000	3562000000	1897900000	519170000	125590000	29846000	0	0	0	0	86647000	0	0	0	0	0	0	0	0	0	0	0	0	0	0	0	0	0
Tb927.10.16180	10	48.2	0	0	0	0	0	0	0	0	0	0	0	0	0	0	0	0	0	0	0	0	0	0	0	0	0	0	0	0	0	0	0	0	0	91664000	311640000	565120000	339960000	146880000	0	0	0	0	0	0	0	0	0
Tb927.10.16190;Tb927.10.15990	25	23.6	0	0	0	0	0	0	0	0	0	0	0	0	0	0	0	0	0	0	0	0	0	0	0	0	0	0	0	0	0	0	0	0	0	0	0	0	0	0	0	0	0	0	0	0	0	0	0
Tb927.10.1620;Tb11.v5.0643	22	50.3	0	0	896960000	413540000	78509000	275620000	0	0	264030000	0	0	0	0	0	0	0	0	0	0	0	0	0	0	0	0	0	0	0	0	0	519020000	1031800000	2145700000	1686600000	1186100000	708930000	446750000	468770000	1126800000	0	489570000	439230000	764730000	1363700000	1632700000	1511000000	841200000
Tb927.10.1630	39	55.9	0	13413000	19197000	0	0	4186200	8429600	52983000	65567000	25088000	61411000	66299000	32838000	14498000	46988000	50695000	18293000	2923900	10422000	0	0	0	9037900	6250700	0	8849300	22003000	27946000	10657000	56111000	1346100000	8007300000	8277500000	4165300000	575110000	160070000	0	29359000	0	13636000	0	0	0	0	0	0	0
Tb927.10.1660	5	14.9	73967000	109690000	149740000	111570000	174790000	115440000	0	0	80018000	0	0	0	0	0	0	0	0	0	0	0	0	0	0	0	0	0	0	0	0	0	0	0	0	0	0	0	0	0	0	0	0	0	0	0	0	0	0
Tb927.10.1690	9	39.7	0	0	0	0	0	0	0	0	0	0	0	0	0	0	0	0	0	0	0	0	0	0	0	0	0	0	0	0	0	46133000	124540000	100120000	0	0	105420000	224940000	264610000	129070000	0	0	0	143210000	207390000	134900000	112230000	0	86294000
Tb927.10.170	27	59	0	0	52858000	0	112760000	237780000	163260000	450080000	533220000	656480000	866240000	907930000	1017200000	974410000	1110400000	1112500000	1237700000	1523300000	1095200000	1386000000	1223600000	1148600000	1237300000	1143100000	932650000	756590000	651160000	603960000	486960000	365370000	504060000	507450000	347370000	571850000	761470000	628030000	814960000	688600000	930760000	1186800000	1633500000	2239000000	2140700000	3083400000	2886600000	3615900000	3010100000
Tb927.10.1710	2	4.4	0	0	0	0	0	0	0	0	0	0	0	0	0	0	0	0	0	0	0	0	0	0	0	0	0	0	0	0	0	0	0	0	0	0	0	0	0	0	0	0	0	0	0	0	0	0	0
Tb927.10.1720	20	33.7	0	82069000	110160000	63960000	94705000	162530000	129190000	233850000	262910000	240390000	307910000	275210000	225900000	176410000	137810000	127260000	115420000	127240000	0	54300000	0	0	0	0	0	0	0	0	0	0	0	0	0	0	0	0	0	0	0	0	196770000	0	352500000	0	0	0	0
Tb927.10.1730	15	51.5	134620000	157070000	186280000	162440000	264200000	234390000	190750000	183450000	163340000	138570000	174460000	150540000	162460000	138430000	114470000	125690000	107790000	96693000	116930000	105950000	77328000	63452000	0	46029000	0	78193000	0	27860000	0	0	0	0	0	0	0	0	0	98137000	182870000	0	0	0	0	0	0	0	0
Tb927.10.1740	9	26.7	0	0	0	0	0	0	0	0	0	0	0	0	0	0	0	0	0	0	0	0	0	0	0	0	0	0	0	0	0	0	0	0	0	0	0	0	0	0	0	0	0	0	0	0	0	0	0
Tb927.10.1750	2	8.3	0	0	0	0	0	0	0	0	0	0	0	0	0	0	0	0	0	0	0	0	0	0	0	0	0	0	0	0	0	0	0	0	0	0	0	0	0	0	0	0	0	0	0	0	0	0	0
Tb927.10.1770	3	18.2	0	0	0	0	0	0	0	0	0	0	0	0	0	0	0	0	0	0	0	0	0	0	0	0	0	0	0	0	0	0	0	0	0	0	0	0	0	0	0	0	0	0	0	0	0	0	0
Tb927.10.180	18	61.3	271150000	271590000	532540000	411230000	664230000	389870000	394260000	266490000	223440000	183450000	169540000	152570000	148570000	0	0	0	104620000	118660000	1034200000	4337000000	6288200000	3257400000	1176200000	302570000	86957000	0	0	0	0	0	0	0	0	0	0	0	0	0	0	0	0	0	0	0	0	182570000	239200000
Tb927.10.1810	4	61.3	0	0	0	0	0	0	0	0	0	0	0	0	0	0	0	0	0	0	0	0	0	0	0	0	0	0	0	0	0	0	0	0	0	0	0	0	0	0	0	0	0	0	0	0	0	0	0
Tb927.10.1820	2	12.1	0	0	0	0	0	0	0	0	0	0	0	0	0	0	0	0	0	0	0	0	0	0	0	0	0	0	0	0	0	0	0	0	0	0	0	0	0	0	0	0	0	0	0	0	0	0	0
Tb927.10.1830	11	49.6	0	118980000	121930000	97417000	108970000	102760000	88922000	112590000	132690000	105680000	92499000	101400000	103320000	89964000	87849000	117750000	64706000	61122000	67933000	53140000	0	0	0	0	0	0	0	0	0	0	0	0	0	55014000	146520000	346930000	324750000	333280000	370390000	250090000	241680000	0	0	0	0	0	0
Tb927.10.1840	7	21.5	0	0	0	0	0	0	0	0	0	0	0	0	0	0	0	0	0	0	0	0	0	0	0	0	0	0	0	0	0	0	0	0	0	0	0	0	0	0	0	0	0	0	0	0	0	0	0
Tb927.10.1850	2	6	0	0	0	0	0	0	0	0	0	0	0	0	0	0	0	0	0	0	0	0	0	0	0	0	0	0	0	0	0	0	0	0	0	0	0	0	0	0	0	0	0	0	0	0	0	0	0
Tb927.10.1860	7	22.5	0	0	51352000	76528000	91925000	101420000	0	0	70048000	69617000	55643000	52875000	44199000	0	60090000	0	0	0	0	0	0	0	0	0	0	0	0	0	0	0	0	0	0	0	0	0	0	0	0	0	0	0	0	121820000	190540000	0	0
Tb927.10.1870	5	28.2	0	59525000	44577000	29012000	46471000	42189000	69624000	91655000	81598000	58480000	34699000	0	0	0	0	0	0	0	0	0	0	0	0	0	0	0	0	0	0	0	0	0	0	0	0	0	0	0	0	0	0	0	0	0	0	0	0
Tb927.10.1890	41	33.3	70291000	154740000	156520000	222410000	167040000	182710000	192150000	151340000	127360000	140860000	123550000	115460000	87526000	49537000	80213000	46555000	65160000	50896000	168570000	533640000	624990000	320990000	102070000	30842000	0	0	0	0	0	0	0	0	0	0	0	0	0	0	0	0	0	0	0	0	0	0	0
Tb927.10.190;REV__Tb927.3.5050	12	36	0	0	0	0	0	0	0	0	0	0	0	0	0	0	0	0	0	0	0	0	0	0	0	0	0	0	0	0	0	0	0	0	0	0	0	0	0	0	0	0	0	0	0	0	0	0	0
Tb927.10.1900	18	27.4	0	0	0	0	0	0	81314000	111890000	102150000	113380000	118050000	107170000	113640000	0	0	0	0	0	0	0	36799000	48546000	0	0	0	0	0	0	0	0	0	0	0	0	0	0	0	0	0	0	0	0	105370000	0	0	0	0
Tb927.10.1930	22	39.1	0	0	0	0	0	0	0	0	0	0	0	0	0	0	0	0	0	0	0	0	0	0	190450000	615610000	802120000	581980000	207040000	0	0	0	0	0	0	0	0	0	0	0	0	0	0	0	0	0	0	0	0
Tb927.10.1950	15	26.9	0	0	0	0	54417000	0	0	0	0	0	0	0	0	0	0	0	0	0	0	0	0	0	0	0	0	0	0	0	0	0	0	189280000	78594000	0	0	0	0	0	0	0	0	0	0	0	0	0	0
Tb927.10.1960	21	31.4	51359000	65403000	65046000	68020000	64507000	107560000	72682000	97976000	122970000	134130000	139240000	131930000	138330000	123110000	117260000	114790000	117390000	147240000	96874000	118590000	112520000	103280000	91380000	96212000	0	0	0	0	0	0	0	0	0	0	0	0	0	0	0	0	0	0	0	0	0	0	0
Tb927.10.1970	34	28.8	313220000	344100000	330360000	317270000	348030000	398860000	254740000	246510000	255500000	248140000	291370000	191730000	265920000	316210000	159780000	104440000	0	0	0	0	0	0	0	0	0	0	0	0	0	0	557390000	384540000	0	137810000	92661000	251910000	135700000	188740000	336230000	343590000	382790000	0	0	475310000	837090000	808870000	693720000
Tb927.10.1980;Tb11.v5.0642	10	20.8	0	0	0	0	0	0	0	0	0	0	0	0	0	0	0	0	0	0	0	0	0	0	0	0	0	0	0	0	0	0	0	0	0	0	0	0	0	0	0	0	0	0	0	0	0	0	0
Tb927.10.1990;Tb11.v5.0641	37	49.8	120230000	154790000	125590000	102510000	226050000	296570000	334990000	193440000	168800000	164750000	243670000	226330000	147840000	87841000	80046000	89510000	102810000	132720000	99569000	0	0	0	0	0	0	0	0	0	0	0	0	0	0	0	0	0	0	0	0	0	0	0	0	0	0	0	0
Tb927.10.20	1	2.8	0	0	0	0	0	0	0	0	0	0	0	0	0	0	0	0	0	0	0	0	0	0	0	0	0	0	0	0	0	0	0	0	0	0	0	0	0	0	0	0	0	0	0	0	0	0	0
Tb927.10.2000	3	6.3	0	0	0	0	0	0	0	0	0	0	0	0	0	0	0	0	0	0	0	0	0	0	0	0	0	0	0	0	0	0	0	0	0	0	0	0	0	0	0	0	0	0	0	0	0	0	0
Tb927.10.2010	34	77.5	0	0	0	0	0	0	0	0	0	0	0	0	0	0	0	0	0	0	0	0	0	0	0	0	0	0	0	0	0	0	0	0	0	0	0	0	0	0	0	0	0	0	0	0	0	0	0
Tb927.10.2020	34	77.1	0	0	0	0	0	0	0	0	0	0	0	0	0	0	0	0	0	0	0	0	0	0	0	0	0	0	0	0	0	0	0	0	0	0	0	0	0	0	0	0	0	0	0	0	0	0	0
Tb927.10.2030	8	17.1	0	0	0	0	0	0	0	0	0	0	0	0	0	0	0	0	0	0	0	0	0	0	0	0	0	0	0	0	0	0	0	0	0	0	0	0	0	0	0	0	0	0	0	0	0	0	0
Tb927.10.2040	22	30.6	130550000	151730000	147280000	143360000	152310000	171790000	116110000	110910000	109110000	76152000	78824000	79055000	88085000	0	0	0	0	0	0	0	0	0	0	0	0	0	0	0	0	0	0	0	0	0	0	0	0	0	0	0	0	0	0	0	0	0	0
Tb927.10.2050	6	24	0	0	0	0	0	0	0	0	0	0	0	0	0	0	0	0	0	0	0	0	0	0	0	0	0	0	0	0	0	0	0	0	0	0	0	0	0	0	0	0	0	0	0	0	0	0	0
Tb927.10.2060	17	20.9	0	0	0	42919000	58560000	59085000	59089000	33175000	0	0	0	0	0	0	0	0	0	0	0	0	0	0	0	0	0	0	0	0	0	0	0	0	0	0	0	0	0	0	0	0	0	0	0	0	0	0	0
Tb927.10.2070	2	10.6	0	36212000	0	24273000	0	18103000	0	0	0	0	0	0	0	0	0	0	0	0	0	0	0	0	0	0	0	0	0	0	0	0	0	0	0	0	0	0	0	0	0	0	0	0	0	0	0	0	0
Tb927.10.2080	3	12.4	0	0	0	0	0	0	0	0	0	0	0	0	0	0	0	0	0	0	0	0	0	0	0	0	0	0	0	0	0	0	0	0	0	0	0	0	0	0	0	0	0	0	0	0	0	0	0
Tb927.10.2090	23	75	0	0	0	0	0	0	0	0	0	0	0	0	0	0	0	0	0	0	0	0	0	0	0	0	0	0	0	0	0	0	0	0	0	0	0	0	0	0	0	0	0	0	0	0	0	0	0
Tb927.10.210	4	10.8	0	0	70101000	67100000	96630000	0	86932000	80039000	62364000	48647000	39293000	45168000	43090000	35028000	29090000	0	24823000	35514000	38868000	0	0	0	0	0	0	0	0	0	0	0	0	0	0	0	0	0	0	0	0	0	0	0	0	0	0	0	0
Tb927.10.2120	4	27.3	0	0	0	0	0	0	0	0	0	0	0	0	0	0	0	0	0	0	0	0	0	0	0	0	0	0	0	0	0	0	0	0	0	0	0	0	0	0	74565000	0	0	0	0	0	0	0	0
Tb927.10.2130	8	9	0	44663000	29908000	44760000	0	0	37481000	44965000	44588000	0	0	38914000	35377000	0	0	0	0	0	0	0	0	0	0	0	0	0	0	0	0	0	0	0	0	0	0	0	0	0	0	0	0	0	0	0	0	0	0
Tb927.10.2190	10	39.5	0	0	0	81033000	119350000	81486000	0	0	0	0	65602000	0	0	0	97596000	0	0	0	0	0	0	0	0	0	0	0	0	172470000	411070000	389420000	370050000	186190000	124210000	168220000	121900000	0	0	0	0	0	0	0	0	0	0	0	0
Tb927.10.6370;Tb927.10.220	2	28	0	0	0	0	0	0	0	0	0	0	0	0	0	0	0	0	0	0	0	0	0	0	0	0	0	0	0	0	0	0	0	0	0	0	0	0	0	0	0	0	0	0	0	0	0	0	0
Tb927.10.2200	7	24.3	0	0	0	0	0	0	0	35335000	47425000	48450000	44452000	66618000	67145000	90601000	120040000	114940000	183350000	196440000	164930000	203160000	203220000	194450000	149500000	66647000	78668000	0	0	0	0	0	0	0	0	0	0	0	0	0	0	0	0	0	0	0	0	0	0
Tb927.10.2210;Tb11.v5.0701	7	13.4	0	49322000	0	0	0	0	29242000	38420000	42567000	40793000	46767000	41106000	38449000	33995000	22890000	28487000	36122000	0	30679000	41713000	48509000	41475000	38879000	33424000	0	0	0	0	21032000	31677000	40354000	35835000	0	0	0	0	0	0	0	0	0	0	0	0	0	0	0
Tb927.10.2230	10	18.7	0	0	0	0	0	0	0	0	0	0	0	0	0	0	0	0	0	0	0	0	0	0	0	0	0	0	0	0	0	0	88355000	65366000	47465000	0	0	0	0	0	0	0	0	0	0	0	0	0	0
Tb927.10.2240	20	36.9	152020000	174680000	272390000	188990000	344780000	191030000	310740000	327640000	332340000	313210000	289950000	234700000	272570000	253100000	309540000	279280000	282250000	333300000	304890000	229640000	244640000	209140000	0	117820000	117990000	0	0	0	0	0	0	0	0	0	0	0	65145000	78024000	0	0	0	0	0	0	0	0	0
Tb927.10.2250	7	32.4	0	0	61485000	64775000	81540000	71501000	55941000	70360000	0	46781000	0	0	0	0	0	0	0	0	0	0	0	0	0	0	0	0	0	0	0	0	0	0	0	0	0	0	0	0	0	0	0	0	0	0	0	0	0
Tb927.10.2260	17	28.4	0	20267000	0	11021000	0	16162000	24886000	0	12073000	19398000	25773000	0	0	18725000	0	0	0	0	16323000	0	57417000	60968000	134730000	249460000	725890000	488610000	194550000	80915000	38756000	19355000	0	0	0	0	0	0	0	0	0	0	0	0	0	0	0	0	0
Tb927.10.2270	19	24.1	65354000	110750000	98823000	76591000	102220000	85309000	76784000	100420000	77026000	69391000	61400000	49835000	48860000	50885000	44333000	42068000	52423000	21664000	53571000	44703000	0	34163000	0	0	0	0	0	0	0	0	0	0	0	0	0	0	0	0	0	0	0	0	0	0	0	0	0
Tb927.10.2290	17	49	287040000	297380000	335950000	416860000	263510000	346650000	230050000	272430000	191600000	187950000	229260000	135530000	0	0	0	0	89526000	0	0	0	0	0	0	0	0	0	0	0	0	0	0	0	0	0	0	0	0	0	0	0	0	0	0	0	0	0	0
Tb927.10.230	13	70.7	0	0	0	0	0	0	31626000	89148000	156990000	175270000	190520000	191790000	873590000	3991700000	8494800000	5791000000	2014400000	476840000	0	80767000	363830000	264930000	209380000	205260000	238200000	258650000	113690000	0	0	0	0	0	0	97075000	390930000	725250000	0	244320000	0	0	0	0	0	0	0	0	0
Tb927.10.2300	7	41.7	0	0	0	0	0	0	0	0	0	0	0	0	0	0	0	0	0	0	0	0	0	0	0	0	0	0	0	0	0	0	0	0	0	0	0	0	0	0	148100000	143720000	163580000	186540000	0	218990000	188290000	0	0
Tb927.10.2310	6	15.2	0	0	0	0	0	0	0	0	0	37629000	40490000	0	0	47891000	0	0	0	0	0	0	0	0	0	0	0	0	0	0	0	0	0	0	0	0	0	0	0	0	0	0	0	0	0	0	0	0	0
Tb927.10.2320	8	39.9	0	0	0	0	0	0	0	0	0	0	0	0	0	0	0	0	0	0	0	0	0	0	0	0	0	0	0	0	0	0	0	0	0	0	323800000	667320000	723210000	0	0	0	0	0	0	0	0	0	0
Tb927.10.2330	1	5.4	0	0	0	0	0	0	0	0	0	0	0	0	0	0	0	0	0	0	0	0	0	0	0	0	0	0	0	0	0	0	0	0	0	0	0	0	0	0	0	0	0	0	0	0	0	0	0
Tb927.10.2340	2	27.8	0	0	0	0	0	0	0	0	0	0	0	0	0	0	0	0	0	0	0	0	0	0	0	0	0	0	0	0	0	0	0	0	0	0	0	0	0	0	0	0	0	0	0	0	0	0	0
Tb927.10.2350	8	43.5	0	0	0	0	0	0	0	0	0	0	87772000	93322000	78059000	77291000	0	0	0	0	0	158860000	238970000	239490000	247100000	357640000	589420000	1968800000	1457300000	1742800000	396040000	105630000	0	0	0	0	37526000	46480000	0	291230000	612350000	697790000	649700000	603920000	497830000	311680000	0	0	0
Tb927.10.2370	20	60.9	0	0	0	0	0	0	216200000	453460000	775970000	1079000000	1281000000	1395300000	1515300000	1615700000	2014100000	1574300000	1849100000	1779400000	1653100000	2455200000	2514500000	1965200000	1933400000	1662800000	1851200000	1903400000	2354500000	3207700000	2352200000	1496300000	1684700000	1280900000	827560000	130210000	0	0	0	193300000	0	0	0	0	196850000	0	0	0	0
Tb927.10.2380	32	44.5	198610000	267510000	261040000	398870000	317060000	330180000	212940000	195580000	187720000	204250000	215560000	180130000	149430000	152640000	96940000	131840000	117030000	105000000	108800000	68861000	65954000	72923000	65679000	141060000	131160000	63217000	0	0	0	0	0	0	53502000	136650000	0	0	0	0	0	0	0	0	0	0	0	0	0
Tb927.10.240	13	45.6	148250000	143840000	138830000	329760000	188100000	350790000	221110000	215950000	176640000	189380000	191890000	206600000	219160000	166520000	64336000	106830000	108670000	96725000	77447000	38106000	61802000	44404000	50595000	58102000	62857000	64111000	77661000	71637000	83880000	124460000	0	187800000	228920000	236910000	426950000	451820000	368970000	432900000	590850000	572980000	599040000	527980000	498780000	461260000	533570000	535860000	520990000
Tb927.10.2430;Tb11.v5.0470	6	4.8	0	0	0	0	0	0	0	0	0	0	0	0	0	0	0	0	0	0	0	0	0	0	0	0	0	0	0	0	0	0	0	0	0	0	0	0	0	0	0	0	0	0	0	0	0	0	0
Tb927.10.2470	6	11.3	0	0	41829000	31020000	65384000	0	0	0	0	0	0	0	0	0	0	0	0	0	0	0	0	0	0	0	0	0	0	0	0	0	0	0	0	0	0	0	0	0	0	0	0	0	0	0	0	0	0
Tb927.10.2480;Tb11.v5.0719	11	12.3	0	0	25790000	22045000	0	0	0	0	0	0	0	0	0	0	0	0	0	0	0	0	0	0	0	0	0	0	0	0	0	0	0	0	0	0	0	0	0	0	0	0	0	0	0	0	0	0	0
Tb927.10.2490	36	67	0	0	51470000	0	0	0	0	0	0	0	0	0	0	0	0	0	0	0	78560000	0	0	45127000	376220000	2236900000	5066500000	2566100000	1131600000	416720000	629260000	420700000	122790000	0	0	0	0	0	0	0	0	0	0	0	0	0	0	0	0
Tb927.10.2510;Tb11.v5.0623	10	22.1	0	0	0	78597000	85423000	0	63484000	46894000	52191000	44331000	0	0	45578000	0	0	0	0	0	41820000	21606000	0	0	0	0	0	0	0	0	0	0	0	0	0	0	0	0	0	0	0	0	0	0	0	0	0	0	0
Tb927.10.2520	8	13	0	0	0	0	0	0	0	0	0	0	0	0	0	0	0	0	0	0	0	0	0	0	0	0	0	0	0	0	0	0	0	0	0	0	0	0	0	0	0	0	0	0	0	0	0	0	0
Tb927.10.2530	21	69.4	33439000	0	0	0	63796000	61257000	0	0	0	0	0	104960000	0	0	0	0	135380000	0	0	0	0	0	0	0	0	0	0	0	0	412330000	0	0	0	0	0	0	268780000	524120000	2700000000	15768000000	67856000000	96515000000	52763000000	20390000000	7685800000	2780200000	3230600000
Tb927.10.2550	11	42.6	84170000	150710000	129140000	187760000	117860000	100660000	81879000	111260000	103090000	116380000	98795000	92502000	83817000	78791000	78680000	63208000	0	0	0	0	0	0	0	0	0	0	0	0	0	0	0	0	0	50840000	76072000	0	0	148180000	366170000	607480000	533960000	398140000	0	0	0	0	0
Tb927.10.2560	20	83.3	653830000	0	0	0	0	0	0	0	0	0	0	0	0	0	0	0	0	0	0	0	0	0	0	0	0	0	0	0	0	0	0	0	982500000	717040000	0	0	0	0	0	0	0	0	0	0	0	0	0
Tb927.10.2570;Tb11.v5.0498	24	33.9	0	0	0	0	0	0	0	0	0	30553000	51931000	35255000	80581000	59744000	136240000	213520000	263190000	302370000	323400000	398000000	344070000	292520000	713430000	1218200000	983740000	624440000	113170000	81933000	138420000	94999000	157680000	0	0	0	0	0	0	0	0	0	0	0	0	0	0	0	0
Tb927.10.2580	3	11.6	0	37114000	11519000	0	0	0	0	0	0	0	0	0	0	0	0	0	0	0	0	0	0	0	0	0	0	0	0	0	0	0	0	0	0	0	0	0	0	0	0	0	0	0	0	0	0	0	0
Tb927.10.2590	4	5.3	0	0	0	0	0	0	0	0	0	0	0	0	0	0	0	0	0	0	0	0	0	0	0	0	0	0	0	0	0	0	0	0	0	0	0	0	0	0	0	0	0	0	0	0	0	0	0
Tb927.10.260	10	90.9	0	0	0	0	0	0	0	0	0	0	0	0	0	0	0	0	0	0	0	0	0	0	0	0	0	0	0	0	0	97975000	0	0	0	0	0	0	0	0	0	153780000	3780400000	19287000000	19899000000	7981600000	1939000000	377710000	0
Tb927.10.2610	10	26	0	0	0	0	0	0	0	0	0	0	0	0	0	0	0	0	0	0	0	0	0	0	0	64567000	60300000	0	0	0	46159000	163000000	739500000	588320000	227620000	0	0	0	0	0	0	0	0	0	0	0	0	0	0
Tb927.10.2620	11	56.8	0	0	0	0	0	0	0	0	0	0	0	0	0	0	0	0	0	0	0	0	0	0	0	0	0	0	0	0	0	0	55094000	1226900000	2200100000	862280000	232580000	0	0	0	0	0	0	0	0	0	0	0	0
Tb927.10.2630	4	15.9	0	29055000	0	28916000	0	27624000	0	0	0	0	0	0	0	0	0	0	0	0	0	0	0	0	0	0	0	0	0	0	0	0	0	0	0	0	40045000	50987000	0	0	0	0	0	0	0	0	0	0	0
Tb927.10.2640;Tb11.v5.0525	34	49.1	175620000	279660000	298900000	250680000	331670000	271080000	319360000	248910000	273880000	287760000	257110000	261440000	234420000	193030000	160600000	156540000	202250000	238620000	232860000	220330000	212760000	152990000	127130000	123900000	124560000	113410000	87814000	45077000	52430000	51896000	0	44318000	62739000	133130000	178540000	181880000	202290000	280580000	351950000	209410000	237710000	315670000	522720000	536470000	591210000	610340000	460170000
Tb927.10.2650	18	18.6	45783000	34002000	0	0	0	29913000	0	0	0	0	0	0	0	0	0	0	0	0	0	0	0	0	0	0	0	0	0	0	0	0	0	0	0	0	0	0	0	0	0	0	0	0	0	0	0	0	0
Tb927.10.2660	3	20.7	0	0	0	0	0	0	0	0	0	0	0	0	0	0	0	0	0	0	0	0	0	0	0	0	0	0	0	0	0	0	0	0	0	0	0	39218000	49017000	0	75122000	320420000	193860000	412950000	489160000	898100000	928770000	933990000	591490000
Tb927.10.2670	2	20.7	0	0	0	0	0	0	0	0	0	0	0	0	0	0	0	0	0	0	0	0	0	0	0	0	0	0	0	0	0	0	0	0	0	0	0	0	0	0	0	0	0	0	0	0	0	0	0
Tb927.10.2680	9	18.8	0	0	0	0	0	0	0	0	0	0	0	0	0	0	0	0	0	0	0	0	0	0	0	0	0	0	0	0	0	0	0	0	0	0	0	0	0	0	0	0	0	0	0	0	0	0	0
Tb927.9.15420;Tb927.10.270	4	25.8	2308300000	2468000000	62286000	127820000	0	0	78073000	1604700000	1525000000	1524800000	1164400000	1053500000	860120000	701870000	661390000	551640000	479500000	575220000	525940000	430850000	305820000	340050000	237060000	190170000	144560000	182100000	143490000	170580000	54084000	152640000	76455000	99146000	117160000	46547000	116980000	72571000	160300000	243830000	197400000	203570000	317210000	324020000	370370000	513950000	492420000	839660000	886750000
Tb927.10.2700	13	29.7	0	101540000	94320000	111360000	105720000	136290000	104020000	80839000	93318000	129400000	103100000	71072000	78152000	87751000	78262000	129520000	121170000	152340000	108680000	91660000	89777000	92209000	69503000	53674000	0	0	0	0	0	0	0	0	0	0	0	0	0	0	0	0	0	0	0	0	0	0	0
Tb927.10.2720	13	34.7	0	0	0	0	0	0	0	41581000	50903000	51740000	73191000	83594000	93440000	112070000	131420000	165040000	177100000	190930000	145880000	196190000	185800000	216240000	246340000	209250000	238890000	287140000	346040000	235750000	99546000	27277000	0	0	0	0	0	0	0	0	0	0	0	0	0	0	0	0	0
Tb927.10.2730	23	87.4	52196000	52694000	91346000	0	0	0	0	133370000	85887000	89062000	141110000	112480000	0	0	0	0	0	0	0	0	11650000	0	0	0	0	0	0	0	0	0	0	0	0	0	274820000	3107500000	6952300000	4932100000	1783400000	657900000	196870000	22240000	19358000	83349000	0	0	0
Tb927.10.2750	9	30.2	0	0	0	0	0	0	0	0	0	0	0	0	0	0	0	0	0	0	0	0	0	70472000	117840000	173990000	293230000	381960000	244130000	89262000	0	0	0	0	0	0	0	0	0	0	0	0	0	0	0	0	0	0	0
Tb927.10.2760	9	17.3	0	0	0	0	0	0	0	0	0	0	0	0	0	0	0	0	0	0	0	0	0	0	0	0	0	0	0	0	0	0	0	0	0	0	0	0	0	0	0	0	0	0	0	0	0	0	0
Tb927.10.2780;Tb11.v5.0608;Tb11.v5.0609	23	16.3	0	57915000	66739000	178000000	62132000	139530000	63958000	69478000	74803000	83511000	71402000	73929000	66853000	71616000	0	0	0	0	0	0	0	0	0	0	0	0	0	0	0	0	0	0	0	0	0	0	0	0	0	0	0	0	0	0	0	0	0
Tb927.10.2790	13	15	0	0	0	0	0	0	0	0	0	0	0	0	0	0	0	0	0	0	0	0	0	0	0	0	0	0	0	0	0	0	0	0	0	0	0	0	0	0	0	0	166370000	429900000	542640000	0	0	0	0
Tb927.10.280	8	55.1	446150000	668580000	433180000	483260000	484250000	413050000	430820000	361550000	326440000	277470000	250130000	212050000	159380000	116190000	108800000	81220000	120830000	152080000	172000000	157840000	106430000	102890000	97659000	0	0	66192000	35650000	39156000	0	0	0	0	0	0	0	0	0	79945000	0	0	0	386440000	616940000	929400000	599650000	909070000	724950000
Tb927.10.2800	5	30	0	47224000	38287000	0	44979000	62952000	76147000	90831000	58429000	37303000	0	0	0	0	0	0	0	0	0	0	0	0	0	0	0	0	0	0	0	0	0	0	0	0	0	0	0	0	0	0	0	0	0	0	0	0	0
Tb927.10.2810	16	45.6	255000000	188720000	287520000	219300000	313440000	226340000	280110000	231790000	184190000	169050000	162920000	138670000	98747000	103780000	0	0	0	0	131560000	0	0	0	0	0	0	0	0	0	0	0	0	0	0	0	0	0	0	0	0	0	0	0	0	0	0	0	0
Tb927.3.1370;Tb927.10.2840	4	27.4	3443000000	2762000000	246690000	0	0	151930000	270500000	1280300000	1814200000	1526400000	1540000000	1337300000	1238600000	946360000	924140000	825890000	841380000	727570000	824890000	523690000	498380000	372880000	314670000	302960000	246710000	224050000	161620000	113400000	47062000	131750000	52137000	126090000	159310000	0	0	0	0	0	0	0	378900000	435020000	614060000	812540000	1037000000	0	1608600000
Tb927.10.2860	9	18.6	75903000	55543000	37932000	57387000	0	0	0	0	0	0	0	0	0	0	0	0	0	0	0	0	0	0	0	0	0	0	0	0	0	0	0	0	0	0	0	0	0	0	0	0	0	0	0	0	0	0	0
Tb927.10.2880	56	27	186730000	298590000	225940000	237470000	367460000	295590000	245520000	210760000	180190000	200510000	176230000	114550000	95464000	97037000	101970000	88169000	71790000	0	0	0	0	0	0	0	0	0	0	0	21821000	36993000	53686000	0	0	0	129240000	460090000	155680000	180840000	360440000	421450000	344860000	501540000	723610000	0	248650000	0	0
Tb927.10.290	14	71.4	0	31620000	0	0	0	0	28242000	83783000	320000000	247520000	217960000	259780000	1309100000	7392100000	15353000000	10570000000	3209500000	909210000	204100000	295660000	408310000	324690000	141070000	0	0	0	0	0	0	0	0	0	79687000	0	0	0	0	0	51877000	171700000	151430000	94618000	0	0	0	0	0
Tb927.10.2900;Tb11.v5.0837	22	30.1	180890000	201220000	332010000	351570000	362310000	398000000	321680000	0	0	176850000	149680000	0	0	0	0	148550000	0	119280000	142970000	60638000	65047000	85009000	108650000	80968000	69401000	65465000	198050000	885220000	974660000	367520000	194250000	237590000	226600000	188280000	112150000	50747000	0	0	0	0	0	0	132190000	0	0	0	0
Tb927.10.2910	1	6.9	0	0	0	0	0	0	0	0	0	0	0	0	0	0	0	0	0	0	0	0	0	0	0	0	0	0	0	0	0	0	0	0	0	0	0	0	0	0	0	0	0	0	0	0	0	0	0
Tb927.10.2930	27	48.1	0	0	0	0	0	0	0	55295000	78391000	116420000	106770000	67586000	98005000	101390000	73768000	157610000	176290000	228950000	225950000	384110000	364630000	464110000	486870000	572240000	452950000	493490000	384740000	408540000	332030000	237570000	340040000	336830000	435040000	380810000	403430000	281150000	246740000	261000000	209540000	350300000	306710000	432540000	0	0	0	0	0
Tb927.10.2940	17	53.4	0	0	91983000	0	97225000	66953000	0	0	0	0	0	0	0	0	0	0	0	0	0	0	0	0	0	0	0	0	0	0	0	0	0	65659000	133340000	242230000	856180000	716860000	239130000	177170000	0	0	0	85203000	94117000	177450000	330360000	305530000	166430000
Tb927.10.2950;REV__Tb927.4.4270;REV__Tb927.4.4250	30	18.9	0	149250000	112090000	136870000	94339000	130800000	94297000	90813000	79314000	97822000	75830000	59962000	59374000	0	0	0	0	0	0	0	0	0	0	0	0	0	0	0	0	0	0	0	0	0	0	0	0	0	0	0	0	0	0	0	0	0	0
Tb927.10.2960	8	12.5	0	0	0	0	0	0	0	0	0	0	0	0	0	0	0	0	0	0	0	0	0	0	0	0	0	0	0	0	0	0	0	0	0	0	0	0	0	0	0	0	0	0	0	0	0	0	0
Tb927.10.2970	10	39.1	0	0	0	0	0	0	0	0	0	0	0	0	0	0	0	0	0	0	0	0	0	0	0	0	0	0	0	0	0	0	0	0	0	0	0	0	0	0	0	0	0	0	0	0	0	0	0
Tb927.10.3030;Tb927.10.2980	18	49.8	200040000	230810000	281490000	381250000	333750000	384440000	332430000	462500000	689120000	1047200000	1142300000	1261100000	1236200000	1120000000	1012800000	939610000	728580000	422320000	347460000	207600000	112260000	82826000	0	39272000	0	0	0	0	0	0	0	0	0	0	0	0	0	0	0	0	0	0	0	0	0	158340000	0
Tb927.10.2990;Tb11.v5.1039	22	26.7	0	0	32993000	40109000	28983000	34743000	44959000	68703000	94638000	102290000	118860000	111280000	96283000	154650000	204980000	194270000	228100000	341850000	228360000	354040000	351870000	345820000	232460000	205770000	201510000	180230000	209830000	774550000	1801300000	1167900000	438140000	0	0	0	0	0	0	0	0	0	0	0	0	0	0	0	0
Tb927.10.3000	9	16.6	0	0	0	0	0	0	0	0	0	0	0	0	0	0	0	0	0	0	0	0	0	0	0	0	0	0	0	0	0	0	0	0	0	0	0	0	0	0	0	0	0	0	0	0	0	0	0
Tb927.10.3010	38	35.1	225080000	211930000	0	0	0	0	35044000	158080000	132840000	121980000	154990000	167070000	133010000	132800000	115520000	0	0	0	0	0	55586000	85946000	104360000	76687000	92988000	162900000	153890000	169590000	125520000	84058000	95359000	62967000	121250000	243100000	219020000	219520000	150290000	142960000	262580000	228240000	343630000	443610000	401140000	278000000	304060000	217130000	189390000
Tb927.10.3020	7	10.5	0	0	0	0	0	0	0	0	0	0	0	0	0	0	0	0	0	0	0	0	0	0	0	0	0	0	0	0	0	0	0	0	0	0	0	0	0	0	0	0	0	0	0	0	0	0	0
Tb927.10.3040	9	57.8	219960000	220650000	224530000	205210000	269110000	164270000	205080000	165920000	134890000	143390000	132010000	119740000	84535000	0	0	0	0	0	0	0	0	0	0	0	0	0	0	0	0	0	0	0	0	0	0	0	0	0	0	0	0	0	0	0	0	0	0
Tb927.10.3070	4	19.3	0	0	0	0	0	0	0	0	0	0	0	0	0	0	0	0	0	0	0	0	0	0	0	0	0	0	0	0	0	0	0	0	0	0	0	0	0	0	0	0	0	0	0	0	0	0	0
Tb927.10.3080	13	40.1	87513000	73541000	85984000	97362000	181320000	124530000	159730000	144150000	117940000	118790000	120420000	93014000	111830000	110550000	80798000	0	61002000	0	0	0	0	0	0	0	0	0	0	0	0	0	0	0	0	0	0	0	0	0	0	0	0	0	0	0	0	0	0
Tb927.10.3090	12	16.8	0	0	51028000	34115000	34358000	28029000	0	0	0	0	24106000	0	0	0	0	0	0	0	0	0	0	0	0	0	0	0	0	0	0	0	0	0	0	0	0	0	0	0	0	0	0	0	0	0	0	0	0
Tb927.10.310	9	22.6	57398000	63117000	86244000	44966000	72107000	55891000	69816000	59419000	0	48896000	0	0	0	0	0	0	0	0	0	0	0	0	0	0	0	0	0	0	0	0	0	0	0	0	0	0	0	0	0	0	0	0	0	0	0	0	0
Tb927.10.3100	16	27.2	0	35937000	39159000	39121000	40903000	79063000	35872000	38125000	0	21834000	0	0	0	0	0	0	0	0	0	0	0	0	0	0	0	0	0	0	0	0	0	0	0	0	0	0	0	55056000	0	83158000	0	0	0	0	0	0	0
Tb927.10.3110	10	20.6	0	0	0	12731000	0	0	24023000	0	0	0	0	0	0	0	0	0	0	0	0	0	0	0	0	0	0	0	0	0	0	0	0	0	0	0	0	0	0	0	0	0	0	0	0	0	0	0	0
Tb927.10.3120	6	29.7	0	0	0	0	0	0	0	0	0	0	0	0	0	0	0	0	0	0	0	0	0	0	0	0	0	0	0	0	0	0	0	0	0	0	0	0	0	0	0	0	0	0	0	0	0	0	0
Tb927.10.3130	4	7.3	0	0	0	0	0	0	0	0	0	0	0	0	0	0	0	0	0	0	0	0	0	0	0	0	0	0	0	0	0	0	0	0	0	0	0	0	0	0	0	0	0	0	0	0	0	0	0
Tb927.10.3150	12	61.5	0	43715000	47558000	49342000	0	81747000	67312000	0	0	131260000	170700000	62593000	180940000	165270000	151200000	196210000	299900000	283180000	283840000	387450000	381220000	405740000	457200000	246830000	395500000	338940000	243840000	188220000	82433000	104890000	0	0	0	99637000	0	123410000	118330000	0	237270000	246060000	316330000	0	0	215790000	0	262520000	254740000
Tb927.10.3160	5	48.5	0	56829000	0	0	28905000	17133000	31515000	36592000	42093000	0	0	0	0	0	0	0	0	0	0	0	0	0	0	0	0	0	0	0	0	0	0	0	50431000	300390000	432850000	0	240080000	192020000	228230000	296270000	832460000	367040000	0	0	1372000000	0	1566400000
Tb927.10.3170;Tb11.v5.0791	32	46.1	364630000	334890000	320910000	216930000	195550000	274260000	290460000	283610000	206120000	224420000	266370000	222730000	223790000	205340000	364370000	951120000	1501400000	1065700000	327430000	132040000	53289000	24836000	0	27961000	53205000	0	0	0	242710000	258820000	0	97602000	50848000	0	0	0	0	173900000	0	0	0	0	0	0	0	0	0
Tb927.10.3200	7	42.9	478780000	561400000	356710000	788080000	312590000	359960000	371520000	337460000	286920000	320590000	286840000	297060000	242300000	237730000	188270000	234620000	259550000	308900000	0	132450000	245870000	300710000	293050000	276970000	218440000	201700000	118520000	0	0	0	0	0	0	72002000	0	0	69924000	0	0	0	0	0	0	0	135740000	0	330200000
Tb927.10.3210	50	84.5	249250000	12855000	0	0	0	2822300	0	7666100	7016300	16366000	7916100	7748600	31144000	31864000	78828000	88781000	135850000	153780000	196710000	471000000	560020000	1174800000	21121000000	88099000000	108170000000	49616000000	10891000000	1263800000	105230000	4944500	0	0	0	0	0	0	0	0	0	0	0	0	0	0	0	96022000	288890000
Tb927.10.3230	10	32.4	0	0	0	0	0	0	0	0	0	0	0	0	0	0	0	0	0	0	0	0	0	0	0	0	0	0	0	0	0	0	0	0	0	123890000	922660000	1269300000	601230000	150380000	0	0	0	0	0	0	0	0	0
Tb927.10.3250;Tb11.v5.0824	6	25.1	0	0	0	0	0	0	0	0	0	0	0	0	0	0	0	0	0	0	0	0	0	0	0	0	0	0	0	0	0	0	0	0	0	0	0	0	0	0	0	0	0	0	0	0	0	0	0
Tb927.10.3260;Tb11.v5.0825	33	48.6	370090000	512400000	678470000	1016000000	680200000	787520000	589720000	500900000	336280000	375180000	329460000	314520000	350730000	347950000	262190000	232840000	189850000	137680000	199830000	138900000	69388000	62630000	0	144190000	0	0	0	0	0	0	0	0	0	0	0	0	0	0	0	0	0	0	0	0	0	0	0
Tb927.10.3270	1	10.4	0	0	0	0	0	0	0	0	0	0	0	0	0	0	0	0	0	0	0	0	0	0	0	0	0	0	0	0	0	0	0	0	0	0	0	0	0	0	0	0	0	0	0	0	0	0	0
Tb927.10.3280;Tb927.9.2020	3	23.2	2019700000	955750000	534170000	0	174890000	0	196890000	290620000	364620000	313860000	336880000	216690000	327330000	246500000	255740000	225930000	0	0	205710000	171880000	126270000	105610000	80551000	0	0	0	0	0	0	0	0	0	0	0	0	0	0	0	0	0	0	0	0	0	0	0	0
Tb927.10.330	13	32	0	0	0	0	0	0	0	0	51339000	111470000	159130000	198150000	147890000	97457000	60563000	38589000	0	0	44701000	39202000	21111000	0	0	0	0	0	0	36782000	0	44568000	83244000	201960000	236500000	165030000	0	0	0	0	0	0	0	0	0	0	0	0	0
Tb927.10.3310	19	22.8	48958000	33108000	43400000	59086000	47817000	0	0	0	0	0	0	0	0	0	0	0	0	0	0	0	0	0	0	0	0	0	0	0	0	0	0	0	0	0	0	0	0	0	0	0	0	0	0	0	0	0	0
Tb927.10.3330	9	23.2	48925000	45793000	52681000	73787000	0	52423000	42025000	0	29659000	36236000	30431000	0	32217000	27132000	24411000	0	0	0	0	0	0	0	0	0	0	0	0	0	0	0	0	0	0	0	0	52531000	0	39817000	0	157310000	0	0	0	0	0	0	0
Tb927.10.3350;Tb11.v5.1021	4	10.1	0	0	0	48625000	0	71374000	0	0	0	0	0	0	0	0	0	0	0	0	0	0	0	0	0	0	0	0	0	0	0	0	0	0	0	0	0	0	0	0	0	0	0	0	0	0	0	0	0
Tb927.10.3380;Tb927.10.3370	6	95.6	0	0	0	0	0	677310000	0	0	695190000	306430000	320260000	274320000	803230000	263380000	276070000	246650000	221190000	243340000	0	373940000	1610700000	634440000	992130000	976590000	744110000	291820000	0	0	0	194760000	4120000000	9179200000	6021400000	1369900000	2859900000	503950000	2569200000	4293400000	3306600000	1377800000	463520000	468140000	0	0	0	0	0
Tb927.10.3390;Tb11.v5.0724	15	13.1	0	0	0	0	70882000	151160000	0	0	47485000	0	0	0	0	0	0	0	0	0	0	0	0	0	0	0	0	0	0	0	0	0	0	0	0	0	0	0	0	0	0	0	0	0	0	0	0	0	0
Tb927.10.340	7	25.1	0	0	0	0	0	0	0	0	0	0	0	0	0	0	0	0	0	0	0	0	0	0	0	0	0	0	0	0	0	0	0	0	0	0	0	0	0	0	0	0	0	0	0	0	0	0	0
Tb927.10.3400	1	2.4	0	0	0	0	0	0	0	0	0	0	0	0	0	0	0	0	0	0	0	0	0	0	0	0	0	0	0	0	0	0	0	0	0	0	0	0	0	0	0	0	0	0	0	0	0	0	0
Tb927.10.3430	7	13.1	0	53250000	0	45593000	0	89202000	0	0	0	0	0	0	0	0	0	0	0	0	0	0	0	0	0	0	0	0	0	0	0	0	0	0	0	0	0	0	0	0	0	0	0	0	0	0	0	0	0
Tb927.10.3480	4	9	0	0	0	0	0	0	0	0	0	0	0	0	0	0	0	0	0	0	0	0	0	0	0	0	0	0	0	0	0	0	0	0	0	0	0	0	0	0	0	0	0	0	0	0	0	0	0
Tb927.10.3500	19	24.7	146210000	148240000	200690000	145690000	201280000	132130000	153190000	170760000	109580000	148210000	131270000	124080000	127930000	136220000	132840000	124680000	129220000	136900000	146820000	106140000	109520000	124650000	115790000	84026000	192200000	420280000	542730000	244840000	154180000	0	97021000	98498000	124860000	161150000	227540000	258530000	252600000	0	121240000	185650000	270830000	298630000	254570000	207850000	222470000	266090000	145440000
Tb927.10.3510;Tb11.v5.0886	19	14.8	0	0	62863000	51745000	34443000	39214000	32150000	46363000	0	0	0	0	0	0	0	0	0	0	0	0	0	0	0	0	0	0	0	0	0	0	0	0	0	0	0	0	0	0	0	0	0	0	0	0	0	0	0
Tb927.10.3520	18	46.9	235390000	209260000	179850000	184520000	179730000	239050000	393540000	561330000	749370000	865490000	1158000000	1028800000	886050000	577850000	380930000	234110000	180030000	211670000	154650000	122660000	85177000	92795000	101670000	0	62961000	0	0	0	0	0	0	0	0	0	0	0	0	133150000	0	0	0	469800000	506660000	545040000	537190000	0	431000000
Tb927.10.3530	1	7.9	0	0	0	0	0	0	0	0	0	0	0	0	0	0	0	0	0	0	0	0	0	0	0	0	0	0	0	0	0	0	0	0	0	0	0	0	0	0	0	0	0	0	0	0	0	0	0
Tb927.10.3540	11	45.6	0	0	0	0	0	0	0	0	0	0	0	0	0	0	0	0	0	0	0	0	0	0	0	0	0	0	0	0	0	0	0	0	0	0	0	0	332290000	560640000	985610000	635320000	788690000	603020000	0	344080000	790880000	1286400000	819360000
Tb927.10.3550	10	10.5	0	0	0	0	0	0	0	0	0	0	0	0	0	0	0	0	0	0	0	0	0	0	0	0	0	0	0	0	0	0	0	0	0	0	0	0	0	0	0	0	0	0	0	0	0	0	0
Tb927.10.3560	20	60.4	0	0	36507000	28021000	41297000	50017000	161790000	323840000	589280000	910070000	1137600000	1283500000	1529700000	1669500000	1864300000	2147000000	2037200000	2084600000	1955800000	2859900000	2432000000	2495000000	1955600000	1451800000	978960000	721420000	422630000	140940000	156450000	0	0	0	0	0	0	0	0	108800000	0	0	0	0	0	96428000	91249000	0	0
Tb927.10.3570;Tb11.v5.1042	28	39.5	58788000	203710000	201690000	192400000	243590000	142900000	210740000	195610000	180550000	165760000	178740000	155730000	187180000	174620000	160900000	200270000	197600000	290190000	336320000	405990000	413680000	472900000	574470000	792440000	1013100000	854670000	500690000	426180000	902140000	1205800000	1030900000	148320000	0	0	0	0	84453000	0	0	0	0	0	146030000	117420000	0	0	0
Tb927.10.3580	10	28.1	0	0	83439000	68086000	0	182750000	159900000	193600000	117440000	100140000	81112000	69141000	109800000	142950000	139860000	100320000	89336000	0	43330000	104230000	131600000	175750000	132060000	86665000	50913000	0	0	0	0	0	0	0	0	0	0	0	0	0	0	0	0	0	0	0	0	0	0
Tb927.10.3590	23	42	0	0	0	0	0	0	0	0	0	0	0	0	0	0	0	0	0	0	0	0	0	0	0	0	0	0	0	0	0	0	0	0	0	0	1028400000	2651600000	2685000000	802880000	149310000	0	0	0	0	0	0	0	0
Tb927.10.360	4	13.2	0	0	0	0	0	0	0	0	0	0	0	0	0	0	0	0	0	0	0	0	0	0	0	0	0	0	0	0	0	0	0	0	0	0	0	0	0	0	0	0	0	0	0	87625000	0	0	0
Tb927.10.3610	15	40.2	0	0	0	0	0	0	0	0	0	0	0	0	0	0	0	0	0	0	0	0	0	0	0	0	0	0	0	0	0	0	0	0	0	56103000	121830000	141940000	235230000	202570000	149070000	0	0	0	0	0	0	0	0
Tb927.10.3630	7	40.3	0	0	0	0	0	22219000	0	100280000	110450000	131950000	122840000	129790000	125700000	151690000	149420000	136970000	133640000	118070000	71359000	96315000	99025000	108010000	65425000	84020000	0	64272000	70656000	116200000	109000000	0	0	0	0	0	0	0	0	0	0	0	0	0	0	0	0	0	0
Tb927.10.3640	3	9.5	267890000	308310000	381500000	376380000	461630000	435840000	391700000	330310000	323820000	266380000	242890000	246900000	196010000	176570000	161710000	126060000	124890000	98631000	151460000	0	59517000	60199000	0	0	0	0	0	0	0	0	0	0	0	0	0	0	0	0	0	0	0	0	0	0	0	0	204260000
Tb927.10.3650	52	51.5	0	64592000	74648000	114630000	160550000	103710000	106570000	70937000	52071000	46461000	65895000	65612000	71555000	85903000	95839000	149880000	235500000	428150000	303970000	336020000	1723600000	3901200000	5530600000	5181800000	3893600000	3326100000	2629100000	1709300000	615880000	101880000	0	0	0	0	0	0	0	0	0	0	0	0	0	0	0	0	0
Tb927.10.3660	27	69	0	0	0	0	0	0	0	0	42065000	44491000	49670000	44365000	0	0	0	0	0	0	0	0	0	0	0	0	0	0	0	0	0	0	26869000	1119100000	9415200000	13150000000	6033100000	1930200000	2729100000	2934800000	1317000000	319860000	0	0	0	0	0	0	0
Tb927.10.3670	6	18.2	0	0	0	0	0	0	0	0	0	0	0	0	0	0	0	0	0	0	0	0	0	0	0	0	0	0	0	57411000	80663000	85368000	92472000	0	0	0	0	0	0	0	0	0	0	0	0	0	0	0	0
Tb927.10.370	7	46.9	0	0	0	0	0	0	0	0	0	0	0	0	0	0	0	0	0	0	0	0	0	0	0	0	0	0	0	0	0	0	0	0	0	0	0	0	122940000	330080000	460480000	267300000	144980000	101900000	0	0	0	0	0
Tb927.10.3700	23	55.2	0	127920000	55945000	87669000	152220000	111840000	144430000	123800000	114170000	113600000	120410000	90552000	91402000	76147000	54272000	68366000	62827000	84918000	0	73040000	82656000	62963000	205720000	772080000	1181100000	802440000	251730000	88808000	0	0	378760000	601100000	434080000	123250000	0	0	0	0	0	0	0	0	0	0	0	0	0
Tb927.10.3710;Tb11.v5.0761	14	68.4	0	0	0	0	0	0	0	0	0	0	0	0	0	0	0	0	82121000	135100000	112600000	0	0	0	0	0	0	151690000	1918400000	8468400000	11050000000	2456900000	899530000	0	0	0	0	0	0	0	0	0	0	0	0	0	0	0	0
Tb927.10.3720	1	2.2	0	0	0	0	0	0	0	0	0	0	0	0	0	0	0	0	0	0	0	0	0	0	0	0	0	0	0	0	0	0	0	0	0	0	0	0	0	0	0	0	0	0	0	0	0	0	0
Tb927.10.3730	5	9.7	0	0	0	0	0	0	0	0	0	0	0	0	0	0	0	0	0	0	0	0	0	0	0	0	0	0	0	0	0	0	0	0	0	0	0	0	0	0	0	0	0	0	0	0	0	0	0
Tb927.10.3740	5	11.5	0	0	0	0	0	0	0	0	0	0	0	0	0	0	0	0	0	0	0	0	0	0	0	0	0	0	0	0	0	0	0	0	0	0	0	0	0	0	0	0	0	0	0	0	0	0	0
Tb927.10.3760	12	42.4	0	0	0	0	0	0	0	0	0	0	0	0	0	0	0	0	45814000	98317000	274500000	578980000	248280000	216880000	62195000	0	0	0	0	0	0	0	0	0	0	0	0	0	0	0	0	0	0	0	0	0	0	0	0
Tb927.10.3770	17	29.3	0	51565000	49734000	56714000	94971000	63420000	104110000	73721000	0	40083000	38939000	0	16229000	0	0	0	0	0	0	0	0	0	0	0	0	0	0	32105000	362230000	488390000	294380000	23608000	0	0	0	0	0	0	0	0	0	0	0	0	0	0	0
Tb927.10.3780	8	10.8	0	0	0	0	0	0	0	0	0	0	0	0	0	0	0	0	0	0	0	0	0	0	0	0	0	0	0	0	0	0	0	0	0	0	0	0	0	0	0	0	126750000	0	0	0	0	0	0
Tb927.10.3790;Tb11.v5.0583;Tb11.v5.0603	56	17.9	110380000	252990000	299450000	318280000	211220000	353490000	364000000	236970000	183620000	135420000	131700000	94585000	93542000	49063000	39380000	30181000	31200000	24287000	0	0	0	0	0	0	0	0	0	0	0	0	0	0	0	0	0	0	0	0	0	0	0	0	0	0	0	0	0
Tb927.10.3810	9	16.6	81754000	91285000	77637000	89746000	69494000	0	0	45774000	0	53962000	0	0	0	0	0	0	0	0	0	0	0	0	0	0	0	0	0	0	0	0	0	0	0	0	0	0	0	0	0	0	160510000	0	0	0	0	0	0
Tb927.10.3820	16	10.1	0	0	0	8569400	0	0	0	12972000	0	0	0	0	0	0	0	0	0	0	0	0	0	0	0	0	0	0	0	0	0	0	0	0	0	0	0	0	0	0	0	0	0	0	0	0	0	0	0
Tb927.11.14130;Tb927.10.3840	9	52	0	0	0	0	0	0	0	0	0	0	0	0	0	0	0	0	0	0	0	0	0	0	0	0	0	0	0	0	0	0	0	0	0	0	0	0	0	0	0	0	0	0	0	0	0	0	0
Tb927.10.3860	5	17.3	0	0	0	0	0	0	0	0	0	0	0	0	0	0	0	0	0	0	0	0	0	0	0	0	0	0	0	0	25073000	47742000	137850000	193690000	148410000	119380000	145150000	0	0	0	114280000	122750000	260850000	295800000	424500000	582980000	530420000	480590000	354900000
Tb927.10.3870	5	2.2	0	0	0	0	0	0	0	0	0	0	0	0	0	0	0	0	0	0	0	0	0	0	0	0	0	0	0	0	0	0	0	0	0	0	0	0	0	0	0	0	0	0	0	0	0	0	0
Tb927.10.3880	7	11.2	0	0	0	0	0	0	0	0	0	0	0	0	0	0	0	0	0	0	0	0	0	0	0	0	0	0	0	0	0	0	0	0	0	0	0	0	0	0	0	0	0	0	0	0	0	0	0
Tb927.10.390	6	67.8	133820000	89098000	0	66716000	118790000	79247000	103110000	52083000	53319000	0	0	0	0	0	0	0	0	0	45038000	0	0	0	0	0	0	0	0	0	0	0	0	0	0	0	0	0	0	0	0	167110000	496100000	253860000	0	0	168660000	233590000	771010000
Tb927.10.3900	26	34.6	130550000	116630000	148700000	121150000	96229000	113120000	97416000	113290000	95696000	96555000	85652000	87194000	68190000	88915000	81260000	0	75317000	59323000	65663000	0	0	0	0	0	0	0	0	0	75282000	166850000	285700000	176690000	96991000	0	0	0	0	0	0	0	0	0	0	0	0	0	0
Tb927.10.3930	15	53.1	0	0	0	0	0	0	0	0	0	0	0	0	0	0	0	0	0	0	0	0	0	0	0	0	0	0	0	0	0	0	0	0	0	0	0	0	0	0	0	0	0	0	0	0	0	0	0
Tb927.10.3950	13	40.3	0	0	0	0	0	0	0	0	0	0	0	0	0	0	0	0	0	0	0	0	0	0	59338000	115370000	188850000	765550000	1285200000	1447800000	1017900000	348750000	307510000	199940000	116840000	195370000	329850000	86117000	0	0	0	0	0	0	0	0	0	0	0
Tb927.10.3960	1	15.5	0	0	0	0	0	0	0	0	0	0	0	0	0	0	0	0	0	0	0	0	0	0	0	0	0	0	0	0	0	0	0	0	0	0	0	0	0	0	0	0	0	0	0	0	0	0	0
Tb927.10.3970	8	21.7	0	0	0	0	0	0	0	0	0	0	0	0	0	0	0	0	0	0	0	0	0	0	0	0	0	0	0	0	0	0	0	0	0	0	0	0	0	0	72761000	118140000	109590000	0	0	0	0	0	0
Tb927.10.3990	35	75.4	917600000	839780000	710210000	1018900000	926560000	865180000	771770000	908860000	1128200000	1124200000	1051900000	1075300000	1012900000	989250000	987560000	944090000	742130000	1010100000	980290000	906910000	1228100000	1428400000	1560100000	2175700000	2115100000	2291500000	2218300000	2209300000	2041700000	2170600000	2819200000	3685000000	3833200000	3193000000	3951800000	4182800000	4703200000	6185100000	8453900000	10327000000	10971000000	10285000000	8946000000	8464400000	7186600000	6690200000	5569700000
Tb927.10.4000	15	50.9	0	56391000	0	0	0	0	0	0	137270000	0	97334000	171980000	0	0	0	14128000	0	0	0	0	0	0	0	20954000	17536000	15191000	0	70483000	97226000	116670000	271700000	1866100000	10237000000	15574000000	6795200000	2265400000	585770000	264390000	66351000	214650000	0	0	0	0	0	0	0
Tb927.10.4010	30	57.3	0	0	0	0	0	0	14815000	0	0	0	0	0	0	0	0	0	0	0	0	0	0	0	0	0	0	0	66412000	629450000	2371700000	2160200000	1350800000	58949000	0	0	0	0	0	0	0	0	0	0	0	0	0	0	0
Tb927.10.4030	4	18.5	0	0	0	0	0	0	0	0	0	0	0	0	0	0	0	0	0	0	0	0	0	0	0	0	0	0	0	0	0	0	0	0	0	0	0	0	0	0	0	0	0	0	0	0	0	0	0
Tb927.10.4040	13	44.3	118100000	114100000	175120000	0	121480000	123340000	126210000	114300000	116320000	0	116620000	114520000	0	0	0	0	0	0	60759000	0	0	0	0	0	0	0	0	0	0	0	0	0	0	0	0	0	0	0	0	0	0	0	0	0	0	0	0
Tb927.10.4050;Tb11.v5.0649	10	23.5	0	0	0	17873000	28462000	21594000	30278000	25670000	0	0	0	0	0	0	0	0	0	0	0	0	0	0	0	0	0	0	0	0	0	0	0	0	0	0	0	0	0	0	0	0	0	0	0	0	0	0	0
Tb927.10.4060	11	38.9	0	108780000	99571000	92211000	100220000	99513000	80848000	69634000	72485000	82708000	79364000	66675000	69793000	0	0	0	0	0	0	0	0	0	0	0	0	0	0	0	0	0	0	0	0	0	0	0	109700000	152790000	222990000	177100000	0	0	0	0	0	0	0
Tb927.10.4070	8	31.5	0	21915000	0	0	0	0	16917000	28391000	0	0	0	0	0	0	0	0	0	0	0	0	0	0	0	0	0	0	0	0	0	0	0	0	0	0	33376000	36658000	41453000	106100000	99515000	76067000	0	0	0	0	0	0	0
Tb927.10.4080	25	34.8	109750000	72991000	89781000	131950000	110150000	0	77923000	80378000	70041000	0	47307000	68994000	0	0	0	0	0	0	0	0	0	0	0	0	0	0	0	0	0	78958000	92240000	0	58282000	87094000	69230000	0	0	0	0	0	0	190080000	0	184680000	0	0	383030000
Tb927.10.4100	11	18.8	0	0	0	0	0	0	0	0	0	0	0	0	0	0	0	0	0	0	0	0	0	0	0	0	0	0	0	0	0	0	0	0	0	0	0	0	0	0	0	0	0	0	0	0	0	0	0
Tb927.10.4120;Tb927.10.4110	7	66.7	1240900000	707780000	461670000	189390000	185360000	123390000	308710000	391650000	401640000	329460000	385020000	292470000	307470000	339070000	204040000	203740000	205870000	236150000	183650000	118150000	153240000	137310000	90242000	0	0	0	0	0	0	0	0	0	0	0	0	0	0	0	0	0	0	0	0	0	256350000	0	503680000
Tb927.10.4130	9	31.3	94470000	141210000	157290000	171250000	106950000	0	157800000	160330000	177980000	123910000	141910000	81135000	121150000	0	0	0	0	0	0	0	0	0	0	0	0	0	0	0	0	0	0	0	0	213240000	685910000	752310000	574810000	434700000	522010000	266510000	0	255920000	596980000	958600000	930800000	1311500000	0
Tb927.10.4170	14	6.3	0	0	0	0	0	0	0	0	0	0	0	0	0	0	0	0	0	0	0	0	0	0	0	0	0	0	0	0	0	0	0	0	0	0	0	0	0	0	0	0	409880000	408120000	0	0	0	0	0
Tb927.10.4180	15	65.2	0	0	0	0	0	0	0	0	0	0	0	0	0	0	0	0	0	0	0	0	0	0	0	0	0	0	0	0	0	0	0	498200000	1551500000	1598400000	589030000	106700000	73155000	102590000	201390000	660370000	624650000	493930000	169290000	157960000	132540000	0	0
Tb927.10.420	4	5.3	0	0	0	0	0	0	0	0	0	0	0	0	0	0	0	0	0	0	0	0	0	0	0	0	0	0	0	0	0	0	0	0	0	0	0	0	0	0	0	0	0	0	0	0	0	0	0
Tb927.10.4200	8	11.5	0	0	0	0	0	0	0	0	0	0	0	0	0	0	0	0	0	0	0	0	0	0	0	0	0	0	0	0	0	0	0	0	0	0	0	0	0	0	0	0	0	0	0	0	0	0	0
Tb927.10.4220	11	51.1	0	0	0	0	0	0	0	0	0	33164000	41695000	49392000	62342000	81562000	89414000	109140000	162140000	209550000	172690000	190870000	207360000	176900000	159920000	119890000	111850000	71511000	0	54177000	0	0	0	0	0	0	0	0	0	0	0	0	0	0	0	0	0	0	0
Tb927.10.4240	7	42.5	0	273340000	511280000	352660000	537170000	323460000	340860000	298350000	255120000	187560000	169690000	219860000	137760000	110740000	105620000	0	0	104330000	112430000	0	0	0	0	0	0	0	0	0	0	0	0	0	0	0	0	0	0	0	0	0	0	0	0	0	0	0	0
Tb927.10.4250	9	50	0	0	0	0	21071000	15362000	25636000	0	0	0	0	0	0	0	0	0	0	0	0	0	63392000	217110000	283460000	309200000	218020000	51612000	0	0	0	0	0	0	0	0	0	0	0	0	0	0	67481000	192710000	541490000	482350000	222500000	110320000	60694000
Tb927.10.4260	2	6.4	0	0	0	0	0	0	0	0	0	0	0	0	0	0	0	0	0	0	0	0	0	0	0	0	0	0	0	0	0	0	0	0	0	0	0	0	0	0	0	0	0	0	0	0	0	0	0
Tb927.10.4270	5	29.5	0	0	0	0	0	0	0	0	0	0	0	0	0	0	0	0	0	0	0	0	0	0	0	0	0	0	0	0	0	0	0	0	0	0	0	0	144720000	175170000	1834400000	0	0	0	0	0	0	0	0
Tb927.10.4280	6	36.8	222630000	655530000	548340000	623370000	941220000	766460000	669860000	520550000	468220000	472380000	364400000	249990000	231900000	0	149040000	248230000	165830000	106580000	418500000	113660000	99961000	87090000	0	0	62278000	0	0	0	0	0	0	0	0	0	0	0	0	0	0	0	0	0	0	0	0	203240000	401550000
Tb927.10.430	16	46.6	111990000	153430000	109960000	104070000	138840000	82303000	102450000	105660000	107840000	67787000	88816000	70608000	106710000	53568000	52851000	0	51916000	0	51993000	58741000	0	0	0	0	0	0	0	0	0	0	0	0	0	0	0	0	259340000	210850000	122680000	0	0	0	0	0	0	0	0
Tb927.10.4460;Tb10.v4.0036	15	42.7	0	0	0	0	0	0	0	0	0	0	0	0	0	0	0	0	0	0	0	0	0	0	0	0	0	0	0	0	0	0	0	0	40773000	0	0	26755000	663890000	3467300000	8174200000	3514900000	590830000	54652000	0	0	0	0	0
Tb927.10.4470;Tb10.v4.0037	19	25.5	0	0	53232000	74244000	0	0	0	0	0	0	0	0	0	0	0	0	0	0	0	0	0	0	0	46584000	47266000	75747000	201530000	325210000	949230000	84748000	16806000	0	0	0	0	0	0	0	0	0	0	0	0	0	0	0	0
Tb927.10.450	15	31.1	0	0	0	0	0	0	0	0	0	0	0	0	0	0	0	0	0	0	0	0	0	0	141990000	167670000	268830000	344850000	299930000	206480000	215630000	0	129720000	146970000	0	218830000	369360000	375800000	0	422390000	451580000	524190000	614820000	539460000	372970000	376140000	0	0	73735000
Tb927.10.4520	25	57.3	0	0	0	0	0	0	0	0	0	0	0	0	0	0	0	0	0	0	0	0	0	0	14434000	0	105950000	480330000	443000000	206650000	0	0	0	0	0	416350000	1231000000	655930000	171160000	0	0	0	0	0	0	0	0	0	0
Tb927.10.4540	5	30.6	0	0	0	0	0	0	0	0	0	0	0	0	0	0	0	0	0	0	0	0	0	0	147830000	0	0	0	0	0	0	0	0	0	0	0	0	0	0	0	0	0	0	0	0	0	0	0	0
Tb927.10.4550	4	29.5	0	54532000	52315000	0	0	0	0	0	0	0	0	0	0	0	0	0	0	0	0	0	0	0	0	0	0	0	0	0	0	0	0	0	0	0	0	0	0	0	0	0	0	0	0	0	0	0	0
Tb927.10.4570;Tb927.10.4560	68	82.2	2325600000	2570400000	2613200000	3210100000	2297700000	2653700000	2446700000	2397300000	3080100000	3336900000	2837300000	2984800000	2359400000	2376500000	2156100000	4280900000	4458500000	3830600000	5593400000	2677800000	3104700000	3267500000	3757000000	3972800000	4632000000	8481800000	26900000000	56009000000	146290000000	203670000000	187980000000	53974000000	11338000000	3645000000	2029800000	1879400000	1706100000	1433400000	1384600000	1204000000	1654900000	1949900000	27494000000	2834900000	3067400000	3747000000	3563900000
Tb927.10.4580	5	19.3	0	0	0	0	0	0	0	0	0	0	0	0	0	0	0	0	0	0	0	0	0	0	0	0	0	0	0	0	0	0	0	0	0	0	0	0	0	0	0	0	0	0	0	0	0	0	0
Tb927.10.460	6	8.4	0	0	0	0	0	0	0	0	0	0	0	0	0	0	0	0	0	0	0	0	0	0	0	0	0	0	0	0	0	0	0	0	0	85593000	61370000	0	0	0	0	0	0	0	0	0	0	0	0
Tb927.10.4610	14	52.9	210790000	236510000	287200000	205510000	300740000	235650000	298850000	207730000	272530000	224880000	257820000	187270000	161200000	150270000	110160000	128020000	129220000	56277000	72344000	0	0	0	0	0	0	0	0	0	0	0	0	0	0	0	0	0	0	0	0	0	0	0	0	0	0	0	0
Tb927.10.4620	5	43.5	0	0	0	0	0	0	0	0	0	0	0	0	0	0	0	0	0	0	0	0	0	0	0	0	0	0	0	0	0	0	0	0	0	0	0	0	0	0	0	0	0	0	0	230130000	699700000	3639300000	15189000000
Tb927.10.4630	3	16.9	0	0	0	0	0	0	0	0	0	0	0	0	0	0	0	0	0	0	0	0	0	0	0	0	0	0	0	0	0	0	0	0	0	0	0	0	0	0	0	0	0	0	0	0	0	0	0
Tb927.10.4640	21	50	280160000	271520000	255840000	216380000	171950000	44187000	225950000	277060000	322140000	296530000	309670000	387720000	493610000	516380000	360110000	309240000	262860000	259200000	227140000	164430000	190420000	364640000	1021900000	1720200000	2037800000	2155100000	1720100000	1418500000	1300800000	1583000000	4371100000	4073300000	1734900000	481120000	0	0	56226000	0	0	0	0	103650000	238460000	154080000	0	313060000	278920000
Tb927.10.4660	5	31.4	0	0	0	0	0	0	0	0	0	0	0	0	0	0	0	0	0	0	0	0	0	0	0	0	0	0	0	0	0	0	0	0	0	0	113580000	99564000	86915000	0	0	0	78134000	175400000	169350000	0	0	0	0
Tb927.10.4670	2	8.9	0	0	0	0	0	0	0	0	0	0	0	0	0	0	0	0	0	0	0	0	0	0	0	0	0	0	0	0	0	0	0	0	0	0	0	0	0	0	0	0	0	0	0	0	0	0	0
Tb927.10.4680	4	23.2	0	0	0	0	0	0	0	0	0	0	0	0	0	0	0	0	0	0	0	0	0	0	0	0	0	0	0	0	0	0	0	0	0	0	0	0	0	0	88684000	152910000	125030000	0	0	0	0	0	0
Tb927.10.4690	5	46.4	91244000	0	113730000	83969000	120210000	0	122360000	0	90959000	103290000	132990000	109200000	118330000	110510000	129160000	118280000	175740000	0	175680000	160180000	126850000	100820000	139440000	121330000	120920000	96716000	79365000	0	0	0	0	0	0	0	0	0	0	0	0	452530000	348910000	0	156950000	0	0	0	0
Tb927.10.470	21	45.1	287390000	388680000	395770000	289040000	278870000	213620000	222400000	204400000	181190000	179050000	168110000	145690000	149690000	145880000	100340000	100110000	101160000	81432000	56172000	0	0	0	0	0	0	0	0	0	0	0	0	0	0	0	0	0	0	0	0	0	0	0	0	0	0	290780000	372020000
Tb927.10.4700	8	41.5	0	0	0	0	0	0	0	0	0	0	0	0	0	0	0	0	0	0	0	0	0	0	0	0	0	0	0	0	0	0	0	0	0	0	0	0	0	258160000	876960000	979300000	488310000	0	0	0	0	0	0
Tb927.10.4710	8	36.9	0	0	0	0	0	0	0	0	87128000	81000000	74523000	106890000	654210000	3961200000	7414200000	5826900000	1889600000	500310000	82988000	0	0	0	0	0	0	0	0	0	0	0	0	0	0	0	0	0	0	0	0	0	0	0	0	0	69637000	291580000	545090000
Tb927.10.4740	4	42.9	0	0	0	0	0	0	0	0	35850000	52023000	54734000	51061000	70061000	69857000	61824000	102150000	98324000	146590000	95921000	107520000	96387000	91177000	78715000	69345000	82570000	63073000	58740000	0	0	0	0	0	0	0	0	0	0	0	0	0	0	0	0	0	0	0	0
Tb927.10.4750	4	10	0	0	0	0	0	0	0	0	0	0	0	0	0	0	0	0	0	0	0	0	0	0	0	0	0	0	0	0	0	0	0	0	0	0	0	0	0	0	0	0	0	0	0	0	0	0	0
Tb927.10.4760	6	24.4	0	0	0	0	0	0	107740000	0	75545000	84345000	76581000	77705000	69653000	0	0	0	0	0	0	0	0	0	0	0	0	0	0	0	0	0	0	0	0	0	0	0	0	0	0	0	0	0	0	0	0	0	0
Tb927.10.4770	5	16.8	0	0	0	0	0	0	0	0	0	0	0	0	0	0	0	0	0	0	0	0	0	0	0	0	0	0	0	0	0	0	0	0	0	0	0	0	0	0	0	0	0	0	0	0	0	0	0
Tb927.10.4790	7	59.6	0	0	0	0	0	0	0	0	0	0	0	0	0	0	0	0	0	0	0	0	0	0	0	0	0	0	0	0	0	0	0	0	145580000	223310000	206620000	0	121990000	0	0	0	0	0	0	0	0	0	0
Tb927.10.4820	10	37.8	0	22779000	0	23026000	27784000	0	0	0	0	0	0	0	0	0	0	0	0	0	0	0	0	0	0	0	0	0	0	0	0	0	0	0	0	0	0	0	0	0	0	0	0	0	0	0	0	0	0
Tb927.10.4830	3	24.9	0	0	0	0	0	0	0	0	0	0	0	0	0	0	0	0	0	0	0	0	0	0	0	0	0	0	0	0	0	0	0	0	0	0	0	0	0	0	0	0	0	0	0	0	0	0	0
Tb927.10.4850	15	43.6	0	88001000	0	0	81330000	0	0	78087000	111050000	138180000	0	0	0	0	0	0	0	0	0	0	0	0	0	0	0	52118000	295500000	514480000	1676100000	1607000000	3754800000	1628900000	554850000	378940000	219570000	140570000	0	0	0	0	0	0	138520000	0	0	0	0
Tb927.10.4870;Tb11.v5.0899	7	17.2	0	0	0	0	0	0	0	0	0	0	0	0	0	0	0	0	0	0	0	0	0	0	0	0	0	0	0	0	0	0	0	0	0	0	0	0	0	0	0	0	0	0	0	0	0	0	0
Tb927.10.4880	5	26.3	313090000	328390000	619270000	867220000	569560000	552630000	425140000	261370000	0	0	212240000	0	130340000	0	0	0	98862000	0	200790000	0	0	0	0	0	0	0	0	0	0	0	0	0	0	0	0	0	0	0	0	0	0	0	0	0	0	0	0
Tb927.10.4890	3	18.3	0	0	0	0	0	0	0	0	0	0	0	0	0	0	0	0	0	0	0	0	0	0	0	0	0	0	0	0	0	0	0	0	0	0	0	0	0	0	0	0	0	0	0	0	0	0	0
Tb927.10.4900	24	48.5	150690000	108480000	121040000	108910000	92070000	75058000	135520000	0	104210000	84325000	135140000	100540000	109290000	93097000	73873000	75490000	91604000	79349000	71502000	77221000	69586000	75376000	72320000	63054000	104060000	0	38769000	102580000	140780000	187630000	265130000	275860000	259950000	217690000	0	0	162320000	340200000	494080000	456980000	570260000	462160000	445640000	547140000	370470000	537480000	698410000
Tb927.10.4910	6	10.4	0	0	0	0	0	0	0	0	0	0	0	0	0	0	0	0	0	0	0	0	0	0	0	0	0	0	0	0	0	0	0	0	0	0	0	0	0	0	0	0	0	0	0	0	0	0	0
Tb927.10.4920	2	5.8	0	0	0	0	0	0	0	0	0	0	0	0	0	0	0	0	0	0	0	0	0	0	0	0	0	0	0	0	0	0	0	0	0	0	0	0	0	0	0	0	0	0	0	0	0	0	0
Tb927.10.4930	13	45.4	0	0	0	0	55321000	42451000	0	0	0	0	0	0	0	0	0	0	0	0	0	0	0	0	0	0	0	0	0	0	0	0	0	0	0	0	0	0	89071000	119100000	342270000	760060000	1135800000	657230000	216510000	0	0	0	0
Tb927.10.4940;Tb11.v5.0596	19	45.3	272320000	316550000	332050000	275510000	276860000	292650000	311160000	269500000	267130000	269690000	229160000	304680000	210260000	206350000	185180000	159790000	167210000	0	86664000	0	86334000	0	53742000	75321000	0	0	0	0	50430000	23379000	900720000	2881500000	3130100000	3497500000	2976500000	1030900000	374380000	190780000	0	182380000	0	108340000	151660000	470500000	388220000	332110000	733630000
Tb927.10.4950	7	51.9	0	0	0	0	0	0	0	0	0	0	0	0	0	0	0	0	0	0	0	86834000	113790000	102910000	0	60269000	0	0	0	0	0	0	0	0	0	0	0	0	0	0	0	0	0	132020000	0	0	0	0	0
Tb927.10.4980	5	29.1	0	0	0	0	0	0	0	0	0	0	0	0	0	0	0	0	0	0	0	0	0	0	0	0	0	0	0	0	0	0	0	0	0	0	0	0	0	0	0	0	0	0	0	0	0	0	0
Tb927.10.4990	6	22.2	0	0	0	0	0	0	0	0	0	0	0	0	0	0	0	0	0	0	0	0	0	0	0	0	0	0	0	0	0	0	0	0	0	0	0	0	113220000	124100000	206380000	78328000	0	0	0	0	0	0	0
Tb927.10.5000	7	33.9	0	0	0	0	0	0	0	0	0	0	0	0	0	0	0	0	0	0	0	0	0	0	0	0	0	0	0	0	0	0	0	0	0	0	0	0	0	0	0	0	170540000	620530000	915770000	507420000	527750000	0	0
Tb927.10.5010	38	53.8	0	34883000	42771000	9353400	0	21123000	0	43241000	11293000	50618000	10475000	35520000	6506800	0	22052000	68780000	130500000	205010000	272050000	0	0	0	0	0	0	0	0	9362800	135930000	2721800000	12824000000	11823000000	2452800000	312460000	16625000	0	0	0	0	0	0	0	168250000	0	0	0	0
Tb927.10.5020	13	76.9	0	59561000	100560000	107200000	101550000	76022000	84143000	165500000	0	45735000	0	55036000	0	44538000	83938000	0	0	37124000	0	0	0	0	0	0	0	0	0	21126000	37377000	0	0	0	0	0	0	58436000	579470000	2354500000	2992900000	1384900000	487750000	161050000	0	0	0	0	0
Tb927.10.5030	6	37.7	0	0	0	0	0	0	0	0	0	0	0	0	0	0	0	0	0	0	0	0	0	0	0	0	0	0	0	0	0	0	0	0	0	0	0	0	0	0	0	0	0	0	0	0	0	0	0
Tb927.10.5050	3	54.7	0	0	0	0	0	0	0	0	0	0	0	0	0	0	0	0	0	0	0	0	0	0	0	0	0	0	0	0	0	0	0	0	0	0	0	0	0	0	0	0	0	0	0	0	0	0	0
Tb927.10.510;Tb11.v5.0374	13	46.7	172180000	227900000	251780000	293300000	244120000	295090000	169210000	183900000	176200000	140120000	127060000	111210000	127330000	0	0	0	0	0	69192000	58198000	0	0	0	0	0	0	0	0	0	0	0	0	0	0	0	0	0	0	0	0	0	0	0	0	0	0	0
Tb927.10.5110	5	29.8	0	0	0	0	0	0	0	0	0	0	0	0	0	0	0	0	0	0	0	0	0	0	0	0	0	0	0	0	0	0	0	0	0	0	0	0	0	0	0	0	0	0	0	0	0	0	0
Tb927.10.5120	8	52.4	0	0	0	0	0	0	0	0	0	0	0	0	0	0	0	0	0	0	0	0	0	0	0	0	0	0	0	0	0	0	0	0	0	0	0	0	341430000	0	0	342700000	0	0	0	0	0	0	0
Tb927.10.5130	5	20	0	0	0	0	0	25207000	0	0	0	0	0	0	0	0	0	0	0	0	0	0	0	0	0	0	0	0	0	0	0	0	0	0	0	0	0	0	0	0	0	0	0	0	0	0	0	0	0
Tb927.10.5140	24	60	95994000	139210000	105270000	164740000	163650000	181360000	148220000	144240000	132140000	79174000	126190000	115260000	98397000	136530000	38114000	0	92368000	65839000	85410000	0	0	0	61013000	57398000	53932000	71961000	0	98675000	156130000	166580000	292260000	781980000	1562500000	1366800000	936460000	375710000	205870000	184050000	215570000	264740000	294430000	235940000	171910000	332320000	219210000	0	380330000
Tb927.10.5170;Tb11.v5.0240	3	3.8	0	0	0	3210900	0	0	0	0	0	0	0	0	0	0	0	0	0	0	0	0	0	0	0	0	0	0	0	0	0	0	0	0	0	0	0	0	0	0	0	0	0	0	0	0	0	0	0
Tb927.10.520	17	42.4	716190000	1110500000	1627100000	2412100000	2152800000	1800500000	1202400000	862680000	781880000	555500000	491820000	435790000	478070000	347540000	281960000	205540000	312080000	210660000	452300000	148110000	123580000	159420000	125730000	0	0	0	0	0	0	0	0	0	0	0	0	0	0	82684000	0	0	0	0	137800000	258830000	0	0	557030000
Tb927.10.5230	8	34.8	0	115820000	103430000	218240000	128170000	203190000	116980000	128070000	0	0	0	92638000	0	89307000	90189000	125350000	105980000	157370000	131720000	94654000	95889000	98980000	90293000	140180000	130930000	131510000	163290000	311530000	273210000	142820000	0	0	0	0	212570000	331410000	224240000	99763000	0	0	0	0	0	0	0	155990000	0
Tb927.10.5260;Tb11.v5.0497;Tb11.v5.0250	3	3.9	0	0	0	0	0	0	0	0	0	0	0	0	0	0	0	0	0	0	0	0	0	0	0	0	0	0	0	0	0	0	0	0	0	0	0	0	0	0	0	0	0	0	0	0	0	0	0
Tb927.10.5350;Tb11.v5.0242;Tb11.v5.0241	87	23.5	81125000	273500000	290210000	389710000	327210000	333730000	304140000	226550000	164140000	146940000	134500000	123390000	39650000	39577000	32571000	23920000	22080000	16221000	0	0	0	0	0	0	0	0	0	0	0	0	0	0	0	0	0	0	0	0	0	0	0	0	0	0	0	0	0
Tb927.10.5370;Tb927.10.5360	9	50	644480000	1101900000	844420000	684360000	927150000	716090000	1039300000	1129400000	1057700000	1001500000	1059900000	1236900000	1251700000	838300000	940240000	564120000	650350000	550860000	546910000	466290000	355950000	351700000	296440000	237240000	178460000	196880000	131210000	0	0	110510000	0	0	0	0	0	0	0	256070000	130200000	0	0	0	0	322110000	0	760600000	822650000
Tb927.10.5380;Tb11.v5.0337	39	40.3	459120000	466250000	504460000	509390000	423170000	427740000	347760000	384650000	387720000	314030000	315110000	213590000	152270000	124860000	75165000	70139000	26865000	22965000	58990000	21292000	0	0	0	0	0	0	0	0	0	0	0	0	0	0	0	0	0	0	0	0	0	0	0	0	0	0	0
Tb927.10.5400	9	23.2	0	0	48441000	78572000	51945000	0	0	0	0	0	0	0	0	0	0	0	0	0	0	0	0	0	0	0	0	0	0	0	0	0	0	0	0	0	0	0	0	0	0	0	0	0	0	0	0	0	0
Tb927.10.5420	4	3.7	0	0	0	0	0	0	0	0	0	0	0	0	0	0	0	0	0	0	0	0	0	0	0	0	0	0	0	0	0	0	0	0	0	0	0	0	0	0	0	0	0	0	0	0	0	0	0
Tb927.10.5430	8	35.9	1355700000	0	111750000	220090000	161880000	0	306250000	1135800000	0	756520000	827960000	0	971080000	874480000	870130000	0	651300000	604120000	795910000	654620000	0	431130000	333040000	236300000	100940000	0	0	0	0	0	0	0	0	0	0	0	0	0	0	0	0	0	0	0	0	0	0
Tb927.10.5450	22	32.8	119840000	108250000	120100000	143990000	127350000	102440000	110560000	149640000	118600000	131980000	109860000	101690000	108150000	72057000	86957000	0	58696000	0	73301000	0	0	0	0	0	0	0	0	0	0	89574000	212030000	403900000	0	140140000	170890000	414350000	327090000	263280000	261250000	0	0	0	0	203730000	0	0	0
Tb927.10.5480;Tb927.10.5460	9	42.4	1652500000	287560000	138000000	0	0	0	0	0	79822000	98520000	108440000	132350000	0	130440000	0	135840000	142170000	151150000	0	0	106420000	0	0	89799000	71030000	0	48748000	36812000	42127000	0	0	0	0	0	0	0	0	95309000	136770000	84012000	124120000	194970000	180530000	269010000	0	0	363070000
Tb927.10.550	3	14.3	0	0	0	0	0	0	0	0	0	0	0	0	0	0	0	0	0	0	0	0	0	0	0	0	0	0	0	0	0	0	0	0	0	0	0	0	0	0	0	0	0	0	0	0	224530000	251030000	246930000
Tb927.10.5500	5	14.2	0	57532000	33377000	35970000	47024000	31555000	0	0	0	0	0	0	0	0	0	0	0	0	0	0	0	0	0	0	0	0	0	0	0	0	0	0	0	0	0	0	0	0	0	0	0	0	0	0	0	0	0
Tb927.10.5520	22	68.7	0	0	0	0	0	0	0	0	0	0	0	0	0	0	0	0	0	0	0	0	0	0	0	0	0	0	0	0	0	0	0	0	0	0	0	74478000	247830000	1801200000	8001100000	9054200000	5397100000	1459200000	506610000	107700000	159420000	196550000	185460000
Tb927.10.5530	5	10.4	0	0	0	0	0	0	0	0	0	0	0	0	0	0	0	0	0	0	0	0	0	0	0	0	0	0	0	0	0	0	0	0	0	0	0	0	0	0	0	0	0	0	0	0	0	0	0
Tb927.10.5540	11	43.2	0	0	0	0	0	0	0	0	0	0	0	0	0	0	0	0	0	0	0	0	0	0	0	0	0	0	0	0	0	0	0	0	0	0	0	0	292190000	1024300000	2207500000	3128500000	3158400000	1599600000	348610000	202190000	0	0	0
Tb927.10.5550	1	9.4	0	0	0	0	0	0	0	0	0	0	0	0	0	0	0	0	0	0	0	0	0	0	0	0	0	0	0	0	0	0	0	0	0	0	0	0	0	0	0	0	0	0	0	0	0	0	0
Tb927.10.5560	4	8.1	0	0	0	0	0	48948000	0	0	0	0	0	0	0	0	0	0	0	0	0	0	0	0	0	0	0	0	0	0	0	0	0	0	0	0	0	0	0	0	0	0	0	0	0	0	0	0	0
Tb927.10.5580	6	21.4	0	0	16216000	0	0	0	0	0	0	0	0	0	0	0	0	0	0	0	0	0	0	0	0	46682000	42913000	0	0	0	0	0	0	0	0	0	0	0	0	0	0	0	0	0	0	0	0	0	0
Tb927.10.5590	13	29.9	0	0	0	0	22872000	0	0	0	0	0	0	0	0	0	0	0	0	0	0	0	0	0	0	0	0	0	0	0	0	0	0	0	117370000	205590000	147570000	70715000	0	0	0	0	0	0	0	0	0	0	0
Tb927.10.560	13	49.4	0	0	0	0	0	0	0	0	0	0	0	0	0	0	0	0	0	0	0	0	0	0	0	0	0	0	0	0	0	0	0	0	0	0	0	0	0	0	0	0	0	0	0	0	0	0	0
Tb927.8.1110;Tb927.10.5610	17	60.5	1510900000	1170700000	1655600000	349980000	384840000	1060800000	1576300000	2147800000	2076400000	2198800000	2100400000	1756100000	1612400000	1148400000	1718800000	1216300000	896360000	828250000	1416600000	614500000	532910000	566710000	412180000	312350000	253310000	264390000	144460000	0	0	0	0	0	0	117320000	0	0	0	181540000	106170000	155640000	154250000	222330000	266880000	312420000	432570000	718650000	1074500000
Tb927.10.5630	6	36.2	86419000	46524000	36355000	84844000	0	0	0	0	0	0	0	0	0	0	0	0	0	0	0	0	0	0	0	0	0	0	0	0	0	0	0	0	0	0	0	0	0	0	0	0	0	85307000	0	507820000	617350000	510650000	578720000
Tb927.10.5640	12	23.2	53962000	64594000	58126000	51833000	68764000	73639000	0	0	0	0	0	54042000	0	58188000	0	52769000	0	29596000	38507000	0	0	0	0	0	0	0	0	0	0	0	0	0	0	0	0	0	0	0	0	0	0	0	0	0	0	0	0
Tb927.10.5660	4	16.7	0	0	0	0	82488000	0	0	0	0	0	0	0	0	0	0	0	0	0	0	0	0	0	0	0	0	0	0	0	0	0	0	0	0	0	0	0	0	0	0	0	0	0	0	0	0	0	0
Tb927.10.5670	36	55.1	33557000	106720000	0	140670000	243850000	171610000	248610000	386260000	534000000	789930000	950900000	1165000000	1194800000	1296000000	1248600000	1268900000	1817300000	1766300000	1221000000	1497800000	1633600000	1902700000	1912700000	2150900000	1769300000	1292500000	1166200000	787460000	683760000	401530000	492030000	400540000	342960000	350010000	402870000	365820000	366660000	483640000	347440000	631110000	544450000	689430000	682050000	690320000	617360000	769310000	646840000
Tb927.10.570;Tb11.v5.0581	8	6.9	0	0	0	0	0	0	0	0	0	0	0	0	0	0	0	0	0	0	0	0	0	0	0	0	0	0	0	0	0	0	0	0	0	0	0	0	0	0	0	0	0	0	0	0	0	0	0
Tb927.10.5750	8	33.1	0	0	0	0	0	0	0	0	0	0	0	0	0	0	0	0	0	0	0	0	0	0	0	0	0	0	0	0	0	0	0	0	0	0	0	0	0	0	0	397850000	1482200000	2227000000	886310000	284150000	0	0	0
Tb927.10.5760	12	54.9	271830000	197560000	242830000	346530000	191470000	228220000	230790000	251630000	236640000	261470000	228140000	189580000	205510000	175970000	186660000	148100000	163290000	130190000	112040000	87366000	67680000	104690000	0	0	50415000	44854000	34952000	0	0	0	27019000	0	0	0	98969000	210370000	243270000	440760000	1344100000	3731000000	4472200000	3324000000	2054400000	1573600000	1288300000	1138000000	1120800000
Tb927.10.5770	61	76.7	58468000	85760000	53400000	55766000	0	0	49795000	79088000	127240000	71701000	72677000	206050000	228350000	580330000	5062500000	17497000000	20076000000	9935300000	1253400000	321440000	289920000	164500000	308930000	323510000	250970000	274380000	55385000	141730000	0	0	0	0	128080000	0	0	0	0	0	21106000	0	0	0	0	0	0	0	0
Tb927.10.5780	8	22.2	0	25435000	38361000	24345000	33800000	24958000	29085000	0	0	0	0	0	0	0	0	0	0	0	0	0	0	0	0	0	0	0	0	0	0	0	0	0	0	0	0	0	0	0	0	0	0	0	0	0	0	0	0
Tb927.10.5790	17	42.5	143070000	193450000	181630000	216020000	179590000	183770000	155660000	131780000	141640000	118610000	119740000	70060000	81525000	95913000	0	0	35182000	37078000	0	0	0	0	0	0	0	0	0	0	0	0	0	0	0	0	0	0	0	0	0	0	0	0	0	0	0	0	0
Tb927.10.5810	33	62.8	0	19377000	0	0	0	0	0	47637000	91693000	84963000	90773000	120070000	49533000	54911000	80414000	81157000	26705000	38354000	20432000	19528000	14289000	17140000	26859000	77001000	198560000	307810000	291570000	379220000	378690000	475130000	2765600000	13113000000	13982000000	8116200000	2047800000	1174000000	654240000	284210000	0	0	0	0	232910000	384680000	244110000	582650000	301940000
Tb927.10.5820	9	10.7	0	0	0	0	0	0	0	0	0	0	0	0	0	0	0	0	0	0	0	0	0	0	0	0	0	0	0	0	0	0	0	0	0	0	0	0	0	0	0	0	0	0	0	0	0	0	0
Tb927.10.5830	10	21.4	0	67087000	73347000	47597000	87621000	78228000	0	0	0	0	0	0	0	0	0	0	0	0	0	0	0	0	0	0	0	0	0	119830000	157820000	113300000	312150000	0	0	0	62441000	0	0	0	0	0	0	0	0	0	0	0	0
Tb927.10.5840	12	59.7	0	0	0	0	0	0	0	0	0	0	0	0	0	0	0	0	0	495290000	122210000	383340000	747440000	0	0	0	0	0	0	0	0	0	0	0	0	0	0	0	0	0	0	0	0	0	0	0	0	0	0
Tb927.10.5850	13	3.4	0	0	0	0	0	0	0	0	0	0	0	0	0	0	0	0	0	0	0	0	0	0	0	0	0	0	0	0	0	0	0	0	0	0	0	0	0	0	0	0	0	0	0	0	0	0	0
Tb927.10.5860	6	45.1	0	0	0	0	0	0	0	0	0	0	0	0	0	0	0	0	0	0	0	0	0	0	0	0	0	0	0	0	0	0	0	265630000	650760000	589940000	287980000	0	0	0	0	265590000	469760000	397760000	0	0	0	0	0
Tb927.10.5870	11	32.7	262370000	281380000	0	295750000	0	221600000	0	0	40773000	0	0	0	0	0	0	0	0	0	0	0	0	0	0	0	0	0	0	0	0	0	0	0	0	0	0	0	0	0	0	365710000	0	319020000	1197500000	1908200000	1874900000	1483800000	964930000
Tb927.10.5880	23	45.7	708830000	0	0	0	0	0	0	0	0	103990000	111710000	166550000	227790000	273330000	329770000	376410000	0	488400000	275500000	394640000	550820000	558770000	618340000	0	125770000	412450000	312900000	250270000	344890000	396470000	717010000	632720000	511560000	150670000	370440000	631460000	1001400000	807800000	821770000	473100000	543050000	995220000	896050000	1073500000	637220000	539430000	398580000
Tb927.10.5890	4	4.1	0	0	0	0	0	0	0	0	0	0	0	0	0	0	0	0	0	0	0	0	0	0	0	0	0	0	0	0	0	0	0	0	0	0	0	0	0	0	0	0	0	0	0	0	0	0	0
Tb927.10.5900	6	16.3	0	0	0	0	0	0	0	0	0	0	0	0	0	0	0	0	0	0	0	0	0	0	0	0	0	0	0	0	0	0	0	0	0	0	0	0	0	0	0	0	0	0	0	0	0	0	0
Tb927.10.5910	5	7.8	0	0	0	0	0	0	0	0	0	0	0	0	0	0	0	0	0	0	0	0	0	0	0	0	0	0	0	0	0	0	0	0	0	0	0	0	0	0	0	0	0	0	0	0	0	0	0
Tb927.10.5920	21	31.5	116760000	139860000	130260000	130980000	147490000	95423000	124990000	109310000	96998000	87101000	61539000	78069000	64764000	60923000	0	0	0	0	0	0	0	0	0	0	0	0	0	0	0	0	0	0	0	0	0	0	0	0	0	0	0	0	0	0	0	0	0
Tb927.10.5930	25	47.6	0	0	0	0	0	0	0	0	0	0	0	0	0	0	0	0	0	0	0	0	0	0	0	0	0	0	0	0	0	0	0	0	0	0	0	0	0	0	0	0	0	0	0	0	0	0	0
Tb927.10.5940	25	48	0	0	0	0	0	0	0	0	0	0	0	0	0	0	0	0	0	0	0	0	0	0	0	0	0	0	0	0	0	0	0	0	0	0	0	0	0	0	0	0	0	0	0	0	0	0	0
Tb927.10.5980	8	18.8	0	0	0	0	53159000	0	0	0	0	0	0	0	0	0	0	0	0	0	0	0	0	0	0	0	0	0	0	0	0	0	0	0	0	0	0	0	0	0	0	0	0	0	0	0	0	0	0
Tb927.10.600	19	41	0	32592000	99321000	80102000	132880000	210660000	595520000	674620000	470790000	247560000	125420000	96867000	47313000	0	0	19840000	36718000	32332000	0	0	0	0	0	0	0	0	0	0	0	0	0	45037000	39230000	105040000	121940000	98525000	0	0	0	110580000	0	144220000	0	224540000	0	0	0
Tb927.10.6020	6	41.6	0	0	0	0	0	0	0	0	0	0	0	0	0	0	0	0	0	0	0	0	72677000	77097000	0	134170000	271850000	295940000	293360000	0	0	0	0	0	0	0	0	0	0	0	0	0	0	0	0	0	0	0	0
Tb927.10.6050;Tb11.v5.0198;Tb11.v5.0197	80	59.8	2226400000	2799000000	3553300000	3018600000	3346100000	3005900000	2751300000	2594600000	2293300000	2070200000	1789500000	1583100000	1483700000	1242900000	1112400000	847830000	944170000	764460000	891010000	405230000	366590000	418110000	267870000	173520000	160930000	114100000	19296000	56999000	34634000	104020000	97654000	172670000	936980000	2789600000	141110000	516380000	970980000	835090000	771530000	755670000	707220000	953150000	900020000	1235800000	963030000	1545400000	1864400000
Tb927.10.6070	7	63.6	0	0	0	0	0	0	0	0	0	0	0	0	0	0	0	0	0	0	0	0	0	0	0	0	0	0	0	0	0	0	0	0	0	0	0	0	0	0	0	0	0	0	0	0	0	0	0
Tb927.10.6090;Tb11.v5.0201	12	20.2	0	0	0	0	0	0	0	0	0	0	0	0	0	0	0	0	0	0	0	0	0	0	0	0	0	0	0	0	0	0	0	0	0	0	0	0	0	0	0	40716000	0	166140000	210830000	159160000	140160000	0	0
Tb927.10.6150;Tb11.v5.0207	13	4.7	0	0	0	0	0	0	0	0	0	0	0	0	0	0	0	0	0	0	0	0	0	0	0	0	0	0	0	0	0	0	0	0	0	0	0	0	0	0	0	0	0	0	0	0	0	0	0
Tb927.10.6160	15	24.5	40004000	44753000	61413000	58810000	35404000	56560000	49661000	49213000	0	24962000	35043000	0	0	0	0	0	0	0	0	0	0	0	0	0	0	0	0	0	0	0	0	0	0	0	0	0	0	0	0	0	0	0	0	0	0	0	0
Tb927.10.6170	8	6.5	0	0	0	0	0	0	0	0	0	0	0	0	0	0	0	0	0	0	0	0	0	0	0	0	0	0	0	0	0	0	0	0	0	0	0	0	0	0	0	0	0	0	0	0	0	0	0
Tb927.10.6180	10	26.7	0	0	102220000	211600000	178480000	251560000	106560000	0	0	101860000	0	0	0	0	0	0	0	0	0	0	0	0	0	0	0	0	0	0	0	0	0	0	0	0	0	0	0	0	0	0	0	0	0	0	0	0	0
Tb927.10.6190	16	47.9	0	103100000	50945000	79478000	67592000	85996000	73961000	80849000	73303000	79596000	53393000	58574000	78161000	57515000	0	0	0	55546000	70723000	0	0	0	0	0	0	90548000	339910000	626240000	541000000	358020000	381880000	256680000	269190000	255320000	250210000	224580000	126770000	211270000	259100000	343820000	330270000	476950000	744880000	939000000	915150000	1192200000	1179000000
Tb927.10.620	5	15.4	0	0	0	0	0	0	0	0	0	0	0	0	0	0	0	0	0	0	0	0	0	0	0	0	0	0	0	0	0	0	0	0	0	0	0	0	0	0	0	0	0	0	0	0	0	0	0
Tb927.10.6200	3	40.4	0	36793000	29003000	0	44389000	19848000	0	0	0	0	0	0	0	0	0	0	0	0	0	0	0	0	0	0	0	0	0	0	0	0	0	0	0	0	0	0	0	0	0	0	0	0	0	0	0	0	0
Tb927.10.6210	3	6.1	0	0	0	0	0	0	0	0	0	0	0	0	0	0	0	0	0	0	0	0	0	0	0	0	0	0	0	0	0	0	0	0	0	0	0	0	0	0	0	0	0	0	0	0	0	0	0
Tb927.10.6220	23	36.6	0	189460000	164700000	186030000	171870000	188380000	148830000	279100000	387360000	293010000	372360000	284660000	292090000	227790000	177850000	172950000	171600000	144590000	127720000	113560000	77875000	60791000	46821000	0	0	0	0	0	0	0	0	0	0	0	0	0	0	0	0	0	0	0	0	0	0	0	0
Tb927.10.6230	20	38.7	0	75912000	47935000	58195000	44630000	0	25256000	0	0	0	0	0	0	0	0	0	0	0	0	0	0	0	0	20904000	74637000	129140000	67002000	0	0	0	0	0	0	0	0	0	0	0	0	0	0	0	0	0	0	0	0
Tb927.10.6240	5	19.6	0	0	0	0	0	0	0	0	0	0	0	0	0	0	0	0	0	0	0	0	0	0	0	0	0	0	0	0	0	0	0	0	0	0	0	0	0	0	0	0	0	0	0	0	0	0	0
Tb927.10.6260;Tb11.v5.0279	26	52.3	309620000	246920000	248860000	295770000	252400000	472640000	310640000	310450000	419860000	401830000	425400000	324000000	334620000	286740000	225400000	183610000	177740000	125580000	97133000	30915000	0	0	0	0	0	0	0	0	0	0	0	0	0	0	0	0	0	0	0	0	0	0	0	0	0	0	205770000
Tb927.10.630	4	8.8	0	0	0	0	0	0	0	0	0	0	0	0	0	0	0	0	0	0	0	0	0	0	0	0	0	0	0	0	0	0	0	0	0	0	0	0	0	0	0	0	0	0	0	0	0	0	0
Tb927.10.6360	13	35.5	0	65532000	100290000	136980000	71308000	108920000	62476000	74050000	56181000	59352000	47011000	50879000	84613000	75072000	72528000	72024000	64037000	66393000	33952000	0	0	0	0	0	0	0	0	0	0	0	0	0	0	0	0	0	0	0	0	0	0	0	0	0	0	0	0
Tb927.10.6380	4	25.6	0	0	0	0	0	0	0	0	0	0	0	0	0	0	0	0	0	0	0	0	0	0	0	0	0	0	0	0	0	0	0	0	0	0	0	0	0	0	0	0	0	0	0	0	0	0	0
Tb927.10.640	8	12.4	0	0	0	0	0	0	0	0	0	0	0	0	0	0	0	0	0	0	0	0	0	0	42693000	48200000	82488000	81313000	62712000	0	0	0	0	0	0	0	0	0	0	0	0	0	0	0	0	0	0	0	0
Tb927.10.6510;Tb927.10.6400	41	78.3	8545800000	8063900000	7513900000	7101100000	6981300000	6748400000	7905400000	7858300000	9085900000	9859500000	8649000000	8743900000	7723300000	7763700000	8338400000	10285000000	11346000000	12016000000	14034000000	15366000000	16465000000	16530000000	18453000000	21338000000	27686000000	42836000000	80680000000	112690000000	128210000000	116170000000	96939000000	52235000000	25424000000	22494000000	20859000000	19520000000	18853000000	18623000000	18299000000	22991000000	22144000000	26172000000	36777000000	29562000000	28751000000	29786000000	31717000000
Tb927.10.6410	12	14.3	0	0	0	0	0	0	0	0	0	0	0	0	0	0	0	0	0	0	0	33411000	51123000	100660000	87149000	84253000	27323000	0	0	0	0	0	0	0	0	0	0	0	0	0	0	0	0	0	0	0	0	0	0
Tb927.10.6440	13	49	0	0	0	0	0	0	0	0	0	0	0	0	0	0	0	0	0	0	0	0	0	0	0	0	0	0	0	0	0	0	0	0	435630000	649540000	670210000	75771000	0	0	0	0	0	0	0	0	0	0	0
Tb927.10.6450	5	19.4	0	0	0	0	0	0	0	0	0	0	0	0	0	0	0	0	0	0	0	0	0	0	0	0	0	0	0	0	0	0	0	0	56137000	110990000	103660000	101910000	0	0	0	0	0	0	0	0	0	0	0
Tb927.10.6480	7	19.8	0	25703000	0	0	0	0	0	20863000	0	0	0	0	0	0	0	0	0	0	0	0	0	0	0	0	0	0	0	0	0	0	0	0	0	0	0	0	0	0	0	0	0	0	0	0	0	0	0
Tb927.10.6490	6	31.1	0	0	0	0	0	0	0	0	0	0	0	0	0	0	0	0	0	0	0	0	0	0	0	0	0	0	0	0	0	0	0	0	0	0	0	0	0	0	0	0	0	0	0	437680000	209290000	628560000	533890000
Tb927.10.650	10	66.8	0	0	0	0	0	0	0	0	0	0	0	0	0	0	0	0	0	0	0	0	0	0	0	0	0	0	0	0	0	0	0	0	0	0	444400000	1334100000	1300400000	538010000	0	0	0	0	0	0	0	0	0
Tb927.10.6530	2	5.2	0	0	0	0	0	0	0	0	0	0	0	0	0	0	0	0	0	0	0	0	0	0	0	0	0	0	0	0	0	0	0	0	0	0	0	0	0	0	0	0	0	0	0	0	0	0	0
Tb927.10.6540	6	15.2	0	0	0	0	0	0	0	0	0	0	0	0	0	0	0	0	0	0	0	0	0	0	0	0	0	0	0	0	0	67549000	197010000	245310000	91785000	0	0	0	0	0	0	0	0	0	0	0	0	0	0
Tb927.10.6550	8	36.7	0	0	0	0	0	0	25909000	47271000	46214000	54363000	64812000	63537000	46654000	33132000	40134000	24434000	40350000	46753000	0	58100000	0	0	0	0	0	0	0	0	0	0	0	0	0	0	0	0	0	0	0	0	0	0	0	0	0	0	0
Tb927.10.6580	2	3.8	0	0	0	0	0	0	0	0	0	0	0	0	0	0	0	0	0	0	0	0	0	0	0	0	0	0	0	0	0	0	0	0	0	0	0	0	0	0	0	0	0	0	0	0	0	0	0
Tb927.10.6590;Tb11.v5.0568	4	8.2	0	0	0	0	0	0	0	0	0	0	0	0	0	0	0	0	0	0	0	0	0	0	0	0	0	0	0	0	0	0	0	0	0	0	0	0	0	0	0	0	0	0	0	0	0	0	0
Tb927.10.6600	11	41.7	0	0	0	0	0	0	0	0	0	0	0	0	0	0	0	0	0	0	0	0	0	0	0	0	0	0	0	0	0	0	0	0	0	0	0	62619000	100410000	168950000	142520000	116310000	100740000	128630000	152310000	303220000	0	0	0
Tb927.10.6610	10	37.2	60217000	86445000	82014000	56465000	0	65586000	85498000	77051000	37112000	81302000	38430000	0	0	0	0	0	0	0	0	0	0	0	0	0	0	0	0	0	0	0	0	0	0	0	0	0	0	0	0	0	0	0	0	98435000	161710000	0	201110000
Tb927.10.6630	30	48.1	464380000	553180000	577680000	526070000	579930000	613960000	601520000	501730000	555760000	588020000	740900000	578150000	540370000	525990000	483080000	400800000	395900000	438020000	360540000	303510000	319210000	263740000	252830000	206610000	131430000	137820000	68887000	95603000	86105000	0	110970000	0	209110000	215680000	295040000	337240000	556780000	608010000	787160000	750270000	818830000	880640000	853930000	1282800000	1202000000	1149100000	1046300000
Tb927.10.6640	11	50.6	242680000	332510000	433120000	291170000	468490000	359940000	454120000	393500000	348750000	334670000	292270000	260950000	236060000	213360000	181010000	168010000	149540000	164160000	150140000	0	63719000	63414000	33929000	23154000	0	0	0	0	0	0	0	0	0	0	0	0	0	0	0	0	73540000	103500000	170580000	283360000	642450000	1944900000	3366200000
Tb927.10.6650	9	52.3	0	0	0	0	0	0	0	0	0	0	0	0	0	0	0	0	0	0	0	0	0	0	0	0	0	0	0	0	0	0	0	0	0	0	353050000	813500000	578900000	0	0	0	0	0	0	0	0	0	0
Tb927.10.6670	5	36.8	0	46140000	66574000	97923000	89821000	0	50192000	78248000	0	0	0	0	0	0	117820000	133940000	158100000	169270000	114550000	153230000	0	59729000	63409000	59689000	52546000	50433000	47682000	0	0	0	130370000	175770000	152450000	263790000	1098200000	2259000000	2087300000	2231500000	1002100000	212160000	0	0	0	0	0	0	0
Tb927.10.6680	28	41.2	0	0	21904000	57706000	59840000	49625000	99659000	155250000	163670000	184240000	237900000	232460000	297600000	392710000	414240000	460240000	422370000	600230000	458040000	518190000	559920000	594520000	724530000	682410000	845660000	1034400000	864570000	469630000	131110000	0	0	0	0	0	0	0	0	0	0	0	0	0	0	0	0	0	0
Tb927.10.6690	8	35.3	0	0	0	0	0	0	0	0	0	0	0	0	0	0	0	0	0	0	0	0	0	0	0	0	0	0	0	0	0	0	0	0	0	0	0	0	0	153170000	593190000	614780000	376530000	144500000	0	0	0	0	0
Tb927.10.670	6	30.1	0	0	41335000	29893000	0	0	0	0	0	0	0	0	0	0	0	0	0	0	0	0	0	0	0	0	0	0	0	0	0	0	0	0	0	0	0	0	0	0	0	0	0	0	0	0	0	0	0
Tb927.10.6700;Tb11.v5.0902	12	28.1	0	0	0	0	0	0	0	0	0	0	0	0	0	0	0	0	0	0	0	0	0	0	0	0	0	0	0	0	0	0	0	0	0	0	0	0	0	0	100390000	100740000	106720000	105560000	0	0	0	0	0
Tb927.10.6710	5	17.7	0	0	0	0	0	0	0	0	0	0	0	0	0	0	0	0	0	0	0	0	0	0	0	0	0	0	0	0	0	0	0	0	0	0	0	0	0	0	0	0	0	0	0	0	0	0	0
Tb927.10.6730	8	14.3	0	0	0	0	0	0	0	0	0	0	0	0	0	0	0	0	0	0	0	0	0	0	0	0	0	0	0	0	0	0	0	0	0	0	0	0	0	0	0	0	0	0	0	0	0	0	0
Tb927.10.6750;Tb927.10.6760	3	6.7	0	0	0	0	0	0	0	0	0	0	0	0	0	0	0	0	0	0	0	0	0	0	0	0	0	0	0	0	0	0	0	0	0	0	0	0	0	0	0	0	0	0	0	0	0	0	0
Tb927.10.6780	19	37	111870000	118580000	131200000	115940000	131720000	110340000	144310000	126590000	122560000	110710000	105570000	93365000	74199000	73196000	76769000	75960000	57779000	52934000	39312000	0	135360000	143330000	0	0	0	0	0	0	47727000	0	149110000	145160000	52529000	0	0	0	0	0	0	0	0	0	0	0	0	0	0
Tb927.10.6790	4	3.6	0	0	0	0	0	0	0	0	0	0	0	0	0	0	0	0	0	0	0	0	0	0	0	0	0	0	0	0	0	0	0	0	0	0	0	0	0	0	0	0	0	0	0	0	0	0	0
Tb927.10.680	1	5.5	0	0	0	0	0	0	0	0	0	0	0	0	0	0	0	0	0	0	0	0	0	0	0	0	0	0	0	0	0	0	0	0	0	0	0	0	0	0	0	0	0	0	0	0	0	0	0
Tb927.10.6800	20	68.8	0	99589000	157350000	263120000	130370000	203530000	101300000	139870000	110430000	118420000	94117000	94793000	74273000	0	0	111150000	122070000	121700000	70676000	0	0	55090000	69972000	75206000	50664000	24656000	97409000	555930000	3669100000	4943400000	5254200000	852980000	897020000	835500000	422070000	0	0	0	18121000	47731000	0	0	428530000	0	0	0	0
Tb927.10.6810	13	53	0	0	0	0	0	67456000	91162000	54174000	24026000	23976000	36465000	20439000	23417000	0	33551000	0	0	0	0	0	0	0	0	0	0	0	0	0	0	0	0	0	0	0	0	0	78172000	703160000	2226100000	2155700000	2006100000	642940000	220580000	70500000	0	0	0
Tb927.10.6820	9	26.8	0	0	0	61188000	103180000	0	0	0	0	69012000	95969000	80728000	38685000	69121000	53692000	57796000	48074000	58753000	71945000	65134000	60061000	0	0	45826000	0	0	0	0	0	0	0	0	0	0	0	0	0	0	0	0	0	0	0	0	0	0	0
Tb927.10.6840	8	28.1	0	0	0	0	0	0	0	0	0	53608000	57536000	55851000	47763000	0	0	38824000	0	0	0	0	0	0	0	0	0	0	0	0	0	0	0	0	0	0	0	0	0	0	0	0	0	0	0	0	0	0	0
Tb927.10.6850	9	36.2	0	0	0	0	0	53385000	43260000	51445000	51939000	0	0	0	0	0	0	0	0	0	0	0	0	0	0	0	0	0	0	0	0	0	0	0	0	0	0	0	0	0	0	0	0	0	0	0	0	0	0
Tb927.10.6870	8	27.7	0	0	0	32108000	0	0	0	0	0	0	0	0	0	0	0	0	0	0	0	0	0	0	0	0	0	0	0	0	0	0	0	0	0	0	0	0	0	0	0	0	0	0	0	0	0	0	0
Tb927.10.6970;Tb927.10.6940	30	53.1	0	0	0	0	0	0	0	0	0	0	0	0	0	0	0	0	11573000	14569000	0	23690000	58738000	110470000	154460000	240790000	352280000	2899100000	7437100000	6338800000	2157300000	365650000	857050000	1132900000	570580000	75666000	0	0	0	0	0	0	0	0	0	0	0	0	0
Tb927.10.6960;Tb927.10.6920;Tb10.v4.0248	19	52.8	0	37119000	55801000	33781000	21082000	48147000	0	0	0	39696000	27959000	0	0	0	0	0	0	0	0	0	0	0	0	0	0	0	0	0	0	0	0	0	0	0	0	769150000	2833700000	4158500000	2444700000	621940000	153820000	0	0	0	0	31571000	0
Tb927.10.6980	5	20.1	0	0	0	0	0	0	0	0	0	0	0	0	0	0	0	0	0	0	0	0	0	0	0	0	0	0	0	0	0	0	0	0	0	0	0	172980000	399610000	349470000	169900000	0	0	0	0	0	0	0	0
Tb927.10.6990	6	31.8	0	0	0	0	0	0	0	0	0	0	0	0	0	0	0	0	0	0	0	0	0	0	0	0	0	0	0	0	0	0	0	0	0	0	0	0	0	0	0	99697000	353340000	591680000	938470000	2921800000	5928900000	6024600000	4400000000
Tb927.10.700	6	21.5	0	0	0	0	0	0	0	0	0	0	0	0	0	0	0	0	0	0	0	0	0	0	0	0	0	0	0	0	0	0	0	0	0	0	0	0	0	0	0	0	0	0	0	0	0	0	0
Tb927.10.7010;Tb11.v5.0806	9	13	0	0	0	0	0	0	0	0	0	0	0	0	0	0	0	0	0	0	0	0	0	0	0	0	0	0	0	0	0	0	0	0	0	0	0	0	0	0	0	0	0	0	0	0	0	0	0
Tb927.10.7020	19	49.9	0	0	0	0	0	0	0	0	0	0	0	0	0	0	61370000	0	0	0	0	0	0	250910000	410620000	604690000	595090000	570750000	714710000	1063900000	1686800000	1762300000	2168100000	923790000	496020000	452780000	345940000	0	0	0	0	0	0	0	132940000	0	0	0	0
Tb927.10.7030	3	10.8	0	0	0	0	0	0	0	0	0	0	0	0	0	0	0	0	0	165100000	0	166300000	130170000	0	0	0	0	0	0	0	0	0	0	0	0	0	0	0	0	0	0	0	0	0	0	0	0	0	571280000
Tb927.10.7050	10	23.6	0	0	0	0	0	0	0	0	0	0	0	0	0	0	0	0	0	0	0	0	0	0	0	0	0	0	0	0	0	0	0	0	0	0	0	0	0	0	0	0	0	0	0	0	0	0	0
Tb927.10.7060	22	35.8	188650000	300130000	277180000	168770000	290230000	200740000	198020000	210840000	172450000	146450000	133140000	140050000	150980000	137190000	120780000	97407000	107570000	66313000	97333000	0	0	0	0	0	0	0	0	0	0	0	0	0	0	0	0	0	0	0	0	0	0	0	0	0	0	0	0
Tb927.10.7070	3	18.4	0	0	0	0	0	0	0	0	0	0	0	0	0	0	0	0	0	0	0	0	0	0	0	0	0	0	0	0	0	0	0	0	0	0	0	0	0	0	0	0	0	0	0	0	0	0	0
Tb927.10.7080	9	18.9	0	0	0	0	0	0	0	0	0	0	0	0	0	0	0	0	0	0	0	0	0	0	0	0	0	0	0	0	0	0	0	0	0	0	0	0	0	0	0	0	0	0	0	0	0	0	0
Tb927.10.7090	13	47.1	219210000	230000000	231770000	230500000	234800000	171080000	158370000	148780000	125810000	122040000	122050000	98316000	104320000	85815000	68195000	63149000	70189000	53276000	89583000	0	0	0	26055000	0	0	0	0	0	0	0	0	0	0	0	0	0	0	0	0	0	0	0	0	0	0	123020000	115140000
Tb927.10.710	6	31.5	0	0	0	0	0	0	0	0	0	0	0	0	0	0	0	0	0	0	0	0	0	0	0	0	20969000	150370000	168380000	85153000	23766000	0	0	0	0	0	0	0	0	0	0	0	0	0	0	0	0	0	0
Tb927.10.7110	24	54.9	0	0	0	0	0	0	0	0	0	0	0	0	0	0	0	0	0	0	0	0	0	0	0	221810000	1882100000	5181800000	4183800000	1075500000	49423000	0	0	0	0	0	0	0	0	0	0	0	0	0	0	0	0	0	0
Tb927.10.7120	8	26.5	156070000	98772000	81338000	48180000	64253000	0	48560000	63028000	39278000	33143000	58409000	0	0	0	0	0	0	0	0	0	0	0	0	0	0	0	0	0	0	0	0	0	0	0	0	0	0	0	0	0	0	0	217660000	248040000	291370000	260450000	218350000
Tb927.10.7130	10	15.8	0	0	0	39039000	23377000	26602000	0	0	15581000	25627000	31196000	0	0	0	0	0	0	0	0	0	0	0	0	0	0	0	0	0	0	0	0	0	0	0	0	0	0	0	0	0	0	0	0	0	0	0	0
Tb927.10.7140	8	22.4	0	0	0	0	0	0	0	0	0	0	0	0	0	0	0	0	0	0	0	0	0	0	0	0	0	0	115280000	193890000	185910000	69278000	0	0	0	0	0	0	0	0	0	0	0	0	0	0	0	0	0
Tb927.10.7190	3	27.2	0	0	0	0	0	0	0	0	0	0	0	0	0	0	0	0	0	0	0	0	0	0	0	0	0	0	0	0	0	0	0	0	0	0	0	0	0	0	0	0	0	0	0	0	0	0	0
Tb927.10.720	21	25.8	0	0	0	0	0	0	0	0	0	0	0	0	0	0	0	0	0	0	0	0	0	0	0	0	0	0	0	0	0	0	0	131570000	0	0	0	159940000	109520000	162240000	203150000	300120000	321950000	417840000	340170000	267610000	0	0	0
Tb927.10.7200	20	24	0	47239000	69845000	127380000	0	103900000	41105000	59724000	47665000	0	0	0	0	0	0	0	0	0	0	0	0	0	0	0	0	0	0	23697000	62683000	97524000	56726000	0	0	0	0	0	0	0	0	0	0	0	0	0	0	0	0
Tb927.10.7210	5	22.4	0	62306000	0	0	0	0	0	0	0	0	0	0	0	0	0	0	0	0	0	0	0	0	0	0	0	0	0	0	0	0	0	0	0	0	0	0	0	0	0	0	0	0	0	0	0	0	0
Tb927.10.7230;Tb11.v5.0615	91	41.8	693820000	1034300000	1304600000	1169700000	1246200000	1290000000	938630000	912150000	875000000	864800000	779720000	684260000	623920000	508530000	397160000	446340000	511770000	785390000	1199200000	1190700000	602290000	249560000	93529000	40970000	0	35747000	26822000	0	0	0	0	0	0	0	0	0	0	24044000	64510000	22094000	0	58276000	0	0	0	175190000	314970000
Tb927.10.7240	6	12.3	0	0	0	0	0	0	0	0	0	0	0	0	0	0	0	0	0	0	0	0	0	0	0	0	0	0	0	0	0	0	0	0	0	0	0	0	0	0	0	0	0	0	0	0	0	0	0
Tb927.10.7250	2	4.9	0	0	0	0	0	0	0	0	0	0	0	0	0	0	0	0	0	0	0	0	0	0	0	0	0	0	0	0	0	0	0	0	0	0	0	0	0	0	0	0	0	0	0	0	0	0	0
Tb927.10.7280	27	28.2	0	39762000	34816000	30400000	51650000	0	34133000	29883000	0	0	0	0	0	0	0	0	0	0	0	0	0	0	0	0	0	0	0	49174000	0	0	0	0	0	0	0	0	0	0	0	0	249430000	0	0	0	0	0	0
Tb927.10.7290	29	28.7	135390000	153810000	148160000	138950000	106460000	113660000	0	100970000	104920000	0	103460000	70037000	0	0	70912000	0	0	0	77950000	113500000	125890000	105740000	49600000	58480000	0	0	0	0	0	0	0	0	0	0	0	0	0	0	0	0	0	0	0	0	0	0	0
Tb927.10.730;Tb11.v5.0822	14	30.6	0	111580000	0	0	0	82211000	0	379510000	129320000	73076000	91525000	171730000	85382000	83348000	70846000	74560000	119310000	356020000	1184300000	2565600000	1026100000	332870000	112590000	22401000	0	0	0	0	0	0	0	0	0	0	0	0	0	0	0	0	0	0	0	0	0	0	0
Tb927.10.7300	6	47.4	0	0	0	0	0	0	0	0	0	0	0	0	0	27371000	41826000	65049000	76192000	161690000	77290000	91591000	82937000	82506000	54669000	47729000	42664000	40450000	0	0	0	0	0	0	0	0	0	0	0	143770000	543980000	454160000	0	0	0	0	0	0	0
Tb927.10.7310	10	17.2	0	0	0	0	0	0	0	0	0	0	0	0	0	0	0	0	0	0	0	0	0	0	0	0	0	0	0	0	0	0	0	0	0	0	0	0	0	0	0	0	0	0	0	0	0	0	0
Tb927.10.7320	4	32	0	0	0	0	0	0	0	0	0	0	0	0	0	0	0	0	0	0	0	0	0	0	0	0	0	0	0	0	0	0	0	0	0	0	0	0	0	0	0	117130000	484530000	626470000	0	0	0	0	0
Tb927.10.7340;Tb927.10.7330	7	40.9	244840000	281720000	125030000	170060000	149540000	119050000	0	0	0	0	0	0	0	0	0	0	0	0	0	0	0	0	0	0	0	0	0	0	0	0	0	0	0	0	0	0	0	0	0	0	0	0	0	0	0	0	0
Tb927.10.7350	28	17.6	0	127430000	143450000	96164000	138900000	148820000	120440000	114100000	74582000	73008000	52855000	60044000	67216000	41588000	0	0	0	0	0	0	0	0	0	0	0	0	0	0	0	0	0	0	0	0	0	0	0	0	0	0	0	0	0	0	0	0	0
Tb927.10.7380	8	25.2	0	53066000	0	27944000	65013000	78407000	140840000	161710000	112370000	79412000	87165000	0	0	0	0	0	0	0	0	0	0	0	0	0	0	0	0	0	0	0	0	0	0	0	0	0	0	0	0	0	0	0	0	0	0	0	0
Tb927.10.7390	3	23.6	0	0	0	0	0	0	0	0	0	0	0	0	0	0	0	0	0	0	0	0	0	0	0	0	0	0	0	0	0	0	0	0	0	0	0	0	0	0	0	0	568590000	1061000000	1018300000	0	0	0	0
Tb927.10.740;Tb11.v5.0749	26	19.8	0	0	39301000	39320000	0	35395000	53016000	0	0	0	0	0	0	0	0	0	0	0	0	0	0	0	0	0	0	0	0	0	0	0	0	0	0	0	0	0	0	0	0	0	0	0	0	0	0	0	0
Tb927.10.7400	3	10	0	0	0	0	0	0	0	0	0	0	0	0	0	0	0	0	0	0	0	0	0	0	0	0	0	0	0	0	0	0	0	0	0	0	0	0	0	0	0	0	0	0	0	0	0	0	0
Tb927.10.7410	30	81.4	158880000	350450000	328750000	230460000	313270000	282330000	313530000	324380000	1078100000	1031900000	1158900000	1562500000	676480000	807900000	1366700000	553140000	495010000	357790000	360280000	320270000	225600000	253710000	251960000	265330000	271290000	253530000	205200000	199060000	191790000	235240000	845560000	11628000000	61116000000	106810000000	68339000000	17256000000	4189200000	1072900000	996700000	1508000000	977950000	551890000	280340000	116430000	791770000	413980000	1049200000
Tb927.10.7420	12	57.1	0	0	0	0	0	0	0	0	0	0	0	0	0	0	0	0	0	0	0	0	0	300000000	1019500000	1784900000	1656500000	993420000	467550000	337950000	257340000	77257000	0	0	0	0	0	0	0	0	407960000	0	0	0	0	0	0	0	0
Tb927.10.7430	3	8.9	0	0	29594000	0	0	0	0	0	0	0	0	0	0	0	0	0	0	0	0	0	0	0	0	0	0	0	0	0	0	0	0	0	0	0	0	0	0	0	0	0	0	0	0	0	0	0	0
Tb927.10.7440	45	56.1	80834000	171430000	201800000	197270000	202100000	223970000	153550000	184030000	162420000	103700000	143290000	119510000	135960000	95552000	77927000	90530000	70263000	89522000	81505000	33442000	76202000	78217000	156490000	194980000	200940000	551340000	2223200000	4002900000	2417200000	538600000	148710000	0	0	0	0	0	0	0	0	0	0	0	0	0	0	0	0
Tb927.10.7450	10	45.6	0	0	0	0	32074000	0	0	85562000	0	0	0	0	0	0	0	0	117390000	111530000	410720000	1342600000	893180000	1007200000	753240000	444950000	216520000	95761000	41762000	0	0	0	0	0	0	0	0	0	156690000	850970000	1043200000	535930000	0	0	0	0	0	0	0
Tb927.10.7470	4	34.2	0	0	0	0	0	0	0	0	0	0	0	0	0	0	0	0	0	0	0	0	0	0	0	0	0	0	0	0	0	0	0	0	0	0	0	0	0	0	0	0	0	0	0	0	0	0	0
Tb927.10.7480	4	17.3	0	0	0	0	0	0	61478000	63854000	37306000	38126000	29663000	30747000	34484000	0	0	0	0	0	0	0	0	0	0	0	0	0	0	0	0	0	0	0	0	0	0	0	0	0	0	0	0	0	0	0	0	0	0
Tb927.10.7490	10	17.9	0	0	0	29329000	0	0	0	0	0	0	0	0	0	0	0	0	0	0	0	0	0	0	0	0	0	0	0	0	0	0	0	0	0	0	0	0	0	0	0	0	0	0	0	0	0	0	0
Tb927.10.750	8	49.2	0	0	0	0	0	0	0	0	0	0	0	0	0	0	0	0	0	0	0	0	0	0	0	0	0	0	0	0	0	0	0	0	0	0	0	0	0	0	0	54541000	499640000	1058000000	504210000	148320000	0	0	0
Tb927.10.7500	16	61.7	0	178210000	191160000	116950000	179680000	234640000	468540000	608690000	692370000	739750000	893230000	930920000	1026900000	1059200000	995870000	1218300000	1316100000	1595300000	1114900000	1402400000	1160700000	875700000	558200000	430720000	194620000	138980000	0	0	0	0	0	0	0	0	0	0	0	0	0	0	0	0	0	0	0	0	0
Tb927.10.7510	9	24.1	0	0	0	0	0	0	0	0	0	0	0	0	0	0	0	0	0	0	0	0	0	0	0	0	0	0	0	0	0	0	0	0	0	129330000	112080000	0	106080000	192200000	170990000	145850000	139550000	130690000	0	0	108550000	0	0
Tb927.10.7540	5	6.1	0	0	0	0	0	0	0	0	0	0	0	0	0	0	0	0	0	0	0	0	0	0	0	0	0	0	0	0	0	0	0	0	0	0	0	0	0	0	0	0	0	0	0	0	0	0	0
Tb927.10.7550	14	29.5	0	100190000	0	45287000	93517000	65198000	81866000	0	68712000	80823000	69794000	65186000	116150000	0	0	0	30108000	34034000	49295000	19215000	0	0	0	0	44534000	0	0	78240000	290830000	290440000	188580000	0	0	0	0	0	0	0	0	0	0	0	0	0	0	0	0
Tb927.10.7560;Tb11.v5.0775	12	48.2	0	0	0	0	0	0	0	0	0	0	0	0	0	0	0	0	0	0	0	0	0	0	0	0	0	0	0	0	0	0	0	465190000	868910000	664140000	312800000	0	0	0	0	0	0	0	0	0	0	0	0
Tb927.10.7570	18	59.9	0	0	0	174480000	517520000	413480000	534700000	405060000	269910000	308810000	364680000	382030000	449230000	373330000	292480000	0	260350000	257220000	269490000	314580000	713470000	1528000000	1523300000	661070000	812750000	0	0	462090000	0	0	0	0	258170000	254230000	0	0	0	806880000	0	785870000	684210000	517060000	0	0	0	0	0
Tb927.10.7580	17	19.5	84119000	49482000	77995000	89442000	81752000	71249000	80984000	55359000	52085000	31725000	48993000	36074000	44805000	40213000	0	0	0	0	0	0	0	0	0	0	0	0	0	0	0	0	0	0	0	0	0	0	0	0	0	0	0	0	0	0	0	0	0
Tb927.10.7590	2	6.8	0	0	0	0	0	0	0	0	0	0	0	0	0	0	0	0	0	0	0	0	0	0	0	0	0	0	0	0	0	0	0	0	0	0	0	0	0	0	0	0	0	0	0	0	0	0	0
Tb927.10.760	10	52.6	0	0	0	0	0	0	0	44983000	0	0	0	0	0	0	0	0	0	0	0	0	0	0	0	0	0	0	0	0	0	0	0	0	0	0	0	153730000	326270000	559650000	774940000	431890000	241940000	0	0	0	0	0	0
Tb927.10.7600	6	20.5	0	0	0	0	0	0	0	0	0	0	0	0	0	0	0	0	0	0	0	0	0	0	0	0	0	0	0	0	0	0	0	0	0	0	0	0	0	0	0	0	0	0	0	0	0	0	0
Tb927.10.7610	29	22.8	52277000	88241000	86141000	103960000	86069000	158920000	93415000	84282000	70069000	0	0	0	0	56530000	81283000	98069000	65462000	137330000	47871000	0	54297000	67964000	72719000	0	0	0	0	0	0	0	0	0	0	0	0	0	55536000	72419000	134520000	194200000	246330000	242750000	0	254530000	0	0	0
Tb927.10.7620	16	27.7	113040000	101730000	133560000	161100000	144900000	121120000	107700000	57474000	64511000	70705000	53070000	67886000	60006000	0	0	0	0	0	0	0	0	0	0	0	0	0	0	0	0	0	0	0	0	0	76575000	0	0	75246000	0	97668000	92986000	0	0	192600000	0	0	0
Tb927.10.7630	24	32.6	86542000	167350000	162500000	169660000	206960000	173740000	182500000	144430000	134970000	139780000	116900000	82274000	106290000	89550000	0	0	38934000	0	41056000	0	0	0	29907000	69048000	258120000	840280000	995350000	368040000	35935000	0	0	0	0	0	0	0	0	0	0	0	0	0	0	0	0	0	0
Tb927.10.7670	4	16.9	0	0	0	0	0	0	0	0	0	60629000	57437000	0	0	0	0	0	0	0	0	0	0	0	0	0	0	0	0	0	0	0	0	0	0	0	0	0	0	0	0	0	0	0	0	90598000	0	0	0
Tb927.10.7680	16	32.1	293170000	334560000	340080000	254350000	565930000	350850000	331660000	283500000	242140000	277830000	234230000	322320000	351510000	114350000	143870000	141370000	161680000	147240000	205120000	152540000	185080000	181840000	190500000	359120000	0	0	0	0	0	0	0	0	0	0	0	0	0	0	0	450570000	327920000	1604600000	2871200000	2702300000	1731600000	1360600000	1207500000
Tb927.10.7690	25	38.7	685270000	391700000	187450000	175180000	210700000	138910000	157740000	145400000	141720000	132420000	147840000	128810000	92995000	96862000	48918000	0	0	0	0	0	0	0	0	0	0	0	0	0	0	0	0	0	0	0	0	39594000	0	82153000	0	0	0	0	0	0	0	0	0
Tb927.10.770	14	23.3	128940000	167590000	172780000	131990000	135250000	127340000	126550000	88999000	103680000	110950000	0	0	79487000	48143000	0	0	0	0	52048000	0	0	0	0	0	0	0	0	0	0	0	0	0	0	0	0	0	0	133420000	0	0	121480000	0	0	220060000	244380000	284120000	269570000
Tb927.10.7700	19	33.1	705920000	888320000	1205200000	908520000	982310000	1037200000	704600000	583610000	491170000	447430000	436950000	395590000	350850000	319970000	278240000	188960000	216750000	196030000	242370000	126720000	108040000	108270000	85423000	0	0	0	0	0	0	0	0	0	0	0	0	0	0	0	0	0	108450000	110060000	0	265430000	0	235810000	397330000
Tb927.10.7710	5	25.8	0	68453000	57811000	0	37495000	66912000	75849000	65603000	32327000	32860000	0	0	24375000	0	0	0	0	0	0	0	0	0	0	0	0	0	0	0	0	0	0	0	0	0	0	0	0	0	0	0	0	0	0	0	0	0	0
Tb927.10.7730	14	42	0	69633000	77190000	63861000	66830000	76419000	46982000	46658000	46074000	0	0	0	0	0	0	0	0	0	0	0	0	0	0	0	0	0	0	0	0	0	0	0	0	0	0	0	0	0	0	0	0	0	0	0	186850000	0	186880000
Tb927.10.7740	18	35.1	0	0	0	31491000	0	0	0	96775000	0	0	0	0	0	0	0	0	0	0	0	0	0	0	67341000	85082000	166170000	89791000	47578000	0	0	0	0	254610000	1698600000	1188900000	374660000	0	0	0	0	0	0	0	0	0	0	0	0
Tb927.10.7750	6	26.3	0	68550000	78886000	53143000	91713000	67443000	89653000	0	74095000	53952000	63195000	54087000	48853000	0	0	0	40682000	39206000	0	0	29753000	0	0	0	0	0	0	0	0	0	0	0	0	0	0	0	132580000	198270000	105570000	0	0	0	0	0	0	0	0
Tb927.10.7760	4	21.3	0	0	0	0	0	0	0	0	0	0	0	0	0	0	0	0	0	0	0	0	0	0	0	0	0	0	0	0	0	0	0	0	0	0	0	0	0	0	0	0	0	0	0	0	0	0	0
Tb927.10.7770	4	27.4	0	0	0	0	0	0	0	0	0	0	0	0	0	0	0	0	0	0	0	0	0	0	0	0	0	0	0	0	0	0	0	0	0	0	0	0	0	0	0	0	0	0	0	0	0	0	0
Tb927.10.7780	8	29.1	0	0	0	0	0	0	0	0	0	0	0	0	0	0	0	0	0	0	0	0	0	0	0	0	0	0	0	0	0	0	0	0	0	0	0	0	155820000	0	0	0	0	0	0	0	0	0	0
Tb927.10.7790	9	32.4	0	0	0	0	80860000	0	0	0	0	94905000	0	0	0	0	0	0	0	0	0	0	0	0	0	0	0	0	0	0	0	0	308240000	519420000	525040000	178640000	181320000	102980000	226660000	240110000	280040000	0	95481000	0	0	0	0	0	0
Tb927.10.7800	10	22.4	0	0	35036000	0	52073000	0	0	0	0	0	0	0	0	0	0	0	0	0	0	0	0	0	0	0	0	0	0	0	0	0	0	0	0	0	0	0	0	0	0	0	0	0	0	0	0	0	0
Tb927.10.7810	13	20.1	183920000	97745000	122140000	55327000	87483000	71375000	100790000	100990000	98429000	0	107330000	0	0	133520000	167710000	209600000	141450000	211050000	0	189030000	165650000	277430000	261060000	231140000	132880000	116620000	124340000	96158000	0	76525000	0	0	0	0	0	0	32287000	84653000	41383000	97937000	177600000	236470000	299620000	305610000	343090000	546270000	516350000
Tb927.10.7830	6	15.2	0	0	0	0	0	0	0	0	0	0	0	0	0	0	0	0	0	0	0	0	0	0	0	0	0	0	0	0	0	0	0	0	0	0	0	0	0	0	0	0	0	0	0	0	0	0	0
Tb927.10.7850	6	32	0	0	0	0	0	0	0	0	0	0	0	0	0	0	0	0	0	0	0	0	0	0	0	0	0	0	0	0	0	0	0	0	0	0	0	0	0	0	0	102260000	246620000	345040000	228050000	216040000	0	0	0
Tb927.10.7860	7	36.6	0	0	0	0	0	0	0	0	0	0	0	0	0	0	0	0	0	0	0	0	0	0	0	0	0	0	0	0	0	31862000	103570000	95255000	0	0	0	0	58684000	307430000	290570000	162680000	122990000	129350000	0	0	0	0	0
Tb927.10.7870	4	17.8	0	0	0	0	40424000	17471000	0	0	0	0	0	0	0	0	0	0	0	0	0	0	0	0	0	0	0	0	0	0	0	0	0	0	0	0	0	0	0	0	0	0	0	0	0	0	0	0	0
Tb927.10.7880	11	18	81109000	74816000	60842000	54647000	0	17950000	0	56777000	0	0	0	0	0	0	0	0	0	0	0	0	0	0	0	0	0	0	0	0	0	0	0	0	0	0	0	0	0	0	0	0	0	0	0	0	0	0	0
Tb927.10.7890;Tb11.v5.0717	3	5.1	0	0	0	0	0	0	0	0	0	0	0	0	0	0	0	0	0	0	0	0	0	0	0	0	0	0	0	0	0	0	0	0	0	0	0	0	0	0	0	0	0	0	0	0	0	0	0
Tb927.10.790	5	20.9	131990000	132600000	150690000	149120000	215350000	115140000	202350000	139960000	137810000	99370000	95595000	93194000	87606000	85830000	80398000	76274000	0	0	0	0	0	0	0	0	0	0	0	0	0	0	0	0	0	0	0	0	89924000	146070000	203220000	216160000	697630000	623440000	0	0	0	0	0
Tb927.10.7910	7	33.9	0	0	0	42181000	41488000	0	46414000	53645000	43408000	58217000	58965000	49799000	42260000	35510000	30444000	52718000	34700000	36015000	38369000	30151000	0	0	0	35916000	0	0	0	0	0	0	0	0	0	0	0	0	0	0	0	0	0	0	0	0	0	0	0
Tb927.10.7920	7	41.3	80444000	79330000	49741000	0	0	0	0	0	0	0	26502000	0	0	0	0	0	0	0	0	0	0	0	0	0	0	0	0	0	0	0	0	0	0	161030000	561260000	543990000	227930000	88791000	94994000	57268000	0	0	0	0	0	0	0
Tb927.10.7930	27	66.8	0	0	29624000	0	0	0	11276000	7218900	168910000	145740000	179310000	212300000	66989000	88639000	226560000	127550000	12814000	27459000	9728000	0	0	4301500	0	0	12244000	16782000	36610000	23946000	49097000	58935000	649690000	5169000000	23196000000	39990000000	41618000000	20600000000	4711900000	529800000	335540000	234930000	92413000	0	2760200	24797000	15496000	28680000	0
Tb927.10.7940	18	59.2	0	0	0	0	0	0	0	0	32594000	87391000	139760000	104020000	200110000	219180000	205400000	383720000	458190000	700840000	715970000	1158300000	1076200000	1289700000	1422300000	1298500000	1004600000	618440000	277990000	209710000	10364000	90044000	0	0	0	0	0	0	0	0	0	0	0	0	0	0	0	0	0
Tb927.10.7960	10	58.7	0	0	0	0	0	0	0	0	0	0	0	0	0	0	0	0	0	0	0	0	0	0	0	0	0	0	0	0	0	0	294270000	0	0	0	0	0	0	201500000	456280000	402070000	272080000	0	271800000	0	0	0	0
Tb927.10.7970	1	2.5	0	0	0	0	0	0	0	0	0	0	0	0	0	0	0	0	0	0	0	0	0	0	0	0	0	0	0	0	0	0	0	0	0	0	0	0	0	0	0	0	0	0	0	0	0	0	0
Tb927.10.7990	7	31.2	0	64394000	83673000	90132000	0	65614000	68011000	101170000	65977000	54189000	57973000	52414000	0	0	0	0	0	34719000	40412000	0	0	0	0	0	0	0	0	0	0	0	0	0	0	0	0	0	0	0	0	0	0	0	0	0	0	0	0
Tb927.10.800	14	30	0	0	0	0	0	0	0	0	0	0	0	0	0	0	0	0	0	0	0	0	0	0	0	0	0	0	0	0	0	0	0	0	0	0	0	0	0	0	0	0	0	0	0	582580000	125780000	332910000	714490000
Tb927.10.8000	24	22.8	63641000	61914000	79778000	52522000	77175000	64642000	60404000	62580000	47934000	53651000	58466000	43414000	0	0	0	0	0	0	0	0	0	0	0	0	0	0	0	0	0	0	0	0	0	0	0	0	0	0	0	0	0	0	0	0	0	0	0
Tb927.10.8010	5	22.1	0	41555000	27175000	33944000	43944000	24940000	29192000	0	0	0	0	0	0	0	0	0	0	0	0	0	0	0	0	0	0	0	0	0	0	0	0	0	0	0	0	0	0	0	0	0	0	0	0	0	0	0	0
Tb927.10.8020	53	74.2	0	0	0	0	0	0	0	15705000	15287000	14688000	80547000	181480000	9166600	0	54394000	20056000	0	0	0	0	0	0	0	0	0	0	0	0	0	0	72868000	3949200000	30896000000	62947000000	47807000000	10833000000	1740200000	115440000	46569000	109200000	0	0	0	0	0	0	0
Tb927.10.8030	12	47.1	921750000	1434600000	1768900000	2912800000	2258800000	2287900000	1240000000	986200000	959340000	650970000	735500000	495690000	590590000	499390000	272860000	296120000	428330000	389720000	586640000	322570000	232670000	236610000	0	159990000	168910000	161240000	119340000	124440000	0	145570000	94074000	229970000	576280000	2060700000	3641900000	4377100000	1921600000	794690000	641570000	609640000	636740000	665060000	666870000	793780000	770780000	412050000	1282800000
Tb927.10.8040	22	35	195880000	248700000	337320000	349210000	460540000	316130000	251450000	299600000	204650000	155390000	174870000	115800000	123620000	80230000	74482000	48786000	74055000	48985000	90524000	28143000	64096000	124560000	33823000	0	0	0	0	0	0	0	0	0	0	0	0	0	0	0	0	0	0	0	0	0	0	0	0
Tb927.10.8050	3	14.3	0	0	0	0	0	0	0	0	0	0	0	0	0	0	0	0	0	0	0	0	0	0	0	0	0	0	0	0	0	0	0	0	0	0	0	0	0	0	0	0	0	0	0	0	0	0	0
Tb927.10.8060	17	47	0	0	0	0	0	0	0	0	0	0	0	0	0	0	27917000	0	0	75026000	99539000	0	130440000	210350000	347840000	383480000	519400000	759030000	1767000000	2609000000	1593700000	691500000	308910000	192270000	113300000	109300000	0	0	0	0	0	0	0	0	0	0	0	0	0
Tb927.10.8070	3	7.5	0	0	0	0	0	0	0	0	0	0	0	0	0	0	0	0	0	0	0	0	0	0	0	0	0	0	0	0	0	0	0	0	0	0	0	0	0	0	0	0	0	0	0	0	0	0	0
Tb927.10.8080	28	45.9	156780000	181080000	138200000	227840000	157910000	162800000	176870000	139200000	142040000	124400000	106680000	109790000	99142000	78377000	56626000	53780000	54256000	0	0	0	0	0	0	0	0	0	0	0	0	0	0	0	0	0	0	0	0	0	0	0	127580000	175450000	162600000	0	0	0	0
Tb927.10.8090	5	55.8	0	0	0	0	0	0	0	0	0	0	0	0	0	0	0	0	0	0	0	0	0	0	0	0	0	0	0	0	0	0	0	0	0	0	0	0	73991000	0	235960000	178530000	125970000	92365000	0	137620000	0	0	0
Tb927.10.810	14	31.2	0	56124000	66354000	75303000	49268000	0	60009000	71392000	0	0	68278000	67714000	48652000	0	0	0	0	0	0	0	0	0	0	0	0	0	0	104570000	194260000	71540000	0	0	0	0	104390000	182650000	154430000	105340000	0	0	0	0	0	0	0	0	0
Tb927.10.8110	6	22.6	0	0	28332000	0	0	51255000	0	0	0	0	0	0	0	0	0	0	0	0	0	0	0	0	0	0	0	0	0	0	0	0	0	0	0	0	0	0	0	0	0	0	0	0	0	0	0	0	0
Tb927.10.8120	3	2.8	0	0	0	0	0	0	0	0	0	0	0	0	0	0	0	0	0	0	0	0	0	0	0	0	0	0	0	0	0	0	0	0	0	0	0	0	0	0	0	0	0	0	0	0	0	0	0
Tb927.10.8140	10	54.7	0	0	0	0	0	0	0	0	0	0	0	0	0	0	0	0	0	0	0	0	0	0	0	0	0	0	0	0	0	0	0	0	0	0	75905000	98859000	190000000	347760000	597610000	373080000	317130000	349020000	406030000	419900000	274520000	203100000	150340000
Tb927.10.8150	1	7	0	0	0	0	0	0	0	0	0	0	0	0	0	0	0	0	0	0	0	0	0	0	0	0	0	0	0	0	0	0	0	0	0	0	0	0	0	0	0	0	0	0	0	0	0	0	0
Tb927.10.8160	2	17.8	0	0	0	0	0	0	0	0	0	0	0	0	0	0	0	0	0	0	0	0	0	0	0	0	0	0	0	0	0	0	0	0	0	0	0	0	0	0	0	0	0	0	0	0	0	0	0
Tb927.10.8170	35	34.6	397310000	544910000	374860000	418950000	358040000	254930000	268260000	305450000	255050000	174080000	206130000	135000000	140600000	48923000	106590000	102910000	84011000	0	61345000	0	0	0	0	57926000	45443000	0	0	0	0	0	0	0	0	0	0	0	0	0	0	0	0	0	0	0	0	0	0
Tb927.10.8180	6	6.9	0	0	0	0	0	0	0	0	0	0	0	0	0	0	0	0	0	0	0	0	0	0	0	0	0	0	0	0	0	0	0	0	0	0	0	0	0	0	0	0	0	0	0	0	0	0	0
Tb927.10.8190	32	66.9	1177900000	1152300000	1374000000	1025700000	1594100000	1522100000	1349700000	1435500000	1453700000	1566300000	2766800000	7386400000	17172000000	19566000000	14247000000	7039800000	3696100000	2962900000	2078800000	2175900000	2025100000	2081100000	1950500000	1814800000	1803900000	1624200000	1498000000	1582800000	2333000000	7964200000	19061000000	8984800000	2543300000	747190000	658060000	505870000	523420000	1011100000	594430000	629210000	929850000	952960000	1741000000	1133600000	1423800000	2014900000	2099800000
Tb927.10.820	5	17.4	0	0	0	0	0	0	0	38774000	0	0	0	0	0	0	0	0	0	0	24545000	0	33801000	95485000	0	0	0	0	0	0	0	0	0	0	0	0	0	0	0	0	0	0	0	0	0	0	0	0	0
Tb927.10.8200	17	72.5	111660000	133720000	121320000	162310000	155990000	188540000	221300000	356480000	328540000	372150000	324870000	253760000	205730000	179050000	108430000	92729000	125280000	88369000	0	0	0	0	0	0	0	0	0	0	0	0	0	0	0	0	0	0	0	0	0	0	0	0	0	0	0	0	0
Tb927.10.8210	12	31	0	44723000	0	0	0	0	61617000	25818000	15240000	31327000	24396000	54181000	0	0	0	0	0	38155000	0	66283000	68351000	70766000	0	64214000	45746000	38517000	77245000	50321000	0	0	0	0	0	0	0	0	0	0	0	248800000	171240000	0	0	0	0	0	0
Tb927.10.8240	17	49.7	0	0	20671000	12741000	23807000	26317000	63212000	39274000	0	0	45820000	46533000	0	0	66939000	54073000	102790000	64506000	0	81089000	81205000	0	119890000	58011000	0	0	48126000	53280000	47146000	58455000	122320000	180850000	110850000	172790000	251470000	193440000	143820000	106990000	189340000	130870000	133080000	140760000	0	106420000	0	0	0
Tb927.10.8290;Tb927.10.8270;Tb11.v5.0877	33	50	709930000	1033800000	1164400000	1049600000	663020000	865910000	1137800000	1148700000	964150000	1010400000	977890000	1135700000	1433800000	1528400000	1070300000	742080000	618000000	477090000	412770000	239580000	189650000	186710000	119210000	160690000	108870000	133730000	60490000	24732000	111560000	808440000	2199700000	1859100000	955290000	456590000	266220000	273240000	238950000	366610000	216400000	405540000	308950000	386770000	489300000	459600000	522880000	495440000	1142000000
Tb927.10.830	10	40	106690000	155080000	159330000	331480000	184780000	213270000	173190000	197830000	176120000	167510000	168120000	163940000	165210000	141090000	109250000	155520000	168120000	178570000	159820000	145230000	157480000	152570000	164640000	173210000	153940000	124040000	172010000	255040000	549360000	922510000	1138300000	933030000	833930000	1247400000	1178900000	944930000	502080000	315730000	229780000	109310000	90262000	0	213480000	218450000	220080000	307410000	253310000
Tb927.10.8320	5	49.2	511000000	741470000	979280000	911540000	734690000	765030000	460410000	437800000	332750000	333160000	259160000	292580000	366130000	238300000	198320000	0	0	118700000	170820000	171530000	0	0	0	0	0	0	0	0	0	0	0	0	0	0	0	0	0	0	0	0	0	0	0	0	0	0	0
Tb927.10.8330	9	44.7	0	46717000	57044000	49075000	44431000	65658000	43268000	42297000	46758000	41538000	42797000	46537000	46136000	0	0	0	0	0	0	0	0	0	0	0	0	0	0	0	0	0	0	0	0	0	0	0	0	0	0	0	0	0	0	0	0	0	0
Tb927.10.8360	26	50.9	0	0	0	0	0	0	0	0	0	0	0	0	0	0	0	0	0	0	0	0	0	0	0	0	0	0	476920000	2015800000	1757400000	675580000	873860000	0	0	0	0	0	0	0	0	0	0	0	0	0	0	0	0
Tb927.10.8380	4	18.3	0	0	0	0	0	0	0	0	0	0	0	0	0	0	0	0	0	0	0	0	0	0	0	33570000	46057000	77628000	66340000	0	0	0	0	0	0	0	0	0	0	0	0	0	0	0	0	0	0	0	0
Tb927.10.840;Tb11.v5.0753	41	25.7	0	0	0	20232000	23652000	24878000	0	0	0	0	84568000	54758000	56810000	59261000	81640000	71927000	86338000	120520000	87830000	123500000	108360000	118200000	132240000	153210000	137820000	141720000	113910000	116950000	138830000	137090000	191960000	174390000	0	158190000	159060000	140900000	120970000	0	189240000	0	0	228200000	219800000	276980000	0	0	0
Tb927.10.8410	5	20.6	112970000	87746000	73063000	0	0	0	0	0	113990000	131280000	124130000	125010000	0	101890000	86554000	86179000	53782000	0	49472000	42537000	0	0	0	35911000	0	0	0	0	0	0	0	0	0	0	0	0	0	0	0	0	0	0	0	0	0	0	0
Tb927.10.8420	29	13.5	0	55621000	106580000	85128000	84366000	119850000	55540000	31786000	59043000	44326000	55147000	0	0	0	0	0	0	0	0	0	0	0	0	0	0	0	0	0	0	0	0	0	0	0	0	0	0	0	0	0	0	0	0	0	0	0	0
Tb927.10.8430	13	78.2	0	0	0	0	0	0	0	0	0	0	0	0	0	0	0	0	0	0	0	0	0	0	0	0	0	0	0	0	0	0	0	0	0	0	0	0	23341000	40519000	0	0	0	0	0	0	0	0	0
Tb927.10.850	22	21.9	0	53438000	46454000	39952000	46283000	28306000	36300000	33480000	42801000	65772000	28696000	0	0	0	0	0	40594000	0	31359000	32834000	0	0	0	0	0	0	0	0	0	0	0	0	0	0	0	0	0	0	0	0	0	0	0	0	0	0	0
Tb927.10.8540	15	48.2	183310000	112760000	154370000	167190000	167910000	110960000	122920000	124010000	174830000	163630000	151920000	169670000	129190000	125460000	147180000	145890000	97480000	84594000	68321000	41575000	47041000	48866000	0	0	0	50684000	0	35240000	0	103050000	697550000	3021700000	6558700000	6421200000	3062500000	946340000	445600000	234010000	319730000	273050000	381530000	1264300000	1467600000	1405700000	971600000	894330000	703810000
Tb927.10.8560	5	22.1	0	0	0	0	0	0	0	0	0	0	0	0	0	0	0	0	0	0	0	0	0	0	0	0	0	0	0	0	0	0	0	0	0	0	0	0	0	0	0	0	0	0	0	0	0	0	0
Tb927.10.8580	5	27.4	0	0	0	0	0	0	0	0	0	0	0	0	0	0	0	0	0	0	0	0	0	0	0	0	0	0	0	0	0	0	0	0	0	0	0	0	0	0	0	0	0	0	0	0	0	0	0
Tb927.10.8590;Tb11.v5.0727	4	35.7	0	0	0	0	0	0	0	0	0	0	0	0	0	0	0	0	0	0	0	0	0	0	0	0	0	0	0	0	0	0	0	0	0	0	0	0	0	0	0	0	0	0	0	0	0	0	0
Tb927.10.8600	10	12.4	0	0	0	0	0	0	0	0	0	0	0	0	0	0	0	0	0	0	0	0	0	0	0	0	0	0	0	0	0	0	0	0	0	0	0	0	0	0	0	0	0	0	0	0	0	0	0
Tb927.10.8620	1	7.1	0	0	0	0	0	0	0	0	0	0	0	0	0	0	0	0	0	0	0	0	0	0	0	0	0	0	0	0	0	0	0	0	0	0	0	0	0	0	0	0	0	0	0	0	0	0	0
Tb927.10.8630	19	77.3	0	0	0	0	0	0	0	0	18844000	48598000	0	76646000	0	0	0	0	0	0	29310000	0	0	14421000	0	0	0	0	0	0	0	0	0	0	0	0	0	74533000	2396600000	15331000000	18626000000	3950400000	642060000	215070000	0	0	0	0	0
Tb927.10.8640	22	51.4	0	0	0	0	0	0	0	0	0	0	0	0	0	0	0	0	0	0	0	32092000	0	137510000	124460000	103670000	0	0	0	0	0	0	0	0	0	0	0	106530000	1687300000	5578200000	5116500000	1492900000	174000000	0	0	0	0	0	0
Tb927.10.8660	6	26.6	0	0	0	0	16694000	18849000	0	0	0	0	0	0	0	0	0	0	0	0	0	0	0	0	0	0	0	0	0	0	0	0	0	0	0	0	0	0	0	0	0	0	0	0	0	0	0	0	0
Tb927.10.8690	4	12.5	0	0	0	0	0	0	0	0	0	0	0	0	0	0	0	0	0	0	0	0	0	0	0	0	0	0	0	0	0	0	0	0	0	0	0	0	0	0	0	0	0	0	0	0	0	0	0
Tb927.10.870	4	3.8	0	0	0	0	0	0	0	0	0	0	0	0	0	0	0	0	0	0	0	0	0	0	0	0	0	0	0	0	0	0	0	0	0	0	0	0	0	0	0	0	0	0	0	0	0	0	0
Tb927.10.8710	12	54.5	0	0	0	0	0	0	0	0	0	0	0	0	0	0	0	0	0	0	0	0	0	0	0	0	0	0	0	0	0	0	0	0	0	487570000	1828700000	1212200000	404630000	170140000	197370000	277460000	283190000	399380000	0	0	0	0	0
Tb927.10.8720	16	33.2	321990000	288810000	280560000	211880000	219010000	208630000	266150000	300000000	257340000	286790000	284970000	216750000	245440000	243650000	163530000	160850000	138830000	132580000	138690000	142440000	89864000	102010000	83084000	88858000	80298000	67069000	188670000	433040000	359780000	100150000	50236000	0	0	0	0	0	84883000	312010000	363200000	247950000	328980000	314910000	278400000	0	237660000	303130000	289900000
Tb927.10.8730	11	33	0	217770000	226950000	114610000	181910000	164680000	0	118080000	113430000	120890000	124490000	89324000	83669000	123570000	69177000	65828000	52888000	52330000	94893000	0	0	44456000	0	0	0	0	0	0	0	0	0	0	0	0	0	0	0	0	0	0	0	0	0	0	0	0	0
Tb927.10.8780	51	29	120580000	154630000	205060000	206180000	244130000	239180000	179920000	229590000	214340000	203040000	195340000	233950000	188840000	79757000	68390000	52981000	0	0	0	0	0	0	0	0	0	0	0	0	0	0	0	0	0	0	0	0	0	0	0	0	0	0	0	183400000	425660000	0	0
Tb927.10.8790	7	24.9	0	0	0	0	0	0	0	0	0	0	0	0	0	0	0	0	0	0	0	0	0	0	0	0	0	0	0	0	0	0	0	0	0	0	0	0	0	0	0	0	0	0	0	0	0	0	0
Tb927.10.880	12	35.6	0	0	0	0	0	0	0	0	0	0	0	0	0	0	0	0	0	0	0	0	0	0	0	0	0	0	0	0	0	0	0	0	0	0	0	0	0	0	0	0	0	0	0	0	0	0	0
Tb927.10.8810	6	7.9	0	0	0	0	0	0	0	0	0	0	0	0	0	0	0	0	0	0	0	0	0	0	0	0	0	0	0	0	0	0	0	0	0	0	0	0	0	0	0	0	0	0	0	0	0	0	0
Tb927.10.8820	23	33.4	0	35853000	0	29277000	55158000	31108000	45178000	31675000	25501000	26923000	24364000	0	0	0	0	0	0	0	0	0	0	0	0	0	0	0	0	0	0	0	0	0	0	0	0	0	0	0	0	0	0	0	0	0	0	0	0
Tb927.10.8830	7	13.8	0	112520000	137820000	188120000	132280000	174750000	86832000	82944000	83516000	66247000	61835000	68943000	60497000	53043000	40523000	38291000	31245000	0	0	0	0	0	0	0	0	0	0	0	0	0	0	0	0	0	0	0	0	0	0	0	0	0	0	0	0	0	0
Tb927.10.8850	13	28.5	0	41182000	63826000	46442000	0	108930000	61905000	58882000	63533000	57411000	60452000	53713000	62572000	40571000	0	0	38896000	0	0	0	0	0	0	0	0	0	0	0	0	0	0	0	0	0	0	0	0	0	0	0	0	0	0	0	0	0	0
Tb927.10.8870	4	13.9	0	0	53115000	0	57252000	0	0	0	0	0	0	37743000	58662000	45188000	54191000	62815000	53202000	86088000	59145000	0	0	93872000	106690000	94551000	0	0	0	0	0	0	0	0	0	0	0	224610000	255230000	42857000	69059000	116300000	164790000	310750000	519580000	687440000	0	0	0
Tb927.10.8880	16	32.6	0	30765000	80421000	52606000	62161000	0	0	0	0	0	0	0	0	0	0	68283000	78899000	0	50500000	195130000	235800000	280070000	495440000	1157400000	1765700000	881930000	447950000	204780000	43344000	0	0	0	0	0	0	0	0	0	0	0	0	0	0	0	0	0	0
Tb927.10.8890	5	21.1	0	0	0	0	0	0	0	0	0	0	0	0	0	0	0	0	0	0	0	0	0	0	0	0	0	0	0	0	0	0	0	0	0	0	0	0	0	0	0	0	0	0	0	0	0	0	0
Tb927.10.890;Tb11.v5.0833	7	5.2	0	0	0	0	0	0	0	0	0	0	0	0	0	0	0	0	0	0	0	0	0	0	0	0	0	0	0	0	0	0	0	0	0	0	0	0	0	0	0	0	0	0	0	0	0	0	0
Tb927.10.8900	1	3.5	0	0	0	0	0	0	0	0	0	0	0	0	0	0	0	0	0	0	0	0	0	0	0	0	0	0	0	0	0	0	0	0	0	0	0	0	0	0	0	0	0	0	0	0	0	0	0
Tb927.10.8910	24	17.6	43239000	55756000	74902000	54062000	59769000	36485000	51969000	57017000	52047000	40504000	43015000	30866000	64958000	35835000	32074000	0	0	0	0	0	0	0	0	0	0	0	0	0	0	0	0	0	0	0	0	0	0	0	0	0	0	0	0	0	0	0	0
Tb927.10.8920	9	31.6	0	0	0	0	65375000	0	0	0	72793000	79492000	55477000	63335000	58742000	0	0	0	0	0	0	0	0	0	0	0	97731000	70996000	0	0	0	0	108030000	534410000	875100000	668390000	261060000	0	0	0	0	0	0	0	0	0	0	0	0
Tb927.10.8930	25	40.6	109020000	124450000	145230000	109470000	135210000	103500000	153030000	129140000	98650000	87842000	87984000	106730000	69156000	92911000	91517000	92522000	104660000	77019000	106800000	88428000	79591000	100990000	138450000	127610000	89829000	82720000	87980000	274020000	1668200000	2917500000	2514300000	615250000	138110000	46654000	0	0	0	0	0	0	0	0	209480000	0	0	0	0
Tb927.10.8940	27	70.1	1144900000	1307000000	1349500000	811370000	1349100000	893280000	1258100000	1343800000	1166100000	1143000000	1297100000	1007000000	852430000	792970000	762750000	796190000	866100000	1057000000	930370000	929740000	1211600000	1168400000	1182700000	1387300000	1810700000	2173200000	1871300000	2004000000	2137700000	2260200000	3251300000	3125000000	3302000000	3372400000	4694400000	6100200000	6919500000	8147000000	10251000000	12461000000	15013000000	18013000000	21605000000	20595000000	17415000000	17072000000	14947000000
Tb927.10.8950;Tb927.10.8970	3	22.2	0	0	0	0	0	0	0	344290000	434310000	428220000	449260000	412450000	476920000	359080000	0	0	0	0	0	0	0	0	0	0	0	0	0	0	0	0	0	0	0	0	0	0	0	0	0	0	0	0	0	0	1534400000	1664500000	2011200000
Tb927.10.8960	5	23.6	0	32544000	15708000	0	0	0	0	30388000	50584000	56799000	57284000	42096000	42041000	25542000	0	0	0	0	0	0	0	0	0	0	0	0	0	0	0	0	0	0	0	0	0	0	0	0	0	0	0	0	0	0	0	0	0
Tb927.10.8980	9	39.6	0	0	0	0	0	0	0	0	0	0	0	0	0	0	0	0	0	0	0	0	0	0	0	0	0	0	0	0	0	233540000	0	0	0	0	0	0	0	428720000	2737400000	12823000000	37830000000	44882000000	29792000000	14591000000	5352800000	2725700000	1997300000
Tb927.10.900	3	22.2	0	0	0	0	0	0	0	0	0	0	0	0	0	0	0	0	0	0	0	0	0	0	0	0	0	0	0	0	0	0	0	0	0	0	0	0	0	0	0	0	0	0	0	205450000	0	0	0
Tb927.10.9000	14	9.1	0	0	0	0	0	0	0	0	0	0	0	0	0	0	0	0	0	0	0	0	0	0	0	0	0	0	0	0	0	0	0	0	0	0	0	0	0	0	0	0	0	0	0	0	0	0	0
Tb927.10.9020;Tb11.v5.0508	16	48.1	0	0	0	0	0	55189000	82272000	157920000	179910000	227180000	275510000	282480000	334640000	304370000	280090000	324750000	193320000	182090000	144040000	125650000	88355000	0	0	0	0	0	0	0	0	0	0	0	0	0	0	0	0	0	0	0	0	0	0	0	0	0	0
Tb927.10.9040;Tb11.v5.0509	5	4.1	0	0	0	0	0	0	0	0	0	0	0	0	0	0	0	0	0	0	0	0	0	0	0	0	0	0	0	0	0	0	0	0	0	0	0	0	0	0	0	0	0	0	0	0	0	0	0
Tb927.10.9050	30	49.5	0	0	0	0	0	0	21894000	28211000	87765000	145950000	189950000	203900000	256290000	267360000	328880000	394640000	393250000	518380000	438920000	508360000	523690000	654690000	726390000	795980000	834520000	949660000	1101900000	1045200000	641290000	226130000	38789000	0	0	0	0	0	0	0	0	0	0	0	0	0	0	0	0
Tb927.10.9070	6	9.1	0	0	0	0	0	0	0	0	0	0	0	0	0	0	0	0	0	0	0	0	0	0	0	0	0	0	0	0	0	0	0	0	0	0	0	0	0	0	0	0	0	0	0	0	0	0	0
Tb927.10.9080	12	21.4	257190000	334730000	376770000	237960000	356400000	228280000	182940000	127270000	148750000	124330000	107140000	98525000	97964000	87537000	81440000	60013000	75365000	0	94838000	0	31469000	0	0	0	0	0	0	0	0	0	0	0	0	0	0	0	0	0	0	0	0	0	0	0	0	0	0
Tb927.10.9090	4	21.2	0	15288000	0	0	0	0	0	0	0	0	0	0	0	0	0	0	0	0	0	0	0	0	0	0	0	0	0	0	0	0	0	0	0	0	0	0	48648000	96739000	89128000	0	0	0	0	0	0	0	0
Tb927.10.9110	4	19.8	0	0	0	0	0	0	0	0	0	0	0	0	0	0	0	0	0	0	0	0	0	0	0	0	0	0	0	0	0	0	0	0	0	0	0	0	0	0	0	0	0	0	0	0	0	0	0
Tb927.10.9120	4	17.7	42596000	0	0	0	71524000	38149000	0	0	0	0	0	0	0	0	0	0	0	0	0	0	0	0	0	0	0	0	0	0	0	0	0	0	0	0	0	0	0	0	0	0	0	0	0	0	0	0	0
Tb927.10.9130	13	23.8	0	43996000	51071000	46123000	43879000	45379000	55000000	60986000	47301000	51055000	57771000	50041000	59497000	0	0	22067000	0	0	0	0	0	0	0	0	0	0	0	0	0	0	0	0	0	0	0	0	0	0	0	0	0	0	0	0	0	0	0
Tb927.10.9140	9	14.3	128050000	171780000	182130000	0	128820000	0	177510000	0	72280000	0	0	0	0	0	0	0	0	0	0	0	0	0	0	0	0	0	0	0	0	0	0	0	0	0	0	0	0	0	0	0	0	0	0	0	0	0	0
Tb927.10.9150	10	53.3	0	0	0	0	0	0	0	0	0	0	0	0	0	0	0	0	0	0	0	0	0	0	0	0	0	0	0	0	0	0	154000000	620560000	509520000	291100000	0	0	0	0	246560000	0	0	0	0	0	0	0	0
Tb927.10.9160	11	17.8	0	0	0	0	0	0	0	0	0	0	0	0	0	0	0	0	0	0	0	0	0	0	0	0	0	0	0	0	0	0	0	0	0	0	0	0	0	0	0	0	0	0	0	0	0	0	0
Tb927.10.9190	66	61.3	12192000	0	0	0	0	0	0	0	0	0	0	0	0	0	0	0	0	794030	54046000	0	0	4096000	10098000	636730000	9691300000	28184000000	18244000000	4550600000	269900000	0	0	0	0	0	0	0	0	0	0	0	0	0	0	0	0	0	0
Tb927.10.920	14	45.8	0	0	0	0	53722000	66275000	88309000	64306000	74532000	76749000	64842000	49744000	60693000	51630000	0	0	0	0	0	0	0	0	0	0	0	0	0	0	0	0	0	0	0	0	0	0	0	0	0	0	0	0	0	0	0	0	0
Tb927.10.9200	8	20.1	0	0	0	0	50023000	32993000	0	0	0	0	0	0	0	0	0	0	0	0	0	0	0	0	0	0	0	0	0	0	0	0	0	0	0	0	0	0	0	0	0	0	0	0	75806000	154310000	0	0	0
Tb927.10.9210	2	6	0	0	0	0	0	0	0	0	16910000	0	0	0	0	0	0	0	0	0	0	0	0	0	0	0	0	0	0	0	0	0	0	0	0	0	0	0	0	0	0	0	0	0	0	0	0	0	0
Tb927.10.9240	11	39.2	0	32037000	30394000	88124000	0	0	25684000	31716000	0	33409000	28116000	0	25658000	0	0	0	0	0	0	0	0	0	0	0	0	0	0	0	0	0	0	0	0	0	0	0	0	0	0	0	0	0	0	0	0	0	0
Tb927.10.9250	14	49.4	156140000	0	0	0	0	58727000	0	0	0	0	0	0	0	0	0	0	0	0	0	0	0	0	0	0	0	44813000	147250000	486490000	650500000	356320000	250770000	68461000	0	0	0	0	0	0	0	0	0	0	0	347420000	0	0	52535000
Tb927.10.9260	11	37.7	0	0	0	0	100440000	32710000	0	0	0	0	0	0	0	0	0	0	0	0	0	0	0	0	0	43142000	124810000	274530000	224310000	99905000	51809000	0	0	0	205550000	291770000	623700000	697400000	462140000	199340000	186070000	249800000	237240000	243940000	295190000	342960000	385050000	576280000	673700000
Tb927.10.9280;Tb11.v5.0485	12	15.2	0	0	0	29679000	0	0	0	0	0	0	0	0	0	0	0	0	0	0	0	0	0	0	0	0	0	0	0	0	0	0	0	0	0	0	0	0	0	0	0	0	0	0	0	0	0	0	0
Tb927.10.930	6	13.2	0	0	0	0	0	0	0	0	0	0	0	0	0	0	0	0	0	0	0	0	0	0	0	0	0	0	0	0	0	0	0	0	0	0	0	0	0	0	119810000	0	0	0	0	0	0	0	0
Tb927.10.9300	1	4.9	0	0	0	0	0	0	0	0	0	0	0	0	0	0	0	0	0	0	0	0	0	0	0	0	0	0	0	0	0	0	0	0	0	0	0	0	0	0	0	0	0	0	0	0	0	0	0
Tb927.10.9330	16	35	0	74553000	76405000	48343000	103070000	27454000	43397000	151480000	203310000	196120000	291060000	255320000	229800000	191450000	0	240490000	235750000	242460000	0	229730000	187930000	0	0	0	0	0	0	0	0	0	0	0	0	0	0	0	0	0	0	292570000	915480000	1196700000	1204700000	931190000	801520000	653150000	1245800000
Tb927.10.9350	7	10.3	0	0	0	0	0	0	0	0	0	0	0	0	0	0	0	0	0	0	0	0	0	0	0	0	0	0	0	0	0	0	0	0	0	0	0	0	0	0	0	0	0	0	0	0	0	0	0
Tb927.10.9360	6	11.5	0	0	0	0	0	0	0	0	0	0	0	0	0	0	0	0	0	0	0	0	0	0	0	0	0	0	0	0	0	0	0	0	0	0	0	0	0	0	0	0	0	0	0	0	0	0	0
Tb927.10.9370	1	4.4	0	0	0	0	0	0	0	0	0	0	0	0	0	0	0	0	0	0	0	0	0	0	0	0	0	0	0	0	0	0	0	0	0	0	0	0	0	0	0	0	0	0	0	0	0	0	0
Tb927.10.9390	5	19.6	0	0	0	0	0	0	0	0	0	0	0	0	0	0	0	0	0	0	0	0	0	0	0	0	0	0	0	0	0	0	0	0	0	0	0	0	0	0	0	0	0	0	0	0	0	0	0
Tb927.10.940	4	25	0	0	0	0	0	0	0	0	0	0	0	0	0	0	0	0	0	0	0	0	0	0	0	0	0	0	0	0	0	0	0	0	0	0	0	0	0	0	0	0	0	0	0	0	0	0	0
Tb927.10.9400	12	46.5	0	0	0	0	132780000	101980000	100610000	0	0	0	0	0	0	0	0	0	0	0	0	0	0	0	0	0	0	0	0	0	0	0	0	0	0	0	0	0	0	0	0	0	0	0	0	0	0	0	0
Tb927.10.9410	9	25.7	0	0	0	0	0	0	0	0	0	0	0	0	0	0	0	0	0	0	0	36111000	123910000	202590000	108310000	90667000	113670000	102550000	0	0	122160000	408120000	274690000	101410000	230060000	207860000	0	0	0	0	0	0	0	0	0	0	0	0	0
Tb927.10.9430	13	46.9	0	0	193160000	0	0	0	0	0	0	0	0	0	0	147760000	1099400000	7437500000	4092400000	1944700000	420190000	62906000	54432000	67399000	337020000	1265900000	1093200000	1288400000	754790000	269450000	0	0	0	134330000	305420000	290740000	0	924290000	768740000	334020000	230250000	156620000	0	105330000	0	111170000	0	0	0
Tb927.10.9440	22	58.7	336400000	442060000	445520000	429470000	623210000	395910000	380090000	313450000	301010000	320230000	294250000	284590000	257700000	204320000	210020000	177750000	176350000	135800000	181590000	80684000	0	57606000	58874000	0	47520000	0	0	0	0	0	0	0	0	0	0	0	0	0	0	0	0	0	0	0	120900000	0	236160000
Tb927.10.9560	4	16.8	0	0	0	0	0	0	0	0	0	0	0	0	0	0	0	0	0	0	0	0	0	0	0	0	0	0	0	0	0	0	0	0	0	0	0	0	0	0	0	0	0	0	0	0	0	0	0
Tb927.10.9570;Tb11.v5.0579	43	55.5	1002100000	1294700000	1434900000	1980600000	1641700000	1793800000	1434200000	1345600000	1253700000	1152200000	1179400000	1121900000	1138400000	931050000	805510000	766690000	720490000	703290000	705530000	562260000	518420000	665500000	1095800000	979460000	534010000	306220000	194910000	137330000	104250000	157960000	149200000	0	802990000	141870000	98395000	399680000	438640000	453950000	655480000	884310000	920110000	989640000	843100000	749400000	789190000	1257700000	1192800000
Tb927.10.9590	14	35.6	0	0	0	0	0	0	0	0	0	0	0	0	0	0	0	0	0	0	0	0	0	0	0	0	0	0	0	0	0	0	0	0	0	124200000	824100000	1008700000	342290000	0	0	0	0	0	0	0	0	0	0
Tb927.10.9640	16	54.5	0	50203000	0	0	42762000	34844000	0	49447000	64855000	58865000	50501000	0	43421000	0	0	0	0	0	0	0	0	0	0	0	0	0	0	0	0	0	47874000	70811000	60852000	116450000	120930000	188610000	189360000	107880000	99106000	63636000	0	0	0	0	0	0	0
Tb927.10.9650;Tb11.v5.0399	33	31.8	466260000	590130000	635670000	588230000	509300000	391070000	616220000	360080000	409460000	281620000	324450000	284690000	200510000	179530000	171320000	131460000	63083000	130340000	93130000	39096000	39388000	0	0	0	0	0	0	0	0	0	0	0	0	0	0	0	0	0	0	0	0	0	0	0	0	0	99613000
Tb927.10.9660;Tb11.v5.0735	12	19.5	0	35963000	28680000	28192000	41526000	28210000	35568000	27645000	0	0	0	0	0	0	0	0	0	0	0	0	0	0	0	0	0	0	0	0	0	0	0	0	0	0	0	0	0	0	0	0	0	0	0	0	0	0	0
Tb927.10.9670	8	8.9	0	0	0	0	0	0	0	0	0	0	0	0	0	0	0	0	0	0	0	0	0	0	0	0	0	0	0	0	0	0	0	0	0	0	0	0	0	0	0	0	0	0	0	0	0	0	0
Tb927.10.9680	14	35.8	0	0	0	0	0	0	0	0	0	0	0	0	0	0	0	0	0	0	0	0	0	0	0	0	0	0	0	0	0	0	0	0	0	81272000	533160000	772950000	502900000	182240000	0	0	0	0	0	0	0	0	0
Tb927.10.970	19	11.6	0	0	0	16669000	0	0	0	0	0	0	0	0	0	0	0	0	0	0	0	0	0	0	0	0	0	0	0	0	0	0	0	0	0	0	0	0	0	0	0	0	0	0	0	0	0	0	0
Tb927.10.9700;Tb11.v5.0773	21	20.8	58368000	87071000	68603000	68947000	57452000	43646000	0	0	0	0	0	0	0	0	0	0	0	0	0	0	0	0	0	0	0	0	0	0	0	0	0	0	0	0	0	0	0	0	0	0	0	0	0	0	0	0	0
Tb927.10.9720	15	42.6	0	0	0	0	0	0	0	0	0	0	0	0	0	0	0	0	0	0	0	0	0	82353000	0	0	0	0	89698000	0	0	0	0	268200000	210650000	369630000	0	0	0	181360000	240410000	250500000	303010000	301800000	283630000	377480000	628070000	568760000	324330000
Tb927.10.9740	24	61.3	353300000	293230000	395090000	489050000	486140000	372360000	531720000	741490000	1179100000	1308500000	1782100000	1623100000	1922200000	1699600000	1438300000	1019000000	433750000	262700000	249170000	123560000	90724000	73032000	37612000	0	0	0	0	0	0	0	0	0	0	0	0	0	0	0	0	0	0	118360000	241940000	333340000	246120000	472080000	356210000
Tb927.10.9750;Tb11.v5.0817	5	2.9	0	0	0	0	0	0	0	0	0	0	0	0	0	0	0	0	0	0	0	0	0	0	0	0	0	0	0	0	0	0	0	0	0	0	0	0	0	0	0	0	0	0	0	0	0	0	0
Tb927.10.9760	6	28.5	0	48221000	0	107240000	64111000	69165000	48754000	48060000	39900000	32962000	42752000	0	0	0	0	0	0	0	0	0	0	0	0	0	0	0	0	0	0	0	0	0	0	0	0	0	0	0	0	0	0	0	0	0	0	0	0
Tb927.10.9770;Tb11.v5.0848	14	25.8	0	53648000	0	0	0	121390000	0	0	0	0	0	0	0	0	0	0	0	0	0	0	0	0	0	0	0	0	0	0	0	0	0	0	0	0	0	0	0	0	0	0	0	0	0	0	0	0	0
Tb927.10.9780	21	30.6	102110000	148760000	164810000	102950000	145530000	217540000	171860000	187120000	171380000	179130000	149480000	139730000	112040000	126960000	68138000	0	55034000	0	50173000	0	0	0	0	0	0	0	0	0	0	0	0	0	0	0	0	0	0	0	0	0	285650000	0	0	0	0	0	0
Tb927.10.9790	4	19.9	0	0	0	0	0	0	0	0	0	0	0	0	0	0	0	0	0	0	0	0	0	0	0	0	0	0	0	0	0	0	0	0	0	0	0	0	0	0	0	0	0	0	0	0	0	0	0
Tb927.10.9800	4	45.4	0	0	0	0	0	0	0	0	0	0	0	0	0	0	0	0	0	0	0	0	0	0	0	0	0	0	0	0	0	0	0	0	0	0	0	0	0	0	0	0	0	0	0	0	0	0	0
Tb927.10.9810	11	46.5	105210000	120740000	185400000	105890000	173640000	103060000	115930000	108220000	83060000	91437000	66465000	56202000	51729000	58134000	0	0	0	0	0	0	0	0	0	0	0	0	0	0	0	0	0	0	0	0	0	0	0	0	0	0	0	0	0	0	0	0	0
Tb927.10.9820;Tb11.v5.0565	27	39.9	0	110000000	105750000	0	223650000	162420000	130120000	111570000	76133000	102040000	103700000	74373000	111190000	60083000	37189000	15543000	45791000	0	0	0	0	0	0	0	0	0	23602000	34389000	55027000	47657000	222270000	948860000	3332400000	4080700000	1994500000	424010000	108720000	0	47915000	0	0	0	0	0	0	0	0
Tb927.10.9830	9	60.5	0	267270000	448380000	378220000	744070000	426320000	381890000	236120000	0	0	0	0	0	0	0	0	0	0	0	0	0	0	0	0	0	0	0	0	0	0	0	0	0	0	381480000	470470000	376920000	554470000	910750000	1484300000	1871200000	4649800000	3375100000	1652900000	953280000	0	0
Tb927.10.9840	12	51.9	0	0	26436000	0	56191000	97847000	226730000	324710000	403620000	510430000	547800000	433440000	439970000	337350000	287510000	275670000	319340000	321700000	164350000	211300000	207790000	198310000	187470000	169810000	172730000	148760000	0	68881000	65603000	77521000	66692000	114680000	335990000	346250000	314810000	344060000	364860000	458240000	436720000	565460000	618290000	484510000	433380000	385160000	0	344860000	295870000
Tb927.10.9860	7	22.1	0	0	0	0	0	0	0	0	0	0	0	0	0	0	0	0	0	0	0	0	0	0	0	0	0	0	0	0	0	0	0	167930000	136240000	0	0	0	0	0	0	0	0	0	0	0	0	0	0
Tb927.10.9870	12	52.8	0	0	0	0	27126000	0	26731000	0	0	0	0	0	0	0	0	0	0	0	0	0	0	0	0	0	0	0	0	0	0	0	0	0	0	77989000	1064500000	2971900000	2407000000	1064400000	534560000	149060000	0	185270000	153580000	165800000	278170000	133370000	102710000
Tb927.11.4300;Tb927.10.9880	8	42	1613400000	33585000	320090000	329860000	103540000	213690000	360600000	479010000	466080000	489970000	427670000	1295900000	494990000	428330000	252590000	202810000	423130000	472150000	237910000	357910000	0	0	388690000	0	0	0	0	0	0	0	0	0	0	0	0	0	0	0	0	0	0	0	0	0	0	0	0
Tb927.10.9890;Tb11.v5.0458	22	30	126180000	206000000	301960000	261370000	321040000	369810000	261230000	204550000	159160000	198090000	181240000	149360000	170540000	159960000	141190000	109610000	106740000	72116000	76822000	34810000	42786000	15788000	0	0	0	0	0	0	0	0	0	0	0	0	0	0	0	0	0	0	0	0	0	0	0	0	203340000
Tb927.10.9900	14	26.8	181660000	115980000	133230000	171750000	143620000	129340000	129920000	101970000	77036000	68661000	52481000	65826000	57101000	0	0	46770000	41095000	0	51006000	0	0	0	0	0	0	0	0	0	0	0	0	0	0	0	0	0	0	0	0	0	0	0	0	0	0	85534000	100360000
Tb927.10.9910	12	34.1	0	240370000	184800000	182530000	226480000	173430000	225960000	193180000	151360000	163930000	172200000	153250000	116470000	114970000	67973000	104160000	103500000	113120000	103950000	77318000	0	63102000	71387000	0	0	0	0	0	79976000	63364000	170840000	166130000	223740000	222730000	78597000	205020000	115410000	71515000	110630000	150790000	0	0	154540000	0	0	0	0
Tb927.10.9920	15	40	0	180570000	135970000	196070000	223370000	182320000	271190000	215750000	188810000	250980000	153500000	162520000	150760000	142250000	0	171800000	0	196610000	172160000	0	0	0	195790000	139200000	153770000	0	0	0	0	0	0	0	0	0	169660000	175320000	0	0	258410000	135890000	144920000	336970000	295300000	571780000	782620000	731410000	531780000
Tb927.10.9950	3	10.4	0	0	24867000	31783000	0	0	0	0	0	0	0	0	0	0	0	0	0	0	0	0	0	0	0	0	0	0	0	0	0	0	0	0	0	0	0	0	0	0	0	0	0	0	0	0	0	0	0
Tb927.10.9960	5	12.2	0	117690000	0	0	0	0	0	0	0	0	0	0	0	0	0	0	0	0	0	0	0	0	0	0	0	0	0	0	0	0	0	0	0	0	0	0	0	0	0	0	0	0	0	0	0	0	0
Tb927.10.9970	24	27.2	188410000	187310000	201590000	211740000	210810000	160910000	190050000	178380000	125780000	136990000	147060000	97531000	131990000	114820000	77221000	94246000	70450000	62866000	80549000	0	26102000	0	0	0	0	0	0	0	0	0	0	0	0	0	0	0	0	0	0	0	0	0	0	0	0	0	0
Tb927.10.9980	4	14.1	0	0	0	0	0	0	0	0	0	0	0	0	0	0	0	0	0	0	0	0	0	0	0	0	0	0	0	0	0	0	0	0	0	0	0	0	0	0	0	0	0	0	0	0	0	0	0
Tb927.10.9990	9	49.3	0	0	0	0	0	0	0	0	0	0	0	0	0	0	0	0	0	0	0	0	0	0	0	0	0	0	0	0	0	0	0	256700000	1786900000	3651700000	2236000000	356520000	0	0	0	0	0	0	0	0	0	0	0
Tb927.11.10000	2	7.8	0	0	0	0	0	0	0	0	0	0	0	0	0	0	0	0	0	0	0	0	0	0	0	0	0	0	0	0	0	0	0	0	0	0	0	0	0	0	0	0	0	0	0	0	0	0	0
Tb927.11.10010	14	44.3	69201000	48983000	142960000	122080000	128410000	0	42761000	0	36529000	0	0	42095000	26526000	0	0	0	0	0	0	0	0	0	0	0	0	0	0	0	0	0	0	0	0	0	0	167890000	0	180850000	210860000	247130000	199180000	303080000	329050000	310410000	244820000	170430000	239100000
Tb927.11.10020	6	26.8	44930000	0	60875000	49146000	68145000	0	62368000	62911000	0	0	43757000	0	0	0	0	0	0	0	0	0	0	0	0	0	0	0	0	0	0	0	0	0	0	0	0	0	0	0	0	0	0	0	0	0	0	0	0
Tb927.11.10040	3	36.9	0	104670000	167020000	100800000	147530000	108710000	0	0	0	0	0	0	0	0	0	0	0	0	0	0	0	0	0	0	0	0	0	0	0	0	0	0	0	0	0	0	0	0	0	0	0	0	0	0	0	0	0
Tb927.11.10050	1	14.7	0	0	0	0	0	0	0	0	0	0	0	0	0	0	0	0	0	0	0	0	0	0	0	0	0	0	0	0	0	0	0	0	0	0	0	0	0	0	0	0	0	0	0	0	0	0	0
Tb927.11.10060	17	67.2	0	0	0	0	0	0	0	0	0	0	0	0	0	0	0	0	0	0	0	0	0	0	0	0	0	0	0	0	0	0	0	0	0	0	0	40040000	604120000	7570600000	19508000000	17362000000	5189500000	1241200000	353450000	157500000	0	0	0
Tb927.11.10070	11	53.4	0	94555000	84915000	92769000	113980000	53338000	77582000	90921000	91852000	123690000	119470000	86838000	83462000	102820000	0	80573000	82930000	88610000	216940000	790130000	858810000	508500000	377170000	430780000	469950000	561490000	435100000	333450000	260520000	236440000	232240000	150710000	134790000	0	0	0	0	0	0	586780000	1142700000	1091400000	430120000	264560000	210560000	245670000	189420000
Tb927.11.10080	4	31.7	0	58335000	67539000	0	62015000	110310000	197690000	232650000	135540000	78428000	0	0	0	0	0	0	0	0	0	0	0	0	0	0	0	0	0	0	0	0	0	0	0	0	0	0	0	0	0	0	0	0	0	0	0	0	0
Tb927.11.10090	13	28.9	147670000	70220000	50932000	27367000	0	0	0	0	0	0	0	0	0	0	0	0	0	0	0	0	0	0	0	0	0	0	0	0	0	0	0	0	0	0	0	0	0	0	0	0	0	289490000	686070000	825770000	870700000	752630000	0
Tb927.11.1010	9	30.5	133430000	140590000	156660000	162820000	184280000	124390000	135690000	92540000	83250000	52620000	0	69578000	56911000	0	36742000	59432000	31105000	22261000	36104000	0	0	0	0	0	0	0	0	0	0	0	0	0	0	0	0	0	0	0	110850000	229610000	342790000	536090000	635650000	505560000	313300000	184240000	0
Tb927.11.10110	5	14.5	42333000	0	0	0	42049000	17984000	0	0	0	0	0	0	0	0	0	0	0	0	0	0	0	0	0	0	0	0	0	0	0	0	0	0	0	0	0	0	0	0	0	0	0	0	0	0	0	0	0
Tb927.11.10120	14	19.3	0	0	30209000	26987000	0	39318000	0	0	0	0	0	0	0	0	0	0	0	0	0	0	0	0	0	0	0	0	0	0	0	0	0	0	0	0	0	0	0	0	0	0	0	0	0	0	0	0	0
Tb927.11.10130	6	20.4	0	0	29589000	21972000	17214000	20305000	24094000	27768000	0	0	0	0	0	0	0	0	0	0	0	0	0	0	0	0	0	0	0	0	0	0	0	0	0	0	0	0	0	0	0	0	0	0	0	0	0	0	0
Tb927.11.10140	10	38.7	144510000	164410000	169690000	115740000	170830000	166690000	130140000	123830000	98144000	81976000	95886000	77219000	68849000	0	0	0	0	0	0	0	0	0	0	0	0	0	0	0	0	0	0	0	0	0	0	0	0	0	0	0	0	0	0	0	0	0	0
Tb927.11.10150	31	30.1	105490000	107490000	57744000	68352000	100790000	152330000	237440000	249130000	175580000	146770000	105760000	95303000	75064000	69966000	80781000	72997000	0	0	0	0	0	0	0	0	0	0	0	0	0	0	0	0	0	0	0	146690000	270720000	137770000	0	0	0	0	0	0	0	0	0
Tb927.11.10160	4	45.4	0	0	0	0	0	0	0	0	0	0	0	0	0	0	0	0	0	0	0	0	0	0	0	0	0	0	0	0	0	0	0	0	0	0	0	0	0	0	0	0	0	0	0	0	0	0	0
Tb927.11.10170	8	37.1	0	30952000	53692000	42764000	42831000	89616000	129490000	178300000	118820000	72158000	52405000	0	0	0	0	0	0	0	0	0	0	0	0	0	0	0	0	0	0	0	0	0	0	0	0	0	0	0	0	0	0	0	0	0	0	0	0
Tb927.11.10180	2	4.9	0	0	0	0	0	0	0	0	0	0	0	0	0	0	0	0	0	0	0	0	0	0	0	0	0	0	0	0	0	0	0	0	0	0	0	0	0	0	0	0	0	0	0	0	0	0	0
Tb927.11.1020	17	63.1	0	0	0	0	0	0	0	0	0	0	0	0	0	0	0	0	0	0	0	0	0	0	0	0	0	0	0	0	0	0	783600000	3502900000	4686300000	0	1022900000	0	0	0	0	0	0	0	0	0	0	0	0
Tb927.11.10200	13	31.6	106910000	82195000	92339000	305670000	0	146940000	71935000	86529000	82620000	85286000	63310000	42641000	53051000	64085000	62111000	67132000	50387000	48879000	0	0	0	0	0	0	0	0	0	0	0	0	0	0	0	0	0	0	0	0	0	0	124470000	117230000	78767000	0	0	0	0
Tb927.11.10210	4	4.8	0	0	0	0	0	0	0	0	0	0	0	0	0	0	0	0	0	0	0	0	0	0	0	0	0	0	0	0	0	0	0	0	0	0	0	0	0	0	0	0	0	0	0	0	0	0	0
Tb927.11.10220	4	31.4	0	0	0	0	0	0	0	0	0	0	0	0	0	0	0	0	0	0	0	0	0	0	0	0	0	0	0	0	0	0	0	0	0	0	0	0	0	0	0	0	0	0	0	0	0	0	0
Tb927.11.10230	7	33.8	0	48496000	42223000	39455000	0	0	44237000	40732000	0	0	0	0	0	0	0	0	0	0	0	0	0	0	0	0	0	0	0	0	0	0	0	0	0	0	0	0	0	0	0	0	0	0	0	0	0	0	0
Tb927.11.10240	13	43.5	16012000	0	0	0	0	8708000	79882000	78092000	41644000	44797000	55869000	66602000	66384000	190570000	193800000	234540000	314190000	1230200000	3845800000	8380600000	2857300000	800260000	273880000	189850000	172350000	163360000	117730000	159510000	135560000	207050000	196830000	361730000	300450000	409880000	641820000	1371700000	1586200000	1229200000	848980000	646530000	321430000	178120000	90357000	201320000	730420000	1412800000	729300000
Tb927.11.10250	8	54.8	0	0	0	0	0	0	0	0	0	0	0	0	0	0	0	0	0	0	0	0	0	0	0	0	0	0	0	0	0	0	0	0	0	0	0	77789000	337180000	579790000	396070000	91221000	0	0	0	0	0	0	0
Tb927.11.10260	11	28.1	0	128600000	115090000	204850000	144600000	168300000	122220000	121180000	115780000	103030000	102770000	95296000	80283000	93181000	68596000	0	0	0	0	0	0	0	0	0	0	0	0	0	0	0	0	0	0	0	0	0	0	0	0	0	0	0	0	0	0	0	0
Tb927.11.10270	12	35.8	0	36931000	0	65620000	0	33826000	69988000	0	0	0	0	0	0	0	0	0	0	0	0	0	0	0	0	0	0	0	0	0	0	0	0	0	0	0	328030000	1296500000	1070700000	91423000	0	0	0	0	0	0	0	0	0
Tb927.11.1030	9	20.2	0	0	0	0	0	0	0	0	0	0	0	0	0	0	0	0	0	0	0	0	0	0	0	0	0	0	0	0	0	0	0	0	0	0	0	0	0	0	0	92666000	156530000	155680000	0	0	0	0	0
Tb927.11.10300	17	44.8	0	0	0	0	0	0	0	0	0	0	0	0	0	0	0	0	0	0	0	0	0	0	76581000	175910000	435100000	790930000	648720000	228240000	0	0	0	73150000	69867000	0	0	0	0	0	0	0	0	0	0	0	0	0	0
Tb927.11.10320	8	22.8	0	0	0	0	0	0	0	0	0	0	29004000	0	0	0	0	0	0	0	0	0	0	0	0	0	0	0	0	0	0	34742000	55161000	131730000	236430000	263620000	226750000	222280000	195600000	115330000	65197000	0	0	0	0	0	0	0	0
Tb927.11.10330	21	35.3	0	162140000	216760000	157240000	244470000	200080000	182490000	179700000	111620000	0	154360000	56798000	92116000	0	0	0	63314000	58618000	52982000	0	0	0	0	0	0	0	0	37100000	218020000	782580000	861770000	267690000	0	0	0	0	0	0	0	0	0	0	0	0	0	0	0
Tb927.11.10340	12	39.8	0	0	0	0	0	0	0	0	0	0	0	0	0	0	0	0	0	0	0	0	0	0	0	0	0	0	0	0	0	0	0	0	153010000	589190000	1308800000	1456300000	569500000	63284000	0	211910000	195060000	165760000	98523000	0	0	0	0
Tb927.11.10350	5	20.4	0	0	0	0	0	0	0	0	0	0	0	0	0	0	0	0	0	0	0	0	0	0	0	0	0	0	0	0	0	0	0	0	0	0	0	0	0	0	0	0	0	0	0	0	0	0	0
Tb927.11.10370	27	36.4	140960000	382770000	270890000	498030000	382560000	382310000	429330000	281070000	233280000	224100000	191550000	217960000	168580000	144830000	106870000	78315000	66328000	93079000	46527000	0	0	0	0	0	0	0	0	0	0	0	0	0	0	0	0	0	0	0	0	0	0	0	0	0	0	0	0
Tb927.11.10380	6	16.1	0	0	0	0	0	0	0	0	0	0	0	0	0	0	0	0	0	0	0	0	0	0	0	0	0	0	0	0	0	0	0	0	0	0	0	0	0	0	0	0	0	0	0	0	0	0	0
Tb927.11.10390	11	16.4	0	0	0	0	0	0	0	0	0	0	0	0	0	0	0	0	0	0	0	0	39969000	54534000	24339000	0	0	0	0	0	0	0	0	0	0	0	0	0	0	0	0	0	0	0	0	0	0	0	0
Tb927.11.1040	9	16.5	0	0	57578000	58848000	32336000	29070000	0	0	0	31997000	27295000	0	0	0	0	0	0	0	0	0	0	0	0	0	0	0	0	0	0	0	0	0	0	0	0	0	0	0	0	0	0	0	0	0	0	0	0
Tb927.11.10400	7	34.1	0	0	36513000	0	0	0	19544000	48263000	26567000	25463000	0	0	0	0	0	0	0	0	0	0	0	0	0	0	0	0	0	0	0	0	0	0	0	0	0	0	0	0	0	0	0	0	0	0	0	0	0
Tb927.11.10420	8	35.8	0	0	0	0	0	0	0	0	0	30202000	34411000	45688000	47913000	36908000	43325000	48747000	49514000	45575000	36725000	0	0	0	0	0	0	0	0	0	0	0	0	0	0	0	0	0	0	0	57836000	124640000	141000000	138580000	0	0	0	152950000	0
Tb927.11.10430	14	28.9	0	204380000	91362000	267370000	0	226870000	86480000	0	0	0	55138000	0	60997000	0	0	0	0	0	0	80213000	0	436220000	348740000	0	0	0	0	0	0	0	0	0	0	0	0	0	0	0	266020000	343450000	472240000	412270000	310750000	357860000	299720000	294470000	221990000
Tb927.11.10450	5	8.1	0	0	0	0	45786000	32317000	50741000	38101000	0	0	0	0	0	0	0	0	0	0	0	0	0	0	0	0	0	0	0	0	0	0	0	0	0	0	0	0	0	0	0	0	0	0	0	0	0	0	0
Tb927.11.10460	4	21.3	0	0	0	0	0	0	0	0	0	0	0	0	0	0	0	0	0	0	0	0	0	0	0	0	37665000	0	0	0	0	0	0	0	0	0	0	0	0	0	0	0	0	0	0	0	0	0	0
Tb927.11.10470	1	2.5	0	0	0	0	0	0	0	0	0	0	0	0	0	0	0	0	0	0	0	0	0	0	0	0	0	0	0	0	0	0	0	0	0	0	0	0	0	0	0	0	0	0	0	0	0	0	0
Tb927.11.10480	26	35.9	58422000	98509000	60196000	87834000	174790000	227200000	207920000	150430000	92490000	52788000	87759000	66294000	86745000	50154000	129170000	370740000	1162500000	1237700000	494410000	165530000	93732000	183870000	539150000	575890000	224300000	0	0	0	0	0	0	0	0	0	0	0	0	0	0	0	0	0	0	0	0	0	0
Tb927.11.1050	14	46.2	58025000	107910000	103800000	76165000	159660000	279730000	183660000	136650000	76608000	0	0	0	0	0	0	0	0	0	0	0	0	0	0	0	0	0	0	0	0	0	0	0	0	0	0	0	0	0	0	0	0	0	0	0	0	0	0
Tb927.11.10510	13	59	203110000	183500000	257770000	273710000	290800000	357880000	792770000	628530000	415910000	256790000	217710000	181180000	157440000	134530000	126260000	119830000	104540000	71357000	126330000	0	0	0	0	0	0	0	0	0	0	0	0	0	0	0	0	0	0	0	0	0	0	0	0	0	0	0	0
Tb927.11.10520	18	17.5	0	0	0	0	19520000	0	0	18320000	0	0	0	0	0	0	0	0	0	0	0	0	0	0	0	0	0	0	0	0	0	0	0	0	0	0	0	0	0	0	0	0	0	0	0	0	0	0	0
Tb927.11.10540	47	50.5	169400000	90090000	105980000	152130000	148020000	108010000	178640000	296080000	351110000	334350000	343000000	328080000	281870000	269930000	193060000	211550000	239000000	279560000	254150000	279930000	336890000	353040000	461420000	634510000	626510000	310490000	295410000	390270000	329640000	288780000	445580000	462200000	465290000	469500000	483620000	503490000	487090000	518220000	539350000	754800000	1004100000	1036400000	942720000	920770000	785560000	518870000	423280000
Tb927.11.10550	9	13.3	0	0	0	0	0	0	0	0	0	0	0	0	0	0	0	0	0	0	0	0	0	35183000	68269000	48155000	0	0	0	0	0	0	0	0	0	0	0	0	0	0	0	0	0	0	0	0	0	0	0
Tb927.11.10560	24	36.2	854900000	925940000	770440000	872460000	907030000	950350000	918010000	803960000	776690000	696170000	661800000	591150000	596850000	572120000	448860000	379770000	422830000	363970000	352200000	265890000	267770000	251120000	217460000	162810000	155890000	148800000	142710000	112640000	82203000	110130000	96951000	131630000	132390000	216300000	352340000	681320000	562980000	524580000	358500000	319170000	395540000	398480000	416490000	512660000	563650000	733830000	769740000
Tb927.11.10570	15	47.4	76170000	74717000	69753000	160500000	117430000	185860000	341920000	335940000	237940000	126400000	90506000	0	0	0	0	0	0	0	0	0	0	0	0	0	0	0	0	0	0	0	0	0	0	0	0	0	0	0	0	0	0	0	0	0	0	0	0
Tb927.11.10580	12	14.9	0	39282000	0	67625000	0	0	0	43220000	44732000	38783000	36005000	25343000	37204000	0	0	0	0	0	0	0	0	0	0	0	0	0	0	0	0	0	0	0	0	0	0	0	0	0	0	0	0	0	0	0	0	0	0
Tb927.11.10590	3	8.6	0	0	0	0	0	0	0	0	0	0	0	0	0	0	0	0	0	0	0	0	0	0	0	0	0	0	0	0	0	0	0	0	0	0	0	0	0	0	0	0	0	0	0	0	0	0	0
Tb927.11.1060	1	3.7	0	0	0	0	0	0	0	0	0	0	0	0	0	0	0	0	0	0	0	0	0	0	0	0	0	0	0	0	0	0	0	0	0	0	0	0	0	0	0	0	0	0	0	0	0	0	0
Tb927.11.10620	8	36.1	0	0	0	0	0	0	0	0	0	0	0	0	0	0	0	0	0	0	0	0	0	0	0	0	0	0	0	0	0	0	0	0	0	0	0	0	0	0	120430000	636160000	1601600000	2299500000	1868100000	1435900000	1108100000	981160000	548690000
Tb927.11.10640	14	31.8	0	0	0	0	0	0	0	0	0	0	0	0	0	0	0	0	0	0	0	0	0	0	0	0	0	0	0	0	0	0	0	116880000	612180000	944830000	660550000	0	0	0	0	0	0	0	0	0	0	0	0
Tb927.11.10650	10	13.4	28187000	0	26125000	31379000	43633000	20822000	31839000	24335000	0	0	0	0	0	0	0	0	0	0	0	0	0	0	0	0	0	0	0	0	0	0	0	0	0	0	0	0	0	0	0	0	0	0	0	0	0	0	0
Tb927.11.10660;Tb11.v5.0377	15	8.7	0	0	0	0	0	0	0	0	0	0	0	0	0	0	0	0	0	0	0	0	0	0	0	0	0	0	0	0	0	0	0	0	0	0	0	0	59404000	84099000	85246000	0	0	0	0	0	0	0	0
Tb927.11.10670	23	20.6	0	0	46275000	25721000	56344000	0	0	0	35690000	56205000	66141000	0	0	0	0	63619000	53347000	0	0	0	0	0	0	0	66173000	88730000	0	0	0	0	0	0	0	0	0	0	0	0	0	0	0	0	0	0	0	0	0
Tb927.11.10690	10	35.8	0	82394000	106340000	118080000	104380000	210300000	99881000	116420000	104820000	140310000	93954000	130540000	0	58536000	0	0	0	0	0	0	39075000	0	0	0	0	0	0	0	0	0	0	0	0	0	0	0	0	0	0	0	0	0	0	0	0	0	0
Tb927.11.1070	18	32.2	235000000	254400000	303420000	290830000	337370000	381250000	362440000	345220000	268010000	282800000	239190000	215130000	238430000	186620000	91474000	113120000	148150000	79866000	153940000	45099000	0	0	0	0	0	0	0	0	0	0	0	0	0	0	0	0	0	0	0	0	0	0	0	0	0	0	0
Tb927.11.10700	8	45.4	0	0	0	0	0	0	0	0	0	0	0	0	0	0	0	0	0	0	0	0	0	0	0	0	0	0	0	0	0	0	0	0	0	126540000	593040000	689120000	316700000	0	0	0	0	0	0	0	0	0	0
Tb927.11.10710	20	20.3	0	0	0	0	0	0	0	0	0	0	0	0	0	0	0	0	0	41802000	0	70045000	103660000	140240000	158940000	117750000	93039000	61842000	42202000	67670000	35944000	0	0	0	0	0	0	0	0	0	0	0	0	0	0	0	0	0	0
Tb927.11.10720	10	12.6	0	0	0	0	0	0	0	0	0	0	0	0	0	0	0	0	0	0	0	0	0	0	0	0	0	0	0	0	0	0	0	0	0	0	0	0	0	0	0	0	0	0	0	0	0	0	0
Tb927.11.10730	10	9.7	0	20033000	0	33935000	16540000	0	18385000	15667000	14270000	0	0	0	0	0	0	0	0	0	0	0	0	0	0	0	0	0	0	0	0	0	0	0	0	0	0	0	0	0	0	0	0	0	0	0	0	0	0
Tb927.11.10740	7	39	0	70680000	68411000	48312000	65940000	75162000	0	0	59586000	0	0	53599000	0	0	0	0	0	0	0	0	0	0	0	0	0	0	0	0	0	0	0	0	0	0	0	0	0	0	0	0	0	0	0	0	0	0	0
Tb927.11.10750	11	26.7	0	29170000	36590000	64555000	57159000	44603000	54162000	43613000	37734000	0	56865000	0	0	0	0	0	0	0	0	0	0	0	0	0	0	0	0	38165000	67134000	0	0	0	0	0	0	0	0	0	0	0	0	0	0	0	0	0	0
Tb927.11.10760	34	56.9	740010000	857010000	915230000	900960000	858420000	1015400000	973970000	751420000	753360000	635030000	727110000	669540000	569300000	532380000	394340000	439700000	403640000	348990000	407850000	222170000	199490000	231630000	194210000	157500000	125710000	93153000	37573000	0	0	153150000	720210000	1233200000	1104900000	787260000	923020000	688300000	295460000	265720000	751540000	502740000	414770000	694070000	713540000	755760000	651330000	824230000	713890000
Tb927.11.10770	13	34.7	141600000	248110000	62990000	210520000	76080000	75419000	160880000	182710000	120370000	137170000	122810000	126590000	128830000	97579000	111770000	81469000	91778000	90922000	104510000	112370000	116880000	177530000	194300000	210980000	141400000	118000000	152230000	123790000	126690000	162920000	276650000	217790000	172780000	259140000	407240000	514670000	319610000	157470000	224990000	179760000	0	239030000	0	311440000	0	0	0
Tb927.11.10780	13	54.1	350300000	444670000	378720000	333750000	346600000	310430000	284590000	294400000	220780000	193400000	203410000	170440000	152290000	125800000	107180000	123860000	97131000	86532000	112020000	0	45367000	0	0	0	0	0	0	0	0	0	0	0	0	0	0	0	0	0	0	0	0	0	0	0	0	0	0
Tb927.11.10910;Tb927.11.10790	15	70.1	2242200000	2572800000	2184000000	3432300000	3638500000	4502800000	6768400000	8958100000	8922500000	10014000000	10698000000	10317000000	10211000000	9106300000	7730700000	6998800000	6046500000	5747000000	4247500000	3527400000	2709600000	2081600000	1442800000	748490000	776530000	397900000	454000000	367050000	299420000	536150000	244040000	329540000	383500000	459340000	685110000	1444700000	4672200000	9782900000	10271000000	5888300000	2044500000	1396400000	835550000	1041000000	1249100000	1492100000	1342800000
Tb927.11.1080	10	18.7	0	0	47007000	0	31343000	0	0	0	0	0	0	0	0	0	0	0	0	0	0	0	0	0	0	0	0	0	0	0	0	0	0	0	0	0	0	0	0	0	0	0	0	0	0	0	0	0	0
Tb927.11.10800	11	54.2	209530000	109050000	108270000	0	0	0	79477000	58660000	0	66716000	61482000	50618000	0	0	0	0	0	0	0	0	0	0	0	0	0	0	0	0	0	0	0	0	0	0	0	0	0	0	0	141130000	289600000	359240000	291200000	323660000	298690000	174120000	138720000
Tb927.11.10820	5	20.4	0	122730000	129130000	245510000	152990000	287030000	133860000	0	0	0	103640000	117340000	0	0	0	112460000	226940000	345800000	312660000	342670000	301620000	240210000	184600000	143500000	99160000	0	57589000	0	0	0	0	0	0	0	0	0	0	0	0	0	0	0	0	0	0	0	171730000
Tb927.11.10840	21	49.9	0	0	0	0	0	0	0	0	0	0	0	0	0	0	30500000	0	31834000	70139000	80266000	282690000	1013900000	1254400000	548400000	58249000	0	0	0	0	0	0	0	0	0	0	0	0	0	0	0	0	0	0	0	0	0	0	0
Tb927.11.10850	9	22.9	0	0	0	0	0	0	0	0	0	0	28838000	0	22115000	0	0	0	0	0	0	0	0	0	0	0	0	0	0	0	0	0	0	0	0	0	0	0	0	0	0	0	0	0	0	0	0	0	0
Tb927.11.10860	20	51.2	195900000	219750000	165990000	171350000	177580000	92483000	128350000	144300000	151100000	126900000	128900000	102020000	87262000	81105000	93203000	66363000	63803000	75099000	87182000	0	0	49225000	0	0	0	0	0	0	0	0	65277000	265780000	584100000	442020000	212620000	133980000	167260000	197460000	173790000	168540000	211900000	174950000	238870000	244970000	259310000	221560000	293580000
Tb927.11.10870	7	35.5	0	44448000	0	0	0	0	0	0	0	0	0	0	0	0	0	0	0	0	0	0	0	0	0	0	0	0	0	0	0	0	0	0	0	0	0	0	0	0	0	0	0	0	0	0	0	0	0
Tb927.11.10880	10	28.1	0	83900000	76240000	49979000	76461000	0	0	0	0	0	0	0	0	0	0	0	0	0	0	0	0	0	0	0	0	0	0	0	0	0	0	0	0	0	0	0	0	0	0	0	0	0	0	0	0	0	0
Tb927.11.1090;Tb927.11.1100	47	63.5	0	83327000	79963000	75981000	91764000	75443000	93140000	70334000	0	0	0	61853000	0	38761000	52087000	44663000	0	0	0	0	0	0	0	0	47208000	0	0	0	94244000	0	0	0	0	0	0	0	82750000	84769000	86010000	71831000	0	0	0	0	0	0	0
Tb927.11.10900	21	25.7	63154000	45615000	55478000	0	0	0	0	14482000	16290000	44317000	32193000	0	0	0	0	0	0	24721000	0	0	0	0	0	0	0	0	0	0	0	0	0	0	0	0	0	0	0	0	58887000	92813000	65993000	110400000	150130000	126200000	111360000	0	0
Tb927.11.10920	3	12	0	0	0	0	0	0	0	0	0	0	0	0	0	0	0	0	0	0	0	0	0	0	0	0	0	0	0	0	0	0	0	0	0	0	0	0	0	0	0	0	0	0	0	0	0	0	0
Tb927.11.10930	9	27	0	0	0	0	0	0	0	0	0	0	0	0	0	0	0	0	0	0	0	0	0	0	0	0	0	0	0	0	0	0	0	0	0	82996000	178510000	107190000	32739000	0	0	0	0	0	0	0	0	0	0
Tb927.11.10940	2	7.4	0	0	0	0	0	0	0	0	0	0	0	0	0	0	0	0	0	0	0	0	0	0	0	0	0	0	0	0	0	0	0	0	0	0	0	0	0	0	0	0	0	0	0	0	0	0	0
Tb927.11.10950	3	11.2	0	0	0	0	0	0	0	0	0	0	0	0	0	0	0	0	0	0	0	0	0	0	0	0	0	0	0	0	0	0	0	0	0	0	0	0	0	0	0	0	0	0	0	0	0	0	0
Tb927.11.10960	16	30	0	147670000	115850000	121880000	196980000	124090000	135700000	0	129690000	120590000	128810000	92379000	97695000	115470000	120710000	0	47485000	113810000	99063000	0	78702000	89664000	92594000	98881000	70617000	175070000	482070000	816840000	400240000	192910000	146050000	101070000	92816000	0	0	0	0	0	0	0	0	0	0	0	0	0	0
Tb927.11.10970	4	24.2	0	0	0	0	0	0	0	0	0	0	0	0	0	0	0	0	0	0	0	0	0	0	0	0	0	0	0	0	0	0	0	0	0	0	50947000	0	0	0	0	0	0	0	0	0	0	0	0
Tb927.11.10990	17	55.2	0	0	67691000	84062000	85456000	85946000	106480000	95511000	40924000	53903000	59395000	24917000	35011000	54109000	76436000	102360000	89419000	75801000	68587000	45907000	17971000	16669000	47391000	25190000	35102000	23262000	17657000	0	35018000	89754000	832690000	2707200000	1946800000	1427900000	1893100000	3779500000	6657200000	3605400000	1620500000	484670000	197980000	200080000	259560000	0	0	0	0
Tb927.11.11000	16	35.5	0	0	96662000	0	0	0	0	69291000	68191000	0	0	0	0	84173000	89209000	80195000	111800000	80539000	83325000	72681000	59286000	58147000	74948000	94850000	107280000	92654000	62067000	41951000	62601000	81151000	92932000	105330000	63286000	119770000	88348000	0	0	0	0	0	0	0	0	0	0	0	0
Tb927.11.11010	21	48.3	953150000	623860000	235190000	74186000	142990000	105410000	86407000	200570000	226570000	158830000	204030000	188890000	161940000	79554000	123360000	154910000	144310000	115520000	123770000	163150000	216810000	195860000	200150000	197780000	237610000	285790000	457170000	638560000	1108600000	1447500000	2053300000	2471600000	2434600000	2226400000	1999800000	1741200000	2257600000	4388400000	4421400000	7141200000	6693600000	7965400000	8260300000	11403000000	9035700000	7862900000	7965600000
Tb927.11.11030	2	12.8	0	0	0	0	0	0	0	0	0	0	0	0	0	0	0	0	0	0	0	0	0	0	0	0	0	0	0	0	0	0	0	0	0	0	0	0	0	0	0	0	0	0	0	0	0	0	0
Tb927.11.11040	3	12.6	0	0	0	0	0	0	0	0	0	0	0	0	0	0	0	0	0	0	0	0	0	0	0	0	0	0	0	0	0	0	0	0	0	0	0	0	0	0	0	0	0	0	0	0	0	0	0
Tb927.11.11050	4	15.9	0	0	0	53633000	0	0	0	0	0	0	0	0	0	0	0	0	0	0	0	0	0	0	0	0	0	0	0	0	0	0	0	0	0	0	0	0	0	0	0	0	0	0	0	0	0	0	0
Tb927.11.11080	17	71.8	152590000	173940000	133230000	149880000	145570000	156520000	123650000	130130000	121210000	90402000	99254000	89018000	0	0	0	0	0	86575000	118100000	185670000	210540000	180830000	202300000	206040000	201040000	200970000	149130000	189710000	173770000	206240000	273620000	255510000	287070000	197650000	304760000	410980000	450820000	255270000	357670000	493800000	601060000	917920000	836290000	1317700000	924970000	950450000	626540000
Tb927.11.11090	6	3.6	24478000	0	18126000	0	0	0	0	0	0	0	0	0	0	0	0	0	0	0	0	0	0	0	0	0	0	0	0	0	0	0	0	0	0	0	0	0	0	0	0	0	0	0	0	0	0	0	0
Tb927.11.1110	29	45.9	0	0	45247000	60414000	59548000	0	0	0	0	0	0	0	0	0	0	0	0	0	0	0	0	0	0	0	0	0	0	0	0	0	0	0	0	0	0	0	0	0	0	0	0	0	0	0	0	0	0
Tb927.11.11100	4	28.6	0	0	0	0	0	0	0	0	0	0	0	0	0	0	0	0	0	0	0	0	0	0	0	0	0	0	0	0	0	0	0	0	0	0	0	0	0	0	0	0	0	0	0	0	0	0	0
Tb927.11.11120	8	46.5	0	0	0	0	0	0	0	0	0	0	0	0	0	0	0	0	0	0	0	0	0	171610000	199840000	225210000	251260000	224040000	191960000	161250000	0	209540000	654060000	685930000	472060000	306190000	360550000	322490000	0	155850000	244690000	294170000	316170000	241630000	486130000	326880000	0	0	411660000
Tb927.11.11130	4	21.9	0	0	0	0	0	0	0	0	0	0	0	0	0	0	0	0	0	0	0	0	0	0	0	0	0	0	0	0	0	0	0	0	0	0	0	0	0	0	0	0	0	0	0	0	0	0	0
Tb927.11.11140	14	17.8	0	35111000	0	31132000	34531000	17758000	19853000	40580000	0	0	0	0	0	0	0	0	0	0	0	0	0	0	0	0	0	0	0	0	0	0	0	0	0	0	0	0	0	0	0	0	0	0	0	0	0	0	0
Tb927.11.11150	12	44.2	0	0	0	0	0	0	0	0	36845000	40635000	37592000	92867000	143490000	105010000	0	0	0	0	0	0	0	0	0	0	0	0	0	0	0	0	0	0	0	0	0	0	0	260180000	654410000	1087100000	596710000	115170000	0	0	0	0	0
Tb927.11.11160	8	10.7	0	49498000	66292000	57857000	88374000	91873000	94764000	61017000	0	0	0	0	0	0	0	0	0	0	0	0	0	0	0	0	0	0	0	0	0	0	0	0	0	0	0	0	0	0	0	0	0	0	0	0	0	0	0
Tb927.11.11170	6	49.7	0	39650000	0	0	0	0	0	0	0	0	0	0	0	0	0	26546000	25569000	0	0	0	0	0	0	0	0	0	0	0	0	0	0	0	126870000	662790000	1119500000	799140000	0	0	0	169350000	241580000	0	0	0	0	0	0
Tb927.11.11200	6	14.8	0	0	0	0	0	0	0	0	0	0	0	0	0	0	0	0	0	0	0	0	0	0	0	0	0	0	0	0	0	0	0	0	0	0	0	0	0	0	0	0	0	0	0	0	0	0	0
Tb927.11.11210	9	30.6	131050000	94836000	106680000	114050000	86689000	100070000	116990000	131410000	84030000	90189000	83300000	128500000	0	0	0	0	0	0	0	0	0	0	0	0	0	0	0	0	0	0	0	0	0	0	0	0	0	0	0	0	0	0	0	0	0	0	192320000
Tb927.11.11220	96	27.8	223720000	628360000	710140000	670980000	823050000	608320000	624550000	599260000	390910000	373640000	218120000	164070000	83295000	72670000	57965000	69082000	48864000	27383000	54284000	0	0	0	0	0	0	0	0	0	0	0	0	0	0	0	0	0	0	0	0	0	396050000	418990000	442670000	335330000	216050000	0	87461000
Tb927.11.11250	19	55.5	0	0	0	0	0	0	0	0	0	0	62634000	76964000	0	0	0	0	0	0	0	0	0	0	0	0	0	0	0	0	0	0	0	0	3348300000	19230000000	14612000000	7885200000	2667500000	0	214340000	156180000	0	0	0	0	0	0	0
Tb927.11.11260	10	28.9	0	42392000	37281000	53415000	26310000	55075000	35580000	44111000	0	0	0	0	0	0	0	0	0	0	0	0	0	0	0	0	0	0	0	0	0	0	0	0	0	0	0	0	0	0	0	0	0	0	0	0	0	0	0
Tb927.11.11280;Tb11.v5.1041	24	23.6	41621000	48000000	63393000	66146000	58341000	37129000	53418000	52318000	32338000	38490000	35164000	0	35295000	0	0	0	0	0	0	0	0	0	0	0	0	0	0	0	0	0	0	0	0	0	0	0	0	0	0	0	0	0	0	0	0	0	0
Tb927.11.11290	29	59.5	113640000	103680000	100920000	149080000	113380000	107940000	82129000	91118000	71985000	43752000	72107000	35165000	104180000	65167000	0	0	10330000	0	92764000	92640000	110570000	119670000	133270000	152040000	260610000	482660000	1131600000	1233900000	465010000	0	0	0	0	0	0	0	0	0	0	0	0	34042000	0	0	0	0	0
Tb927.11.1130;Tb11.v5.0432;Tb11.v5.0702;Tb11.v5.1010	35	8.4	0	0	0	0	0	0	0	0	0	0	0	0	0	0	0	0	0	0	0	0	0	0	0	0	0	0	0	0	0	0	0	0	0	0	0	0	0	0	0	0	0	0	0	0	0	0	0
Tb927.11.11300	3	15.9	0	0	0	0	0	0	124830000	167650000	118190000	120650000	158110000	112700000	112330000	101660000	102680000	151260000	146810000	104380000	0	0	0	0	0	0	0	0	0	0	0	0	0	0	0	0	0	0	0	0	0	0	0	0	0	0	305230000	632700000	765150000
Tb927.11.11310	6	15.5	0	0	0	0	0	0	0	0	0	0	0	0	0	0	0	0	0	0	0	0	0	0	0	0	0	0	0	0	0	0	0	0	0	0	0	0	0	0	0	0	0	0	0	0	0	0	0
Tb927.11.11340;Tb11.v5.1036	16	22.3	0	32107000	31410000	21318000	36712000	0	33853000	29684000	0	0	0	0	0	0	0	0	0	0	0	0	0	0	0	0	0	0	0	0	0	0	0	0	0	0	0	0	0	0	0	0	0	0	0	0	0	0	0
Tb927.11.11350	7	16	0	0	0	0	0	0	0	0	0	0	0	0	0	0	0	0	0	0	0	0	0	0	0	0	0	0	0	0	0	0	0	0	0	0	0	0	0	0	0	0	0	0	0	0	0	0	0
Tb927.11.11370;Tb927.11.11360	29	91.2	0	827110000	1312700000	601720000	1126100000	810620000	857590000	1083900000	1197000000	771160000	1221600000	1346100000	847340000	1311700000	1150500000	931960000	810000000	428540000	466830000	499360000	585780000	500610000	491230000	618430000	360940000	382820000	556680000	660700000	536230000	383670000	645790000	416470000	749090000	1042200000	1031700000	5091000000	43510000000	115630000000	129440000000	68233000000	22119000000	5262200000	1618700000	1312400000	658070000	830700000	1159300000
Tb927.11.11380	18	34.4	135110000	66776000	0	0	116410000	133680000	0	0	35804000	36735000	0	0	0	96399000	85644000	121780000	138100000	153510000	118230000	204650000	807270000	1071100000	626940000	243290000	118680000	177560000	478420000	583350000	259300000	74404000	0	0	0	0	0	0	0	0	0	0	0	0	0	0	0	0	0
Tb927.11.11390	13	57.4	0	0	0	0	0	0	0	0	0	0	0	0	0	0	0	0	0	0	0	0	0	0	0	0	0	0	0	0	0	0	0	0	0	0	0	0	0	353110000	1289500000	1219600000	678430000	238080000	0	0	0	0	0
Tb927.11.11430	22	30.8	113660000	142570000	138120000	93069000	168590000	96975000	116300000	133380000	90522000	104590000	86236000	90709000	85991000	51584000	87994000	0	0	57491000	40467000	45090000	0	0	0	0	0	0	0	0	0	0	0	0	0	0	0	0	53451000	137820000	202400000	186480000	214670000	0	0	0	0	0	0
Tb927.11.11460	33	60.7	960250000	1581200000	1375100000	1200600000	1489400000	1135100000	1282100000	1208800000	1111100000	1131500000	1097500000	926710000	876190000	800060000	677800000	596160000	708320000	487810000	532350000	401660000	476490000	476040000	576930000	701740000	837050000	1119600000	1104400000	852530000	428350000	266760000	247700000	177730000	128290000	39279000	121180000	53925000	169150000	125890000	85557000	117380000	346310000	355250000	415720000	188290000	290600000	585030000	840060000
Tb927.11.11470	10	31.2	0	51271000	39658000	41350000	0	94106000	74481000	102310000	96143000	68236000	51134000	42212000	26985000	22921000	0	0	0	0	0	0	0	0	0	0	0	0	0	0	0	0	0	52108000	0	0	0	99498000	159110000	118090000	0	151440000	0	0	109280000	192200000	0	185360000	381500000
Tb927.11.11480	6	16.4	0	0	0	0	0	0	0	0	0	0	0	0	0	0	0	0	0	0	0	0	0	0	0	0	0	0	0	0	0	0	0	0	0	0	0	0	0	0	0	97567000	266130000	432110000	0	0	0	0	0
Tb927.11.11490	15	31.9	0	0	0	0	0	0	0	0	0	0	0	0	0	0	0	0	0	0	0	0	0	0	0	0	0	0	0	54155000	321430000	525030000	264080000	0	0	0	0	0	0	0	0	0	0	0	0	0	0	0	0
Tb927.11.1150	10	30.7	0	150250000	0	181920000	166060000	187940000	0	0	0	0	107060000	0	0	0	0	0	0	93451000	0	0	0	0	0	0	0	0	0	0	0	0	0	0	0	0	0	0	0	0	0	0	0	0	0	0	0	0	0
Tb927.11.11500	4	9	0	0	0	0	0	0	0	0	0	0	0	0	0	0	0	0	0	0	0	0	0	0	0	0	0	0	0	0	0	0	0	0	0	0	0	0	0	0	0	0	0	0	0	0	0	0	0
Tb927.11.11510	6	23.5	0	0	0	0	0	0	0	0	0	0	0	0	0	0	0	0	0	0	0	0	0	0	0	0	0	0	0	0	0	0	0	0	0	0	282320000	599700000	441820000	94274000	0	0	0	0	0	0	0	0	0
Tb927.11.11520	10	47.2	2036600000	1976500000	1184800000	0	0	0	1876300000	2845300000	2973000000	1153900000	2227700000	1047100000	966200000	927680000	1705900000	853130000	829740000	1308300000	443080000	889250000	0	0	519960000	483500000	0	296420000	257710000	174220000	165840000	223280000	0	0	136330000	124540000	181450000	202260000	314780000	418060000	305360000	342880000	0	0	0	302850000	918830000	1402500000	1972200000
Tb927.11.11530	3	5.6	0	0	0	0	0	0	0	0	0	0	0	0	0	0	0	0	0	0	0	0	0	0	0	0	0	0	0	0	0	0	0	0	0	0	0	0	0	0	0	0	0	0	0	0	0	0	0
Tb927.11.11540	28	25.8	0	0	0	0	0	0	0	0	0	0	0	0	0	0	0	0	0	0	0	0	0	0	0	0	0	0	0	0	0	0	0	0	0	0	0	0	0	0	0	0	0	0	0	0	0	0	0
Tb927.11.11550	36	29.8	0	86038000	116010000	133760000	104050000	124190000	66516000	89157000	87181000	97275000	75027000	70313000	54078000	59545000	52929000	36092000	61796000	46620000	38762000	0	0	0	0	0	0	0	0	0	0	0	0	0	0	0	0	0	0	0	0	0	0	0	0	0	0	0	0
Tb927.11.11570	16	32.1	156350000	195840000	166920000	210810000	205840000	224610000	162220000	155680000	119800000	107270000	118220000	106540000	99359000	77170000	71423000	62002000	68762000	61390000	72331000	0	0	0	0	0	31257000	64737000	72625000	59833000	35688000	0	0	0	0	0	0	0	0	0	0	0	0	0	0	0	0	0	0
Tb927.11.11590	15	50.4	0	217060000	338390000	317990000	285280000	379610000	253290000	178460000	0	0	172450000	109520000	174020000	212320000	155650000	0	0	106060000	126790000	0	0	0	0	0	0	63235000	233380000	281020000	212910000	0	0	191890000	0	0	0	0	0	0	0	0	0	145170000	218360000	188250000	0	306150000	0
Tb927.11.1160	11	11.7	0	30240000	18264000	17365000	28831000	18725000	0	23451000	18851000	0	0	0	0	0	0	0	0	0	0	0	0	0	0	0	0	0	0	0	0	0	0	0	0	0	0	0	0	0	0	0	0	0	0	0	0	0	0
Tb927.11.11610	13	29	0	0	0	22655000	37660000	18316000	0	0	23775000	19948000	0	0	18465000	0	0	0	0	0	0	0	0	0	0	12339000	0	0	0	0	0	0	0	0	0	0	0	0	0	0	0	0	0	0	0	0	0	0	0
Tb927.11.11620	9	45.4	0	0	0	0	322250000	0	0	0	0	0	0	0	0	0	0	0	0	0	0	0	0	0	0	0	0	0	0	0	0	0	0	0	0	0	0	0	0	0	0	0	0	0	0	0	0	0	0
Tb927.11.11630	6	24.4	0	51602000	45328000	0	57502000	73259000	152560000	170380000	116150000	58824000	52849000	0	0	0	0	0	0	0	0	0	0	0	0	0	0	0	0	0	0	0	0	0	0	0	0	0	0	0	0	0	0	0	0	0	0	0	0
Tb927.11.11640	8	11.6	0	0	0	0	0	0	0	0	0	0	0	0	0	0	0	0	0	0	0	0	0	0	0	0	0	0	0	0	0	0	0	0	0	0	0	0	0	0	0	0	0	0	0	0	0	0	0
Tb927.11.11650	13	17.2	0	0	0	0	0	0	0	0	0	0	0	0	0	0	0	0	0	0	0	0	0	0	0	0	24682000	20051000	22062000	0	0	0	0	0	0	0	0	0	0	0	0	0	0	0	0	0	0	0	0
Tb927.11.11660	12	38.7	32892000	30863000	31986000	0	0	60752000	112820000	144590000	212880000	215860000	317660000	294310000	293110000	295800000	246380000	263980000	243490000	190160000	152990000	132930000	84954000	0	0	0	0	0	0	0	0	0	0	0	0	0	0	0	0	0	0	0	0	0	0	0	0	0	0
Tb927.11.11680	21	60.1	1001600000	937800000	1140600000	1665600000	1370500000	8865600000	10793000000	10951000000	7361300000	3849100000	2483400000	1593100000	1367400000	1208500000	1173300000	1443900000	2594600000	3068900000	3787100000	4313600000	4471700000	2488100000	967170000	437790000	316910000	174870000	135150000	128800000	111090000	399270000	143110000	0	0	224210000	212320000	277610000	323730000	665330000	338940000	710740000	1648400000	4590900000	7038900000	9786200000	7463600000	5858800000	4133300000
Tb927.11.11690	25	60.4	211150000	211300000	173400000	289260000	98560000	129120000	159270000	134110000	111950000	129350000	135230000	121080000	147230000	93639000	92880000	139830000	130320000	171400000	768970000	1417600000	1328600000	746750000	341090000	195140000	191640000	395880000	381840000	207020000	187670000	135820000	0	0	423100000	454260000	287080000	0	0	0	0	0	0	0	0	0	0	0	0
Tb927.11.1170	2	4.7	0	0	0	0	0	11892000	0	0	0	0	0	0	0	0	0	0	0	0	0	0	0	0	0	0	0	0	0	0	0	0	0	0	0	0	0	0	0	0	0	0	0	0	0	0	0	0	0
Tb927.11.11700	13	34.4	61297000	96310000	106110000	90335000	87864000	79801000	95195000	120160000	132670000	111630000	139840000	122360000	105600000	96724000	0	86598000	79021000	81923000	0	0	0	0	0	0	0	0	0	0	0	0	0	0	0	0	0	317910000	349450000	148310000	0	0	0	0	0	0	0	0	0
Tb927.11.11710	4	11.4	0	0	0	0	0	0	0	0	0	0	0	0	0	0	0	0	0	0	0	0	0	0	0	0	0	0	0	0	0	0	0	0	0	0	0	0	0	0	0	0	0	0	0	0	0	0	0
Tb927.11.11720	8	15.8	0	43810000	41289000	44157000	78149000	48870000	61133000	43569000	37199000	0	47168000	0	35263000	0	0	0	0	0	0	0	0	0	0	0	0	0	0	0	0	0	0	0	0	0	0	0	0	0	0	0	0	0	0	0	0	0	0
Tb927.11.11730	10	37.7	0	0	0	0	0	0	0	0	0	0	0	0	0	0	0	0	0	0	0	0	0	0	0	0	0	0	0	0	0	0	52588000	100290000	64513000	0	0	0	0	0	0	0	0	0	0	0	0	0	0
Tb927.11.11750;Tb927.11.11740	13	39.4	90981000	96404000	131420000	97838000	209190000	134390000	126840000	106900000	76531000	61546000	50875000	64194000	58218000	68513000	58206000	53185000	45882000	55152000	63191000	0	0	0	0	0	0	0	0	0	0	0	0	0	0	0	0	0	0	0	0	0	0	0	0	0	0	0	0
Tb927.11.11760	5	20.9	0	0	0	0	0	0	0	0	0	0	0	0	0	0	0	20094000	26603000	40873000	33024000	47651000	74862000	114470000	117540000	87075000	42960000	0	38627000	44693000	44711000	36572000	0	0	0	0	0	0	0	0	0	0	0	0	0	0	0	0	0
Tb927.11.11770	17	37.8	185710000	237650000	59717000	243230000	116740000	8922400	108650000	145440000	155640000	146320000	0	117500000	0	101160000	109370000	71398000	0	75349000	72546000	0	0	0	0	46878000	48562000	111960000	88908000	102300000	0	0	68406000	161710000	130250000	129500000	145830000	0	0	97810000	134120000	99603000	142060000	151720000	133660000	188590000	169780000	178830000	141890000
Tb927.11.11780	14	26.5	0	92586000	111020000	136550000	174540000	155700000	125620000	120390000	100790000	80652000	89121000	72699000	71829000	58106000	62469000	0	0	0	0	0	0	0	0	0	0	0	0	0	0	0	0	0	0	0	0	0	0	0	0	0	0	0	0	0	0	0	0
Tb927.11.11790	10	25	0	0	0	0	0	0	0	0	0	0	0	0	0	0	0	0	0	0	0	0	0	0	0	0	0	0	0	0	0	0	0	0	0	0	0	0	0	0	0	0	0	0	0	0	0	0	0
Tb927.11.11830;Tb927.11.11820	6	38	454930000	326810000	434630000	385810000	205340000	143920000	236320000	185280000	167670000	143920000	144100000	97681000	0	0	0	0	0	0	0	0	0	0	0	0	0	0	0	0	0	0	0	0	0	0	0	0	0	0	0	0	0	94122000	0	90595000	127680000	0	370800000
Tb927.11.11850;REV__Tb927.3.1310	25	25.1	85094000	121310000	95248000	154490000	105040000	148830000	96424000	91203000	89229000	92722000	73401000	64963000	68539000	51440000	0	0	0	0	0	0	0	0	0	0	0	0	0	0	0	0	0	0	0	0	0	0	0	0	0	0	0	0	0	172050000	0	0	0
Tb927.11.11860	8	14.3	0	38808000	32914000	23341000	0	0	0	0	0	0	0	0	0	0	0	0	0	0	0	0	0	0	0	0	0	0	0	0	0	0	0	0	0	0	0	0	0	0	0	0	0	0	0	0	0	0	0
Tb927.11.11870	9	37	0	0	0	30337000	31346000	37616000	49808000	37503000	0	0	0	0	0	0	0	0	0	0	0	0	0	0	0	0	0	0	0	0	0	0	0	0	0	0	0	0	127620000	212190000	197010000	75633000	0	0	0	0	0	0	0
Tb927.11.11880	14	12.7	0	0	0	0	0	0	0	0	0	0	0	0	0	0	0	0	0	0	0	0	0	0	0	0	0	0	0	0	0	0	0	0	0	0	0	0	0	0	0	0	0	0	0	0	0	0	0
Tb927.11.11900	31	41.5	364230000	452970000	503280000	560180000	545080000	433050000	505130000	378840000	407480000	387790000	326200000	348190000	362880000	303410000	215020000	193440000	172820000	168490000	152210000	99063000	86208000	78422000	43525000	27789000	18821000	0	0	0	0	0	0	0	0	0	60480000	0	0	0	0	0	0	0	0	0	0	0	208170000
Tb927.11.11910	3	18.2	0	0	0	0	0	0	0	0	0	0	0	0	0	0	0	0	0	0	0	0	0	0	0	0	0	0	0	0	0	0	0	0	0	0	0	0	0	0	0	0	0	0	0	0	0	0	0
Tb927.11.11920	4	6.2	0	0	0	0	0	0	0	0	0	0	0	0	0	0	0	0	0	0	0	0	0	0	0	0	0	0	0	0	0	0	0	0	0	0	0	0	0	0	0	0	0	0	0	0	0	0	0
Tb927.11.11930.1;Tb927.11.11930.2	6	58.6	0	0	0	0	0	0	0	0	0	0	0	0	0	0	0	0	0	0	0	0	0	0	0	0	0	0	0	0	0	0	0	0	0	0	0	0	0	0	0	0	621410000	2025600000	2222700000	1749600000	936820000	346290000	0
Tb927.11.11940	11	34.3	0	0	0	0	0	0	0	0	0	0	0	0	0	0	0	0	0	0	0	0	0	0	0	0	0	0	0	0	0	0	0	359840000	1105800000	1145600000	480280000	0	0	0	0	0	0	0	0	0	0	0	0
Tb927.11.11950	9	27.7	0	202400000	185230000	208190000	176670000	144310000	145150000	127190000	115310000	105530000	99778000	0	95105000	59423000	0	0	0	0	65868000	0	0	23701000	0	0	0	0	0	0	0	0	0	0	0	0	0	0	0	0	0	0	0	0	0	0	0	0	0
Tb927.11.11980	5	31.4	0	0	0	0	0	0	0	0	0	0	0	0	0	0	0	0	0	0	0	0	0	0	0	0	0	0	0	0	0	0	0	0	0	0	0	0	0	0	0	0	0	0	0	0	0	0	0
Tb927.11.120	1	3.3	0	0	0	0	0	0	0	0	0	0	0	0	0	0	0	0	0	0	0	0	0	0	0	0	0	0	0	0	0	0	0	0	0	0	0	0	0	0	0	0	0	0	0	0	0	0	0
Tb927.11.1200	13	29.2	0	0	49365000	25672000	0	31293000	0	0	0	0	0	0	0	0	0	0	0	0	0	0	0	0	0	0	0	0	0	0	0	0	0	0	0	0	0	0	0	0	0	0	0	0	0	0	0	0	0
Tb927.11.12030	12	43.4	0	0	0	0	93746000	192600000	0	56576000	0	0	0	0	0	0	0	0	0	0	0	0	0	0	0	0	0	0	0	0	0	0	0	0	0	135840000	281170000	450270000	640870000	797930000	1392000000	1285400000	960190000	497750000	193830000	241100000	0	0	0
Tb927.11.12040	6	61.7	0	214580000	171740000	155690000	196090000	0	216290000	201190000	0	115540000	96659000	89352000	0	0	0	0	0	0	0	0	0	0	0	0	0	0	0	0	0	0	0	0	0	0	0	0	0	0	0	0	0	0	0	0	0	0	0
Tb927.11.12050	11	22.1	0	32723000	53212000	24742000	51347000	39264000	39443000	37850000	0	0	0	0	0	0	0	39474000	43173000	39914000	31102000	36515000	38795000	0	0	0	0	0	0	0	0	0	0	0	0	0	0	0	0	0	0	0	0	0	0	0	0	0	0
Tb927.11.12070	4	12.4	0	0	0	0	0	0	0	0	0	0	0	0	0	0	0	0	0	0	0	0	0	0	0	0	0	0	0	0	0	0	73443000	0	0	0	0	0	0	0	0	0	0	0	0	0	0	0	0
Tb927.11.12090	9	35.1	0	0	0	0	0	0	0	0	0	0	0	0	0	0	0	0	0	0	0	0	0	0	0	0	0	0	0	0	0	0	0	0	0	0	0	0	0	0	0	0	0	0	0	0	0	0	0
Tb927.11.1210	18	34.1	0	0	0	0	0	0	0	0	0	0	0	0	0	0	0	0	0	0	0	0	0	0	0	0	0	0	0	0	0	0	273790000	2202900000	3082300000	1136500000	291490000	0	0	0	0	0	0	0	0	0	0	0	0
Tb927.11.12110	26	25.2	0	55908000	73235000	62308000	72460000	50620000	43702000	0	0	40701000	0	0	0	0	0	0	0	0	0	0	0	0	0	0	0	0	0	0	0	0	0	0	0	0	0	0	0	0	0	0	0	0	0	0	0	0	0
Tb927.11.12150	27	46.8	431800000	241490000	142080000	183060000	210080000	165140000	129600000	192480000	211830000	248670000	448110000	1322100000	2122500000	2035300000	1619600000	1394800000	978070000	796810000	495220000	434690000	465640000	583970000	685010000	787970000	603770000	292250000	171350000	96445000	111210000	120470000	187280000	229080000	411980000	494920000	677520000	776220000	786360000	667160000	880600000	1033100000	1114400000	1376000000	1164800000	1415800000	1380800000	1370700000	687590000
Tb927.11.12160	1	8	0	0	0	0	0	0	0	0	0	0	0	0	0	0	0	0	0	0	0	0	0	0	0	0	0	0	0	0	0	0	0	0	0	0	0	0	0	0	0	0	0	0	0	0	0	0	0
Tb927.11.12190	9	20.6	0	0	0	0	23364000	32862000	0	0	0	0	0	0	0	0	0	0	0	0	0	0	0	0	0	0	0	0	0	0	0	0	0	0	0	0	0	0	0	0	0	0	0	0	0	0	0	0	0
Tb927.11.1220	7	14.4	0	0	0	0	0	0	0	0	0	0	0	0	0	0	0	0	0	0	0	0	0	0	0	0	0	0	0	0	0	0	0	0	0	0	0	0	0	0	0	0	0	132180000	162210000	0	0	0	0
Tb927.11.12200	1	14.1	0	0	0	0	0	0	0	0	0	0	0	0	0	0	0	0	0	0	0	0	0	0	0	0	0	0	0	0	0	0	0	0	0	0	0	0	0	0	0	0	0	0	0	0	0	0	0
Tb927.11.12210	14	56	334310000	390500000	385540000	96075000	168050000	276500000	211650000	153380000	178620000	0	0	0	0	0	0	0	0	0	0	0	0	0	0	0	0	0	0	0	0	0	0	0	0	0	0	0	365070000	432110000	782060000	779650000	649140000	368030000	889410000	951650000	1680600000	4936600000	7640000000
Tb927.11.12220	30	44.5	49985000	348420000	437360000	615790000	914530000	872450000	601320000	350890000	242540000	208750000	209030000	139140000	84337000	116460000	51326000	0	0	70223000	82822000	0	0	0	0	0	0	0	0	0	0	0	0	0	0	0	0	0	0	0	0	0	0	0	0	0	0	0	85432000
Tb927.11.12230	29	60.1	0	0	82114000	59436000	57779000	0	59287000	68929000	0	73270000	90450000	127790000	155320000	175540000	269160000	235150000	237040000	188360000	155670000	145200000	185430000	244020000	244820000	298370000	322840000	435340000	795920000	1907500000	1334600000	748150000	490910000	172320000	117640000	60609000	0	77916000	167680000	220650000	98060000	159470000	82442000	230300000	329710000	332740000	391760000	529400000	0
Tb927.11.12240	9	17	0	101520000	90644000	78901000	0	108670000	67662000	0	0	0	0	0	0	0	0	0	0	0	0	0	0	0	0	0	0	0	0	0	0	0	0	0	0	0	0	0	0	0	0	0	0	0	0	0	0	0	0
Tb927.11.12250	10	13.5	0	0	0	0	0	0	0	0	0	0	0	0	0	0	0	0	0	0	0	0	0	0	0	0	0	0	0	0	0	0	0	0	0	0	0	0	0	0	0	0	0	0	0	0	0	0	0
Tb927.11.12260	6	15.2	0	0	0	0	0	0	0	0	0	0	0	0	0	0	0	0	0	0	0	0	0	0	0	0	0	0	0	0	0	0	0	0	0	0	0	0	0	0	0	0	0	0	0	0	0	0	0
Tb927.11.12280	4	7.5	0	0	0	0	0	0	25798000	25860000	0	0	0	0	0	0	0	0	0	0	0	0	0	0	0	0	0	0	0	0	0	0	0	0	0	0	0	0	0	0	0	0	0	0	0	0	0	0	0
Tb927.11.12290	6	15.1	0	0	0	0	0	0	0	0	0	0	0	0	0	0	0	0	0	0	0	0	0	0	0	0	0	0	0	0	0	0	0	0	0	0	0	0	0	0	0	0	0	0	0	0	0	0	0
Tb927.11.12300	5	16.1	0	0	0	0	0	0	0	0	0	0	0	0	0	0	0	0	0	0	0	0	53637000	88580000	84049000	0	0	0	0	0	0	0	0	0	0	0	144200000	354310000	297340000	113190000	0	0	0	0	0	0	0	0	0
Tb927.11.12310	10	17.8	0	0	0	0	0	0	0	0	0	0	0	0	0	0	0	0	0	0	0	0	0	0	0	0	0	0	0	0	0	0	0	0	0	0	0	1095700000	686170000	401730000	360350000	0	0	0	0	0	0	0	0
Tb927.11.12320	10	13.2	0	20337000	19792000	16399000	35305000	0	0	0	0	0	0	0	0	0	0	0	0	0	0	0	0	0	0	0	0	0	0	0	0	0	0	0	0	0	0	0	0	0	0	0	0	0	0	0	0	0	0
Tb927.11.12330	3	33.8	0	0	0	0	0	0	0	0	0	0	0	0	0	0	0	0	0	0	0	0	0	0	0	0	0	0	0	0	0	0	0	0	0	0	0	0	0	0	0	0	0	0	0	0	0	0	0
Tb927.11.12350	4	4.7	0	0	0	0	0	0	0	0	0	0	0	0	0	0	0	0	0	0	0	0	0	0	0	0	0	0	0	0	0	0	0	0	0	0	0	0	0	0	0	0	0	0	0	0	0	0	0
Tb927.11.12360	3	17	0	0	0	0	0	0	0	0	0	0	0	0	0	0	0	0	0	0	0	0	0	0	0	0	0	0	0	0	0	0	0	0	0	0	0	0	0	0	0	0	0	0	0	0	0	0	0
Tb927.11.12370	3	15.7	0	0	0	0	0	0	0	0	0	0	0	0	0	0	0	0	0	0	0	0	0	0	0	0	0	0	0	0	0	0	0	0	0	0	0	0	0	0	0	0	0	0	0	0	0	0	0
Tb927.11.12380	9	34.5	0	0	0	0	0	0	0	0	0	0	0	0	0	0	0	46126000	0	0	0	0	0	0	154750000	316750000	319650000	144580000	0	0	0	0	0	0	0	88459000	101300000	0	0	0	0	0	0	0	0	0	0	0	0
Tb927.11.12390	4	5.8	0	0	0	0	0	0	0	0	0	0	0	0	0	0	0	0	0	0	0	0	0	0	0	0	0	0	0	0	0	0	0	0	0	0	0	0	0	0	0	0	0	0	0	0	0	0	0
Tb927.11.12410	13	28	0	0	0	0	0	0	0	0	0	0	0	0	0	0	0	0	0	0	0	0	0	0	0	0	0	0	0	0	0	0	0	0	0	0	0	0	0	0	0	0	0	0	0	0	0	445860000	348150000
Tb927.11.12420	14	31.4	0	0	0	0	0	0	0	0	0	0	0	0	0	0	0	0	0	0	0	0	0	0	0	0	0	0	0	0	0	0	0	0	0	0	0	0	0	0	0	75742000	0	0	0	0	0	0	0
Tb927.11.12440	12	44.7	156470000	105240000	117900000	108400000	124960000	154340000	80582000	73957000	74603000	81139000	134880000	66669000	0	65761000	0	0	114830000	91113000	0	0	0	0	0	0	0	0	0	0	0	0	172720000	154650000	65577000	124890000	142770000	238770000	139660000	351940000	427020000	855630000	785970000	358640000	173770000	0	0	0	0
Tb927.11.12450.1;Tb927.11.12450.2	5	12.5	0	0	0	0	0	0	0	0	0	0	0	0	0	0	0	0	0	0	0	0	0	0	0	0	0	0	0	0	0	0	0	0	0	0	0	0	0	0	0	0	0	0	0	0	0	0	0
Tb927.11.12470	16	9.9	0	0	0	0	0	0	0	0	0	0	0	0	0	0	0	0	0	0	0	0	0	0	0	0	0	0	0	0	0	0	0	0	0	0	0	0	0	0	0	0	0	0	0	0	0	0	0
Tb927.11.12480	18	30.5	78657000	102080000	98914000	74649000	55705000	142910000	105670000	91381000	64012000	62532000	78816000	46258000	71981000	74275000	41746000	54055000	68922000	58043000	72509000	49255000	51689000	47989000	70683000	189930000	377750000	308170000	67381000	18431000	0	0	0	0	0	0	116040000	146250000	78080000	0	0	0	0	0	0	0	0	0	0
Tb927.11.12490	6	12.8	0	0	0	0	0	0	0	0	0	0	0	0	0	0	0	0	0	0	0	0	0	0	0	0	0	0	0	0	0	0	0	0	0	0	0	0	0	0	0	0	0	0	0	0	0	0	0
Tb927.11.1250	26	37.8	218770000	199860000	189800000	109350000	190440000	268180000	356740000	372270000	289220000	178950000	157020000	130200000	98093000	44454000	0	0	48324000	0	0	0	0	0	0	0	0	0	0	0	0	0	0	0	0	0	0	0	0	0	0	0	0	0	0	0	0	0	0
Tb927.11.12500	6	22.5	0	0	0	0	0	0	0	0	0	0	0	0	0	0	0	0	0	0	0	0	0	0	0	0	0	0	0	0	0	0	0	0	0	0	0	0	0	0	0	0	0	0	0	0	0	0	0
Tb927.11.12530	36	42.3	567530000	620940000	725270000	579230000	717720000	504270000	632650000	526270000	477800000	434240000	444610000	445440000	428260000	306440000	278790000	257130000	240310000	289700000	288460000	207440000	186430000	185490000	129050000	136400000	84190000	137950000	223690000	358640000	607320000	598670000	566030000	248100000	0	148360000	384910000	1145700000	449820000	504540000	0	0	89510000	280060000	812690000	962690000	537260000	600250000	190750000
Tb927.11.12540	27	33.8	165350000	281470000	266790000	339640000	202680000	165800000	362010000	254540000	238080000	258940000	222550000	167110000	197900000	189070000	102950000	102430000	0	0	85834000	0	0	92710000	0	0	0	0	0	0	0	0	0	82729000	0	0	0	277330000	0	0	249370000	150970000	359380000	424630000	275710000	399150000	0	224180000	482090000
Tb927.11.12560	15	36.9	0	0	0	0	0	0	0	0	0	0	0	0	0	0	0	0	0	0	0	0	0	0	0	0	0	0	0	0	0	0	0	0	0	0	0	0	0	0	0	0	0	0	0	0	0	0	0
Tb927.11.12570	6	23.6	0	0	0	0	0	0	0	0	0	0	0	0	0	0	0	0	0	0	0	0	0	0	0	0	0	0	0	0	0	0	0	0	0	0	0	0	120280000	166550000	134100000	0	0	0	0	0	0	0	0
Tb927.11.12590	5	26.1	0	56968000	0	30276000	71493000	0	68662000	78796000	48034000	47615000	0	11066000	0	0	0	0	0	0	0	0	0	0	0	0	0	0	0	0	0	0	0	0	0	0	0	0	0	0	0	0	0	0	0	0	0	0	0
Tb927.11.1260	16	18.8	0	80566000	96232000	70868000	86013000	124900000	78986000	0	64607000	0	0	0	0	0	0	0	0	0	0	0	0	0	0	0	0	0	0	0	0	0	0	0	0	0	0	0	0	0	0	0	0	0	0	0	0	0	0
Tb927.11.12600	15	20.8	0	0	0	0	0	21844000	0	22838000	0	0	0	0	0	0	0	0	0	0	0	0	0	0	0	0	0	0	0	0	0	0	0	0	0	0	0	0	0	0	0	0	0	0	0	0	0	0	0
Tb927.11.12610	13	46.7	0	0	0	0	0	0	0	0	0	0	0	0	0	50734000	0	0	0	0	0	26810000	44047000	26602000	32657000	57782000	31916000	75671000	0	0	0	32318000	104600000	149040000	768960000	1279900000	1545400000	1684600000	2050100000	2306800000	1337100000	617630000	164700000	0	0	0	0	0	0
Tb927.11.12630	7	20	33738000	0	30579000	0	0	0	0	0	0	0	20131000	0	0	0	0	0	0	0	0	0	0	0	0	0	0	0	0	0	0	0	0	0	0	0	0	0	0	0	0	0	0	0	0	0	0	0	0
Tb927.11.12640	13	19.1	0	29109000	30177000	30969000	23658000	31487000	31284000	28911000	0	0	0	0	0	0	0	0	0	0	0	0	0	0	0	0	0	0	0	0	0	0	0	0	0	0	0	0	0	0	0	0	0	0	0	0	0	0	0
Tb927.11.12650	3	8.4	0	0	0	0	0	0	0	0	0	0	0	0	0	0	0	0	0	0	0	0	0	0	0	0	0	0	0	0	0	0	0	0	0	0	0	0	0	0	0	0	0	0	0	0	0	0	0
Tb927.11.12670	11	39.3	0	0	0	0	0	0	0	0	0	0	0	0	0	0	0	0	0	0	0	0	0	0	96295000	164440000	333660000	578130000	452990000	202640000	81161000	0	0	0	0	0	0	0	0	0	0	0	0	0	0	0	0	0	0
Tb927.11.12680	10	75.9	0	0	0	0	0	0	0	0	0	0	0	0	0	0	0	0	0	0	0	0	0	0	0	760880000	787940000	642580000	4067900000	579030000	0	0	0	0	0	0	0	0	0	0	0	0	0	0	0	0	0	0	0
Tb927.11.12690	1	3.4	0	0	0	0	0	0	0	0	0	0	0	0	0	0	0	0	0	0	0	0	0	0	0	0	0	0	0	0	0	0	0	0	0	0	0	0	0	0	0	0	0	0	0	0	0	0	0
Tb927.11.1270	9	51.5	0	50729000	92502000	79385000	143400000	68829000	98981000	0	48139000	0	0	0	0	0	0	0	0	0	0	0	0	0	0	0	0	0	0	0	0	0	0	0	0	0	0	0	0	0	0	0	0	0	0	0	0	0	0
Tb927.11.12700	3	30	0	0	0	0	0	0	0	0	0	0	0	0	0	0	0	0	0	0	0	0	0	0	0	0	0	0	0	0	0	0	0	0	0	0	0	0	0	0	0	0	0	0	0	0	0	0	0
Tb927.11.12710	1	4.8	0	0	0	0	0	0	0	0	0	0	0	0	0	0	0	0	0	0	0	0	0	0	0	0	0	0	0	0	0	0	0	0	0	0	0	0	0	0	0	0	0	0	0	0	0	0	0
Tb927.11.12720;Tb11.v5.0433	7	18.5	0	0	0	0	0	0	0	0	0	0	0	0	0	0	0	0	0	0	0	0	0	0	0	0	0	0	0	0	0	0	0	0	0	109700000	178470000	213540000	0	0	0	0	0	0	0	0	0	0	0
Tb927.11.12800;Tb927.11.12790;Tb927.11.12780;Tb927.11.12820;Tb11.v5.0288;Tb927.11.12810	17	55.8	392810000	454690000	367520000	541300000	478880000	454170000	434600000	402080000	449150000	421040000	395530000	355080000	272610000	217940000	269590000	254360000	157280000	200610000	198920000	128280000	123690000	124090000	106770000	72097000	50152000	0	73066000	73413000	90992000	133240000	298480000	1466400000	3467500000	5314500000	6218100000	6190300000	4740000000	4299900000	4207000000	3590100000	3692200000	3657800000	3146600000	3837700000	3244200000	3178300000	3370500000
Tb927.11.12830	15	24.7	0	48606000	0	0	0	0	53022000	56122000	48949000	48483000	37181000	0	0	0	0	0	0	0	0	0	0	0	0	0	37406000	121280000	90648000	0	0	0	0	0	0	0	0	0	0	0	0	0	0	0	0	0	0	0	0
Tb927.11.12840	24	8.5	0	45532000	61558000	0	0	21675000	22094000	0	0	0	0	0	0	0	0	0	0	0	0	0	0	0	0	0	0	0	0	0	0	0	0	0	0	0	0	0	0	0	0	0	0	0	0	0	0	0	0
Tb927.11.12850	43	61.4	0	0	0	0	3211000	0	0	0	0	0	0	0	0	0	11623000	110540000	177010000	112870000	246010000	0	19746000	0	6785400	6339800	32470000	851000000	16888000000	55325000000	47692000000	11870000000	2945000000	435620000	406510000	623730000	421550000	202290000	5622700	0	0	0	0	0	270400000	0	0	0	0
Tb927.11.12860.2;Tb927.11.12860.1	6	29.4	0	45061000	32964000	30789000	0	25924000	35139000	42417000	34559000	32472000	33203000	37997000	29808000	30235000	22241000	0	0	0	0	0	0	0	0	0	0	0	0	0	0	0	0	0	0	0	0	0	47545000	44123000	0	0	0	0	0	0	0	0	0
Tb927.11.12870	9	17.4	0	0	0	0	0	0	0	0	0	0	0	0	0	0	0	0	0	0	0	0	0	0	0	0	0	0	0	0	0	0	0	0	0	0	0	0	0	0	0	0	0	0	0	0	0	0	0
Tb927.11.12880	27	28.4	98427000	110330000	79027000	65544000	87636000	0	81302000	101350000	102870000	89917000	83778000	57754000	57469000	31600000	0	0	0	0	0	0	0	0	0	0	0	0	0	0	0	0	0	0	0	0	0	0	0	0	0	0	0	0	0	0	0	0	0
Tb927.11.1290	15	50.8	0	0	0	0	0	0	0	0	0	0	0	0	0	0	0	0	0	0	0	0	0	0	0	0	0	0	0	0	0	0	0	0	0	190190000	482280000	411270000	877720000	332070000	0	0	0	0	0	0	0	0	0
Tb927.11.12910	2	9.4	0	0	0	0	0	0	0	0	19272000	0	0	0	0	0	0	0	0	0	0	0	0	0	0	0	0	0	0	0	0	0	0	0	0	0	0	0	0	0	0	0	0	0	0	0	0	0	0
Tb927.11.12920	7	21.9	0	0	0	0	0	0	0	0	0	0	0	0	0	0	0	0	0	0	0	0	0	0	0	0	0	0	0	0	0	0	0	0	0	0	0	0	0	0	0	0	0	0	66355000	100740000	121650000	177850000	216360000
Tb927.11.12930	9	13.3	0	0	0	10620000	0	19316000	63306000	78164000	51886000	31232000	0	0	0	0	0	0	0	0	0	0	0	0	0	0	0	0	0	0	0	0	0	0	0	0	0	0	0	0	0	0	0	0	0	0	0	0	0
Tb927.11.12940	13	53.8	0	0	0	0	0	0	0	0	0	0	0	0	0	0	0	0	0	0	0	0	0	0	0	0	0	0	0	0	0	90100000	1875600000	6248800000	5138100000	1726400000	261940000	95256000	84070000	0	0	0	0	0	0	0	0	0	0
Tb927.11.12950	5	26.4	0	0	0	0	0	0	0	0	0	0	0	0	0	0	0	0	0	0	0	0	0	0	0	0	0	0	0	0	0	0	0	0	0	0	0	0	0	0	141480000	305590000	274830000	0	0	0	0	0	0
Tb927.11.12960	1	18.5	0	0	0	0	0	0	0	0	0	0	0	0	0	0	0	0	0	0	0	0	0	0	0	0	0	0	0	0	0	0	0	0	0	0	0	0	0	0	0	0	0	0	0	0	0	0	0
Tb927.11.12970	2	4	0	0	0	0	0	0	0	0	0	0	0	0	0	0	0	0	0	0	0	0	0	0	0	0	0	0	0	0	0	0	0	0	0	0	0	0	0	0	0	0	0	0	0	0	0	0	0
Tb927.11.12980	1	3.2	0	0	0	0	0	0	0	0	0	0	0	0	0	0	0	0	0	0	0	0	0	0	0	0	0	0	0	0	0	0	0	0	0	0	0	0	0	0	0	0	0	0	0	0	0	0	0
Tb927.11.1300	6	23.3	0	0	0	0	0	0	0	0	0	0	0	0	0	0	0	0	0	0	0	0	0	0	0	0	0	0	64431000	66312000	135190000	112430000	0	84259000	0	68548000	0	74268000	0	0	0	0	84914000	0	0	0	0	0	0
Tb927.11.13000	10	7.9	0	0	0	0	0	0	0	0	0	0	0	0	0	0	0	0	0	0	0	0	0	0	0	0	0	0	0	0	0	0	0	0	0	0	0	0	0	0	0	0	0	0	0	0	0	0	0
Tb927.11.13010	5	35.7	54285000	0	0	0	68581000	0	0	38768000	45379000	44468000	45032000	0	51721000	51604000	0	0	0	0	0	0	0	0	0	0	0	0	0	0	0	0	0	0	0	0	126550000	307050000	425240000	226370000	0	0	0	0	0	0	0	0	0
Tb927.11.13050;Tb927.11.13040;Tb927.11.13030;Tb927.11.13020	15	71.1	0	133240000	155980000	120550000	164960000	0	0	0	194350000	196970000	177090000	271150000	164170000	0	159180000	102940000	111020000	102350000	0	0	155350000	181280000	273010000	0	0	0	116170000	178610000	366240000	290150000	534980000	989070000	1022500000	2279400000	22485000000	99877000000	108550000000	40857000000	10708000000	4016600000	0	0	1242100000	779320000	499970000	489580000	0
Tb927.11.13060	22	28.8	46734000	69723000	51751000	30234000	81249000	34509000	40694000	49980000	53916000	42664000	30021000	0	33112000	38098000	0	51472000	49762000	0	33499000	55479000	62282000	58960000	65736000	0	0	0	0	0	0	0	0	0	0	0	0	0	0	0	0	0	0	0	0	0	0	0	0
Tb927.11.13070	14	30.1	0	0	0	0	0	0	0	0	0	0	0	0	0	0	0	0	0	106070000	228810000	555440000	786790000	592860000	303440000	150360000	41832000	33005000	0	0	0	0	0	0	0	0	0	0	0	0	0	0	0	0	0	0	0	0	0
Tb927.11.13080	10	24.5	0	0	0	41531000	0	0	0	0	0	0	0	0	0	0	0	0	0	0	0	0	0	0	0	0	0	0	0	0	0	0	0	0	0	0	216030000	884610000	1677400000	1186000000	563050000	0	0	0	0	0	0	0	0
Tb927.11.1310	12	41.5	0	0	0	0	0	0	0	0	0	0	0	0	0	0	0	0	0	0	0	0	0	0	0	0	0	0	0	0	0	0	0	0	0	0	0	0	57005000	298090000	1486300000	1708800000	991830000	473390000	176940000	0	0	0	0
Tb927.11.13120	7	31.4	0	0	0	0	0	0	0	0	0	0	0	0	0	0	0	0	0	0	0	0	0	0	0	0	0	0	0	0	0	0	0	0	0	0	0	0	0	0	0	143680000	193840000	0	0	0	0	0	0
Tb927.11.13130	12	27.3	21603000	28676000	39897000	46108000	70649000	57274000	74591000	46064000	0	0	0	0	0	0	0	0	0	0	0	0	0	0	0	0	0	0	0	0	0	0	0	0	0	0	0	0	0	0	0	0	0	0	0	0	0	0	0
Tb927.11.13140	5	37.9	0	0	362740000	179060000	368880000	0	0	0	0	0	0	0	0	0	0	0	0	0	0	0	0	0	0	0	0	0	0	0	0	0	0	0	0	0	0	0	0	0	0	0	0	0	0	0	0	0	0
Tb927.11.13150	3	15.8	0	0	0	0	0	0	0	0	0	0	0	0	0	0	0	0	0	0	0	0	0	0	0	0	0	0	0	0	0	0	0	0	0	0	0	0	0	0	0	0	0	0	0	0	0	0	0
Tb927.11.13180	21	46.1	604140000	873900000	1409000000	1134300000	1241900000	1172000000	883580000	868130000	671780000	560520000	621310000	494930000	524740000	369930000	434510000	438270000	364240000	328420000	455460000	240010000	211120000	207900000	189050000	127220000	124640000	97366000	89048000	93318000	278360000	473890000	903510000	1359600000	875970000	474830000	165800000	174350000	209950000	342360000	284860000	344300000	440220000	471400000	610030000	585420000	537630000	619790000	795320000
Tb927.11.13190;Tb927.11.13090	35	79.5	1013400000	744470000	1042500000	1826100000	835950000	1575600000	810170000	888520000	897900000	867830000	958100000	898750000	1393700000	3268000000	8736500000	12004000000	9994600000	5076500000	4374300000	8672800000	10962000000	7737200000	5342800000	2951400000	1860200000	1304800000	845070000	562700000	476200000	570600000	447260000	399600000	578870000	794390000	1297200000	2131500000	1947800000	1783400000	1369800000	1665500000	1382200000	1085100000	1210000000	1046100000	1262600000	1509100000	1780600000
Tb927.11.13200	9	24	0	35552000	32639000	24305000	38654000	0	45718000	0	0	0	0	0	0	0	0	0	0	0	0	0	0	0	0	0	0	0	0	0	0	0	0	0	0	0	0	0	0	0	0	0	0	0	0	0	0	0	0
Tb927.11.13210	4	11.7	0	0	0	0	0	0	0	0	0	0	0	0	0	0	0	0	0	0	0	0	0	0	0	0	0	0	0	0	0	0	0	0	0	0	0	0	0	0	0	0	0	0	0	0	0	0	0
Tb927.11.13220	10	20.5	0	0	28263000	114730000	54082000	98018000	118200000	93443000	77037000	80946000	0	0	53537000	57072000	0	0	40640000	0	0	0	0	0	0	0	0	0	0	0	0	0	0	0	0	0	0	0	0	0	0	0	0	0	0	0	0	0	0
Tb927.11.13230	12	53.7	275610000	288780000	296220000	186390000	195070000	133790000	220590000	190110000	169120000	170070000	162410000	135800000	130180000	104550000	195590000	102600000	82068000	71704000	83347000	77989000	0	0	0	0	0	0	0	0	0	0	0	0	0	0	104110000	227570000	665960000	1375500000	2668900000	1469700000	618850000	343000000	0	0	0	0	0
Tb927.11.13240	4	26.3	0	0	0	0	0	0	0	0	0	0	0	0	0	0	0	0	0	0	0	0	0	0	0	0	0	0	0	0	0	0	0	0	0	0	0	0	0	0	0	0	0	0	0	0	0	0	0
Tb927.11.13250	21	50.5	250120000	346130000	263160000	672540000	318490000	578040000	191070000	309780000	347960000	406400000	407120000	421160000	468120000	497480000	541450000	454480000	590150000	663860000	508460000	636290000	636000000	745600000	610660000	566410000	707430000	999110000	1844700000	2096000000	1469100000	712560000	621440000	482050000	672330000	1840200000	2612000000	1712400000	637820000	196620000	0	0	215670000	0	0	0	0	0	0
Tb927.11.13260.1;Tb927.11.13260.2	7	29.7	0	0	0	0	28730000	0	28348000	0	0	0	22657000	0	0	0	0	0	0	0	0	0	0	0	0	0	0	0	0	0	0	0	0	34142000	0	50922000	0	0	0	0	0	0	0	0	0	0	0	0	0
Tb927.11.13270	8	43.7	133890000	0	0	0	140610000	120800000	0	0	0	0	0	0	0	0	0	0	0	0	0	0	0	0	0	0	0	0	0	0	0	0	0	0	0	0	0	232660000	261020000	0	190730000	178170000	215430000	313190000	359320000	0	0	0	0
Tb927.11.13280	9	46.4	167460000	173900000	133750000	120890000	187790000	242090000	500130000	921440000	1389600000	1863800000	2254100000	2120700000	2464000000	2466500000	2354700000	2460400000	3073400000	3601400000	2759600000	3305600000	2939100000	2362900000	1903500000	1205100000	850890000	628300000	354820000	187000000	105330000	86991000	94734000	37551000	72568000	136370000	173850000	277420000	329200000	610140000	690400000	783840000	866270000	573910000	324580000	285450000	0	0	158520000
Tb927.11.13290	3	21.7	0	0	0	0	0	0	0	0	0	0	0	0	0	0	0	0	0	0	0	0	0	0	0	0	0	0	0	0	0	0	0	0	0	0	0	0	0	0	0	0	0	0	0	0	0	0	0
Tb927.11.1330	10	89.2	0	0	0	0	0	0	0	0	0	0	0	0	0	0	0	0	0	0	0	0	0	0	0	0	0	0	0	0	0	0	0	0	0	0	0	0	0	0	815250000	3258000000	2860000000	1178800000	0	0	0	0	0
Tb927.11.13300	3	22.4	0	0	0	0	0	0	0	0	0	0	0	0	0	0	0	0	0	0	0	0	0	0	0	0	0	0	0	0	0	0	0	0	205730000	0	0	0	0	0	0	531240000	427350000	0	0	0	0	0	0
Tb927.11.13310	5	22.8	0	0	0	0	0	0	50460000	0	0	0	0	0	0	0	0	0	0	0	0	0	0	0	0	0	0	0	0	0	0	0	0	0	0	0	0	0	0	0	0	0	0	0	0	0	0	0	0
Tb927.11.13340	11	15	0	0	0	0	0	0	0	0	0	0	0	0	0	0	0	0	0	0	0	0	0	0	0	0	0	0	0	0	0	0	0	0	0	0	0	0	0	0	0	0	0	0	0	0	0	0	0
Tb927.11.13350	1	3.3	0	0	0	0	0	0	0	0	0	0	0	0	0	0	0	0	0	0	0	0	0	0	0	0	0	0	0	0	0	0	0	0	0	0	0	0	0	0	0	0	0	0	0	0	0	0	0
Tb927.11.13360	38	39.4	274620000	364890000	525950000	383850000	600830000	460250000	678310000	544970000	379290000	265640000	230720000	150920000	181020000	68779000	51269000	0	29776000	32355000	56073000	0	0	0	0	0	0	0	0	0	0	0	0	0	0	0	0	0	0	0	0	0	0	0	0	0	0	0	0
Tb927.11.13370	2	9.6	0	0	0	0	0	0	0	0	0	0	0	0	0	0	0	0	0	0	0	0	0	0	0	0	0	0	0	0	0	0	0	0	0	0	0	0	0	0	0	0	0	0	0	0	0	0	0
Tb927.11.13380	20	12.6	0	22545000	19064000	15871000	32110000	17634000	0	0	0	0	0	0	0	0	0	0	0	0	0	0	0	0	0	0	0	0	0	0	0	0	0	0	0	0	0	0	0	0	0	0	0	0	0	0	0	0	0
Tb927.11.13390	4	50.3	0	0	0	0	0	0	0	0	0	0	0	0	0	0	0	0	0	0	0	0	0	0	0	0	0	0	0	0	0	0	0	0	0	0	0	0	0	0	0	0	0	0	0	0	0	0	0
Tb927.11.1340	11	12.6	0	0	0	0	0	0	0	0	0	0	0	0	0	0	0	0	0	0	0	0	0	0	0	0	0	0	0	0	0	0	0	0	0	0	0	0	0	0	0	0	0	0	0	0	0	0	0
Tb927.11.13400	20	39.1	145340000	133250000	145850000	253800000	115010000	174990000	109430000	120920000	124260000	111500000	121480000	101930000	112600000	95032000	0	0	0	0	0	0	39322000	0	0	0	0	0	0	0	0	0	0	0	0	216320000	0	0	0	0	0	0	283350000	400240000	355400000	267910000	0	0	0
Tb927.11.13450	7	30.5	0	0	0	0	0	0	0	0	0	0	0	0	0	0	0	0	0	0	0	0	0	0	0	0	0	0	0	28962000	35679000	68995000	0	0	0	0	0	0	0	0	0	28902000	0	0	0	159430000	0	0	0
Tb927.11.13460	6	13.1	0	0	0	0	0	0	0	0	0	0	0	0	0	0	0	0	0	0	0	0	0	0	0	0	0	0	0	0	0	0	66892000	194250000	252980000	156600000	98494000	0	0	0	0	0	0	0	0	0	0	0	0
Tb927.11.13470	9	41.9	0	41149000	55848000	51346000	97275000	92158000	85691000	77710000	70754000	66885000	62840000	55711000	69930000	40473000	42736000	47775000	0	38419000	42431000	0	0	0	0	0	0	0	0	0	0	0	0	0	0	0	0	0	156030000	0	0	0	0	93211000	0	221900000	0	0	183380000
Tb927.11.13480	3	18.3	0	0	0	0	0	0	0	0	0	0	0	0	0	0	0	0	0	0	0	0	0	0	0	0	0	0	0	0	0	0	0	0	0	0	0	0	0	0	0	0	0	0	0	0	0	0	0
Tb927.11.13490	7	22.6	0	0	0	0	110470000	0	0	0	0	0	0	0	0	0	0	0	0	0	0	0	0	0	0	0	0	0	0	0	0	0	0	0	0	0	87377000	116250000	104570000	0	0	0	0	0	0	0	0	0	0
Tb927.11.1350	2	7.2	0	0	0	10448000	0	0	0	0	0	0	0	0	0	0	0	0	0	0	0	0	0	0	0	0	0	0	0	0	0	0	0	0	0	0	0	0	0	0	0	0	0	0	0	0	0	0	0
Tb927.11.13500	41	68.6	2928900000	2855900000	3353300000	2165300000	2762400000	2644300000	2359000000	2337300000	2434500000	2201700000	1899300000	1567800000	1412900000	2270600000	2315300000	1914900000	1438300000	1085700000	1267200000	802160000	797850000	835010000	949900000	986690000	786950000	542530000	379240000	356830000	290970000	425110000	398840000	431920000	702990000	1056700000	1282900000	1298300000	1726100000	1572400000	1432000000	1883600000	2904200000	2502600000	3315700000	3159300000	3894200000	4387200000	4490800000
Tb927.11.13510	6	38.3	0	71920000	76840000	46027000	82991000	39801000	66901000	47008000	0	0	39335000	27731000	0	0	0	19644000	0	0	0	0	0	0	0	0	0	0	0	0	0	0	0	0	0	0	0	0	0	0	0	0	0	0	0	0	0	0	0
Tb927.11.13520	24	29.7	114650000	161400000	277210000	229290000	358590000	244580000	241260000	191880000	167300000	143850000	108380000	118310000	112480000	114580000	130740000	92530000	69039000	0	65700000	0	0	0	0	0	0	0	0	159620000	130620000	0	0	0	0	0	0	0	0	0	0	0	0	0	0	0	0	0	0
Tb927.11.13540	7	14.5	0	0	0	0	0	48750000	0	0	0	0	0	0	0	0	0	0	0	0	0	0	0	0	0	0	0	0	0	0	0	0	0	0	0	0	0	0	0	0	0	0	0	0	0	0	0	0	0
Tb927.11.13560	1	2.6	0	0	0	0	0	0	0	0	0	0	0	0	0	0	0	0	0	0	0	0	0	0	0	0	0	0	0	0	0	0	0	0	0	0	0	0	0	0	0	0	0	0	0	0	0	0	0
Tb927.11.13570	4	29.2	0	0	0	0	0	0	0	0	0	0	0	0	0	0	0	0	0	0	0	0	0	0	0	0	0	0	0	0	0	0	0	0	0	0	0	0	0	0	0	0	0	0	0	0	0	0	0
Tb927.11.13580	7	37.8	0	102270000	0	0	0	105860000	137080000	125480000	63561000	0	0	0	0	0	0	0	0	0	0	0	0	0	0	0	0	0	0	0	0	0	0	0	0	0	0	0	0	0	0	0	0	0	0	0	0	0	0
Tb927.11.13590	7	60.2	0	0	0	0	0	0	0	0	0	0	0	0	0	0	0	0	0	0	0	0	0	0	0	0	0	0	0	0	0	0	0	0	0	0	0	131670000	453390000	776490000	486990000	231770000	0	0	0	0	0	0	0
Tb927.11.1360	15	34.2	0	0	0	25286000	57756000	31446000	0	0	0	0	0	0	0	0	0	0	0	0	0	0	0	0	0	0	0	0	0	0	0	0	0	0	0	0	0	0	0	165270000	126140000	287500000	314590000	528870000	381990000	397150000	487130000	337120000	474920000
Tb927.11.13600	3	10.2	0	0	0	0	0	0	0	0	0	0	0	0	0	0	0	0	0	0	0	0	0	0	0	0	0	0	0	0	0	0	0	0	0	0	0	0	0	0	0	0	0	0	0	0	0	0	0
Tb927.11.13610	8	60.6	0	0	0	0	0	0	0	0	0	0	0	0	0	0	0	0	0	0	0	0	0	0	0	0	0	0	0	0	0	0	0	0	0	0	0	0	0	0	0	216840000	513370000	1203800000	1706100000	1898500000	1854300000	2436200000	2467900000
Tb927.11.13620	6	36.4	0	0	0	0	0	0	0	0	0	0	0	0	0	0	0	0	0	0	0	0	0	0	0	0	0	0	0	0	0	0	0	0	0	0	0	0	0	0	293180000	1032800000	1639000000	789920000	187200000	0	0	0	0
Tb927.11.13650	4	39.5	0	176910000	0	154110000	287620000	156860000	329060000	216060000	0	0	136450000	0	0	0	0	0	0	0	0	0	0	0	0	0	0	0	0	0	0	0	0	0	0	0	0	0	0	0	0	0	0	0	0	0	0	0	0
Tb927.11.13670	39	30.4	39060000	175160000	304950000	189670000	186350000	270950000	183210000	122840000	155410000	136430000	159660000	120270000	132550000	75023000	46755000	58983000	160050000	559460000	741960000	555710000	195100000	36084000	0	0	0	0	0	0	0	0	0	0	0	0	0	0	0	0	0	0	0	0	0	0	0	0	0
Tb927.11.13680	6	21.5	0	0	0	0	0	0	0	0	0	0	0	0	0	0	0	0	0	0	0	0	0	0	0	0	0	0	0	0	0	0	0	0	0	0	0	0	0	0	0	0	0	0	0	0	0	0	0
Tb927.11.13690.1;Tb927.11.13690.2	4	39.6	0	0	0	0	0	0	0	0	0	0	0	0	0	0	0	0	0	0	0	0	0	0	0	0	0	31526000	171890000	294780000	0	0	0	0	0	0	0	0	0	0	0	0	0	0	0	0	0	0	0
Tb927.11.1370	7	75.8	0	0	0	0	0	0	0	0	0	0	0	0	0	0	0	0	0	0	0	0	96240000	41381000	0	0	0	0	0	0	0	161480000	0	0	0	0	0	0	0	0	0	76137000	287200000	4154300000	48635000000	162870000000	148540000000	34063000000	6587800000
Tb927.11.13700	16	23.1	0	0	0	0	0	0	0	0	0	0	0	0	0	0	0	0	0	0	0	0	0	0	0	0	0	0	0	0	0	0	0	0	0	0	0	0	0	0	0	0	127920000	273390000	255000000	266570000	0	0	0
Tb927.11.13710	7	40	0	0	0	0	0	0	0	0	0	0	0	0	0	0	0	0	0	0	0	0	0	0	0	0	0	0	0	0	0	0	0	0	0	0	0	0	0	0	0	0	0	0	0	0	0	0	0
Tb927.11.13730	15	44.2	0	0	0	0	0	0	0	0	0	0	0	0	0	0	0	0	0	0	0	0	0	0	0	0	52286000	0	40134000	35935000	53690000	96580000	517500000	815210000	401380000	914860000	2211200000	1413800000	271460000	0	0	0	0	0	0	0	0	0	0
Tb927.11.13740	25	27.2	191430000	275670000	370450000	360150000	532140000	429320000	337730000	266120000	174100000	167110000	152220000	165090000	152130000	137550000	137220000	143470000	151160000	173680000	201420000	138030000	128210000	110140000	190760000	321540000	377420000	324860000	213500000	213930000	240790000	0	66650000	0	0	0	0	0	0	0	0	0	0	0	0	0	0	0	179450000
Tb927.11.13750	9	57.1	103690000	137610000	185350000	114840000	167020000	145070000	177570000	122520000	110330000	0	0	0	0	0	0	0	0	0	0	0	0	0	0	0	0	0	0	0	0	0	0	0	0	0	0	0	0	0	0	0	0	0	0	0	0	0	0
Tb927.11.13770	8	21.8	0	0	0	0	0	0	0	0	0	0	0	0	0	0	0	0	0	0	0	0	0	0	0	0	0	0	0	0	0	0	0	0	0	0	0	0	0	0	0	0	0	0	0	0	0	0	0
Tb927.11.13780	9	64	0	0	0	0	0	0	0	0	0	0	0	0	0	0	0	0	0	0	0	0	0	0	0	0	0	0	0	0	0	0	0	0	0	0	0	0	0	0	0	0	0	0	0	0	0	0	0
Tb927.11.1380	8	3.5	0	0	0	0	0	0	0	0	0	0	0	0	0	0	0	0	0	0	0	0	0	0	0	0	0	0	0	0	0	0	0	742890000	0	0	0	0	0	0	0	0	0	0	0	0	0	0	0
Tb927.11.13800	8	71.3	0	0	0	0	0	0	0	0	0	0	0	0	0	0	0	0	0	0	0	0	0	0	0	0	0	0	0	0	0	0	0	0	0	0	0	0	0	0	0	0	0	0	254110000	1035400000	1049600000	1550800000	456010000
Tb927.11.13810	18	37.2	0	0	70694000	129730000	71587000	86937000	70609000	89368000	78407000	81278000	82180000	93649000	67145000	62521000	0	0	44865000	64644000	45953000	0	0	0	0	0	0	0	0	0	0	0	0	0	0	0	0	0	0	0	0	0	0	0	0	0	0	0	0
Tb927.11.13820	13	39.8	0	75553000	51402000	40421000	61675000	77291000	57546000	70176000	63522000	45770000	0	40259000	43113000	39931000	0	36812000	0	0	41449000	0	0	0	0	0	0	0	0	0	0	0	0	0	0	0	0	0	0	0	0	0	0	0	0	0	0	0	0
Tb927.11.13830	3	11.5	0	0	57803000	0	29068000	0	0	0	0	0	0	0	0	0	0	0	0	0	0	0	0	0	0	0	0	0	0	0	0	0	0	0	0	0	0	0	0	0	0	0	0	0	0	0	0	0	0
Tb927.11.13840	6	10.6	0	17555000	0	0	0	0	0	0	0	0	0	0	0	0	0	0	0	0	0	0	0	0	0	0	0	0	0	0	0	0	0	0	0	0	0	0	0	0	0	0	0	0	0	0	0	0	0
Tb927.11.13850	5	19.5	0	0	0	0	0	0	0	0	0	0	0	0	0	0	0	0	0	0	0	0	0	0	0	0	0	0	0	0	0	0	0	0	0	0	0	0	0	0	0	0	0	0	0	0	0	0	0
Tb927.11.13860	8	36.6	0	0	0	0	0	0	0	0	0	0	0	0	0	0	0	0	0	0	0	0	0	0	0	0	0	0	0	0	0	0	0	0	0	0	0	0	0	0	0	238970000	765940000	799910000	515870000	192220000	132870000	89868000	66096000
Tb927.11.13870	15	91	0	0	0	0	0	0	0	0	0	0	0	0	0	0	0	0	0	0	0	0	0	0	0	0	0	0	0	0	0	0	0	0	0	0	0	0	0	0	1452000000	7180300000	10004000000	5269800000	1116100000	305460000	0	0	0
Tb927.11.13890	8	34.3	0	22787000	0	0	0	33181000	56951000	35808000	42361000	56839000	0	0	0	0	0	0	0	0	0	0	0	0	0	0	0	0	0	0	0	0	0	0	0	0	0	0	0	0	0	0	0	0	0	0	0	0	0
Tb927.11.1390	13	35.3	0	0	0	0	0	0	82257000	100300000	117050000	168050000	193820000	161310000	191640000	194810000	154720000	119850000	113590000	100020000	50140000	42286000	40441000	0	0	0	0	0	0	0	0	0	0	0	0	0	0	0	0	0	0	0	0	0	0	0	0	0	0
Tb927.11.13900	6	34.4	0	0	0	0	0	0	0	0	0	0	0	0	0	0	0	0	0	0	0	0	0	0	0	0	0	0	0	0	0	0	0	0	0	0	89947000	253320000	219250000	213710000	124490000	81201000	0	0	0	0	0	0	0
Tb927.11.13910	14	63.4	0	0	0	0	0	0	0	0	0	0	0	0	0	0	0	0	0	0	0	0	0	0	0	0	0	0	0	0	0	0	0	0	0	0	0	0	0	0	0	1332800000	4321100000	5046300000	2372000000	779240000	214720000	1503900000	0
Tb927.11.13920	32	30.5	0	33020000	0	50093000	53030000	74582000	46814000	73131000	90101000	106040000	110710000	78767000	50187000	47801000	63755000	52517000	59236000	41867000	56125000	0	51775000	54874000	52463000	48889000	77726000	65798000	0	67791000	120820000	68822000	45005000	71405000	88177000	53223000	77552000	36427000	0	68235000	114530000	0	0	0	0	125280000	88293000	0	123030000
Tb927.11.13930	9	36.7	104670000	78014000	0	41480000	0	0	65956000	75942000	53268000	43029000	0	0	0	0	0	0	0	0	0	0	0	0	0	0	0	0	0	0	0	0	0	0	0	0	0	0	0	0	0	0	0	0	0	0	0	0	0
Tb927.11.13940	5	38.9	0	0	0	0	0	0	0	0	0	0	0	0	0	0	0	0	0	0	0	0	0	0	0	0	0	0	0	0	0	0	0	0	119520000	192080000	0	0	0	0	0	0	0	0	0	0	0	0	0
Tb927.11.13950	11	38.4	0	0	0	0	0	0	0	0	0	0	0	0	0	0	0	0	0	0	0	0	0	0	0	0	24597000	36164000	163230000	284470000	189890000	130030000	159590000	0	0	0	0	0	0	0	0	0	0	0	0	0	0	0	0
Tb927.11.13960	3	29.9	0	0	0	0	0	0	0	0	0	22654000	0	0	0	0	0	0	0	0	0	0	0	168200000	369920000	0	0	0	0	0	0	0	0	0	0	0	0	0	0	0	0	0	0	0	0	0	0	0	0
Tb927.11.13970	10	26.8	72075000	97363000	134660000	88128000	108410000	0	0	0	92317000	112780000	97128000	75646000	74049000	78726000	77128000	71851000	94153000	81916000	77690000	0	68330000	112770000	93946000	59825000	0	0	0	0	0	0	0	0	0	0	0	0	0	0	0	0	0	0	0	0	0	0	0
Tb927.11.13980	9	26.6	0	0	0	25223000	0	0	0	0	0	0	0	0	0	0	0	0	0	0	0	0	0	0	0	0	0	0	0	48276000	49988000	0	0	0	0	0	0	0	0	0	0	0	0	0	0	0	0	0	0
Tb927.11.13990	6	27.7	0	0	0	0	0	0	0	0	0	0	0	0	0	0	0	0	0	0	0	0	0	0	0	0	0	0	0	0	0	0	0	0	140190000	609780000	1162000000	622710000	232500000	0	0	0	0	0	0	0	0	0	0
Tb927.11.140;Tb927.11.150;Tb11.v5.1015	6	5.6	0	0	0	0	0	0	0	0	0	0	0	0	0	0	0	0	0	0	0	0	0	0	0	0	0	0	0	0	0	0	0	0	0	0	0	0	0	0	0	0	0	0	0	0	0	0	0
Tb927.11.1400	19	23.8	0	0	0	0	0	0	0	0	0	0	0	0	0	0	0	0	0	0	0	0	0	0	0	0	0	0	0	0	0	0	0	0	0	0	0	0	0	0	0	0	0	0	0	0	0	0	0
Tb927.11.14020;Tb927.11.14000	14	40.1	341140000	467170000	592040000	1375200000	1220900000	4142800000	3790700000	5045100000	6069900000	7110500000	7418500000	7249000000	7004300000	6057700000	5105800000	4960000000	4500300000	4022300000	2828900000	2772000000	1847000000	1831100000	1211000000	971070000	605150000	443800000	299520000	249390000	135580000	263630000	0	0	0	0	0	0	108600000	756940000	0	0	80234000	177570000	0	0	0	0	0
Tb927.11.14040	3	3.1	0	0	0	0	0	0	0	0	0	0	0	0	0	0	0	0	0	0	0	0	0	0	0	0	0	0	0	0	0	0	0	0	0	0	0	0	0	0	0	0	0	0	0	0	0	0	0
Tb927.11.14050	8	69.7	0	0	0	0	0	0	0	0	0	0	0	0	0	0	0	0	0	0	0	0	0	0	0	0	0	0	0	0	0	0	0	0	0	0	0	0	0	0	0	174840000	1165800000	2686000000	2376100000	1421000000	432750000	0	0
Tb927.11.14060	1	2.8	0	0	0	0	0	0	0	0	0	0	0	0	0	0	0	0	0	0	0	0	0	0	0	0	0	0	0	0	0	0	0	0	0	0	0	0	0	0	0	0	0	0	0	0	0	0	0
Tb927.11.14080	3	26.5	0	0	0	0	0	0	0	0	0	0	0	0	0	0	0	0	0	0	0	0	0	0	0	0	0	0	0	0	0	0	0	0	0	0	0	0	0	0	0	0	0	0	0	0	0	0	0
Tb927.11.14090	14	40.8	0	75333000	0	49486000	0	0	0	248860000	162710000	251050000	289160000	285650000	249280000	225180000	198000000	260720000	247050000	274230000	350310000	245990000	335630000	311020000	331600000	171450000	286090000	271670000	232050000	231690000	108400000	0	250710000	342190000	436720000	194370000	388910000	481240000	357000000	326790000	147600000	239430000	362550000	813580000	1117200000	490220000	1180000000	1294500000	1294500000
Tb927.11.1410	15	45.7	0	0	0	0	0	129980000	61723000	95222000	97874000	134550000	155300000	155930000	144110000	160980000	106450000	127240000	101610000	123500000	97924000	76435000	69902000	71012000	0	67872000	100670000	113340000	117740000	80754000	0	0	0	0	0	0	0	0	0	0	0	0	0	0	0	0	0	0	0
Tb927.11.14100	19	59	656590000	803180000	1017800000	842930000	823900000	863410000	884760000	1026300000	829080000	828770000	780730000	687140000	768310000	556200000	462160000	442760000	484920000	426310000	465400000	378240000	260140000	305630000	203900000	198850000	199280000	144180000	117340000	43352000	48224000	34549000	0	0	58302000	74333000	53191000	324020000	409730000	524100000	395170000	198970000	274360000	307810000	427710000	718880000	816190000	1407000000	1126400000
Tb927.11.14110	2	6.2	0	0	0	0	0	0	0	0	0	0	0	0	0	0	0	0	0	0	0	0	0	0	0	0	0	0	0	0	0	0	0	0	0	0	0	0	0	0	0	0	0	0	0	0	0	27022000	0
Tb927.11.14120	27	50.8	17167000	28851000	38179000	33353000	56240000	27385000	0	0	0	0	0	16019000	16149000	0	0	0	40447000	557760000	7031000000	14188000000	15297000000	3636400000	559100000	223470000	207410000	226800000	112510000	47911000	56960000	117730000	25979000	10544000	0	9064000	23995000	20931000	0	26602000	25654000	0	0	0	0	0	0	0	0
Tb927.11.14140	20	69	0	49431000	92060000	71206000	75291000	91225000	42716000	51326000	81437000	0	0	0	0	0	0	0	0	0	0	0	0	0	0	0	0	0	0	178280000	1449100000	2787400000	2232500000	393830000	0	0	0	0	0	0	0	0	0	0	0	0	0	0	0
Tb927.11.14150	8	36	0	41167000	32841000	28514000	31200000	26928000	26389000	36513000	45939000	49244000	90931000	0	0	0	0	0	0	0	0	0	0	0	0	0	0	0	0	0	0	0	0	0	0	0	0	0	0	0	0	0	0	0	0	0	0	0	0
Tb927.11.14160	12	52.4	0	0	0	0	0	0	0	0	0	0	0	0	0	0	0	0	0	0	0	0	0	0	0	0	0	0	0	0	0	0	0	0	0	0	0	0	0	354210000	1446000000	2078400000	1684300000	665520000	266250000	0	0	0	0
Tb927.11.14170	16	33.7	0	201030000	165020000	226780000	218820000	225430000	171770000	134550000	157780000	161870000	148900000	120280000	145400000	123280000	78709000	72940000	82797000	86502000	104420000	68041000	0	0	0	0	0	0	0	0	0	0	0	0	0	0	0	0	0	0	0	0	0	0	0	0	0	0	0
Tb927.11.14190	36	41.6	552760000	738850000	901430000	654390000	707280000	647090000	750800000	690910000	643880000	640790000	631700000	537630000	556820000	475210000	570610000	472820000	455660000	411910000	382380000	323980000	253870000	258600000	206530000	383840000	1111800000	2087900000	1522100000	580750000	292920000	235220000	126680000	55400000	113580000	30299000	198970000	785000000	904450000	1115700000	484370000	328300000	343250000	385590000	316970000	260750000	326500000	481220000	674520000
Tb927.11.1420	29	43.7	0	74098000	50338000	84925000	65628000	75604000	67611000	13731000	54801000	64479000	53041000	60791000	50326000	0	48095000	0	44858000	0	24883000	0	0	0	0	0	0	0	76174000	65012000	109650000	556940000	4224200000	5551300000	2315400000	606890000	102130000	0	0	0	0	0	0	0	0	0	0	0	0
Tb927.11.14200	8	36	0	87447000	87540000	98648000	83526000	59330000	111970000	113340000	106960000	102280000	0	0	0	0	69979000	0	0	0	0	0	0	0	0	0	0	0	0	0	0	0	0	146180000	507350000	1065000000	407000000	105730000	171050000	0	0	0	0	0	0	0	0	0	0
Tb927.11.14210	28	24.7	78585000	73998000	68260000	63123000	75553000	67523000	57375000	64067000	58372000	63434000	0	0	0	0	0	0	0	0	0	0	0	0	0	0	0	0	0	0	0	0	0	0	0	0	0	0	0	0	0	0	0	0	0	0	0	0	0
Tb927.11.14220	10	28.5	264120000	205990000	341990000	198230000	336020000	252520000	267330000	220120000	194090000	187480000	196270000	175830000	173800000	161000000	152320000	155410000	133500000	96303000	130800000	76138000	66168000	96372000	69173000	88943000	70211000	103320000	0	72057000	0	0	0	143580000	171910000	245970000	275930000	332400000	418710000	641900000	644420000	466160000	230280000	342840000	317220000	234420000	271720000	263270000	256340000
Tb927.11.14230	11	32.2	0	49069000	45263000	0	0	0	0	44751000	43570000	58225000	0	37367000	40525000	33487000	0	0	0	0	0	0	0	0	0	0	0	0	0	0	0	0	0	0	0	0	0	0	0	0	0	68303000	0	0	0	0	0	0	0
Tb927.11.14250	36	62.1	1192800000	1192600000	1339600000	870020000	1532100000	1138400000	1364000000	1284900000	1464900000	1529500000	2125200000	6410700000	14934000000	15944000000	11301000000	6243600000	3259500000	2758700000	2345000000	2227800000	2059000000	1981300000	1886700000	1869500000	1757200000	1773300000	1718000000	1857200000	3919100000	11208000000	20853000000	11400000000	3794600000	1219500000	721120000	333460000	147130000	523550000	372290000	465640000	335860000	993220000	2356900000	1857700000	3546600000	3748600000	5325400000
Tb927.11.14270	9	10.8	0	0	0	0	0	0	0	0	0	0	0	0	0	0	0	0	0	0	0	0	0	0	0	0	0	0	0	0	0	0	0	0	0	0	0	0	0	0	0	0	0	0	0	0	0	0	0
Tb927.11.14280	9	60.6	0	0	0	0	0	0	0	0	0	0	0	0	0	0	0	0	0	0	0	0	0	0	0	0	0	0	0	0	0	0	0	0	0	0	0	0	0	1332700000	3220400000	2672200000	488170000	0	0	0	0	0	0
Tb927.11.14290	16	88.5	0	0	0	0	0	0	0	0	0	0	0	0	0	0	0	0	0	0	0	0	0	0	0	0	0	0	0	0	0	0	0	0	0	0	0	180910000	1286100000	1764300000	975970000	243200000	0	0	0	0	0	0	0
Tb927.11.1430	37	50.3	1567400000	1165100000	863180000	896780000	838250000	664430000	658710000	610880000	571470000	599800000	622960000	561910000	561350000	443100000	380080000	403080000	418780000	403760000	365790000	62148000	240310000	240040000	245330000	190300000	201120000	209810000	529870000	1317900000	1827900000	1155800000	642890000	284710000	301960000	514190000	724880000	836570000	1026900000	1033500000	1100300000	918350000	805870000	679340000	746490000	1383500000	790670000	721120000	743240000
Tb927.11.14300	31	63.3	131480000	157820000	203660000	165490000	292840000	149770000	213350000	201920000	146400000	126000000	165820000	147210000	134030000	102490000	94641000	120450000	190390000	226830000	220900000	164190000	0	114550000	94177000	0	0	0	0	0	0	0	0	0	0	0	0	0	0	0	0	0	0	0	215260000	0	0	0	0
Tb927.11.14310	5	67.1	0	0	0	0	0	0	0	0	116260000	147130000	165460000	175840000	201670000	249180000	0	258740000	322920000	460660000	433510000	619240000	713300000	839970000	1143800000	1009200000	695150000	351980000	198220000	0	0	0	0	0	0	0	0	0	0	743330000	1539900000	1263500000	1046100000	1245400000	1433800000	206020000	0	0	0
Tb927.11.14330	43	32	408530000	488750000	547340000	303820000	490760000	450190000	457690000	321140000	326610000	339770000	374040000	306300000	279260000	300660000	231640000	221360000	211650000	212360000	230830000	205480000	246290000	301510000	311850000	336230000	118930000	0	0	0	0	0	0	0	0	0	0	0	0	0	0	0	0	0	0	0	0	0	129000000
Tb927.11.14340	31	34.7	0	0	44566000	78059000	36825000	35032000	92263000	59297000	57015000	47754000	53736000	47807000	0	0	0	0	0	0	0	0	0	0	142210000	0	0	0	21473000	325610000	1896600000	1492700000	261020000	0	0	0	0	0	0	0	0	0	0	0	0	0	0	0	0
Tb927.11.14360;Tb927.11.14350	11	31	0	71825000	72249000	60219000	70678000	37384000	43609000	44964000	41562000	35891000	40172000	0	0	0	0	0	0	0	0	0	0	0	0	0	0	0	0	0	0	0	0	0	0	0	0	0	0	0	0	0	0	0	0	0	0	0	0
Tb927.11.14370	2	2.8	0	0	0	0	0	0	0	0	0	0	0	0	0	0	0	0	0	0	0	0	0	0	0	0	0	0	0	0	0	0	0	0	0	0	0	0	0	0	0	0	0	0	0	0	0	0	0
Tb927.11.14380	13	24.7	0	43863000	40979000	36118000	48283000	55971000	49060000	49280000	46600000	40011000	39475000	50056000	45826000	0	0	0	39509000	0	46547000	0	0	0	0	0	0	0	0	0	0	0	0	0	0	0	0	0	0	0	0	0	0	0	0	0	0	0	0
Tb927.11.14390	9	52.5	0	38650000	0	43994000	47617000	60999000	56014000	0	30325000	47939000	0	0	0	55438000	30214000	31786000	0	0	0	41143000	0	25925000	0	0	0	0	0	0	0	0	85198000	153300000	89265000	581260000	735160000	300970000	1293600000	805640000	306060000	0	0	0	0	0	0	0	0
Tb927.11.1440	3	18.5	0	0	0	0	0	0	0	0	0	0	0	0	0	0	0	0	0	0	0	0	0	0	42581000	82626000	0	0	0	0	0	0	0	0	0	0	0	0	0	0	0	0	0	0	0	0	0	0	0
Tb927.11.14410	5	11	0	0	0	0	0	0	0	0	0	0	0	0	0	0	0	0	0	0	0	0	0	0	0	0	0	0	0	0	0	0	0	0	0	0	0	0	0	0	0	0	0	0	0	0	0	0	0
Tb927.11.14430	14	56.2	104840000	99573000	141200000	95594000	148180000	160630000	170110000	222860000	350950000	443350000	570710000	565380000	655640000	639710000	595020000	483830000	287420000	144850000	0	0	0	0	0	0	0	0	0	0	0	0	0	0	0	0	0	179170000	738240000	454360000	219150000	93186000	69455000	0	0	95606000	0	0	0
Tb927.11.14450	6	9.9	0	0	25591000	32286000	25901000	0	22064000	0	0	0	0	0	0	0	0	0	0	0	0	0	0	0	0	0	0	0	0	0	0	0	0	0	0	0	0	0	0	0	0	0	0	0	0	0	0	0	0
Tb927.11.14460	8	32.6	0	0	0	0	0	0	0	0	0	0	0	0	0	0	0	0	0	0	0	0	0	0	0	0	0	0	0	0	0	0	0	0	0	0	74268000	0	0	0	0	0	0	0	318200000	233550000	358500000	423630000	397890000
Tb927.11.14470	9	13.6	0	0	0	0	0	0	0	0	0	0	0	0	0	0	0	0	0	0	0	0	0	0	0	0	0	0	0	0	0	0	0	0	0	0	0	0	0	0	0	0	0	0	0	0	0	0	0
Tb927.11.14480	2	7.2	0	0	0	0	0	0	0	0	0	0	0	0	0	0	0	0	0	0	0	0	0	0	0	0	0	0	0	0	0	0	0	0	0	0	0	0	0	0	0	0	0	0	0	0	0	0	0
Tb927.11.14490	7	39.5	98878000	110530000	124290000	240920000	40206000	241990000	0	0	0	85254000	97857000	114780000	85705000	96718000	82589000	85910000	50845000	34195000	0	0	0	0	0	0	0	0	0	0	0	0	0	0	172340000	924280000	1436600000	785090000	155830000	0	0	0	0	0	0	0	0	0	0
Tb927.11.1450	61	64.2	382440000	531790000	669810000	584200000	1116400000	7672800000	11142000000	12212000000	7292000000	3481200000	1923200000	1391100000	1051900000	981250000	1105600000	1549000000	2655100000	2892000000	3541200000	3018600000	3017000000	3304000000	6396200000	15812000000	20518000000	12784000000	8478700000	6226100000	2758100000	1011400000	371080000	227220000	280400000	372060000	119360000	85041000	73085000	309900000	63738000	98920000	41636000	120590000	128130000	179590000	339210000	606150000	631090000
Tb927.11.14520	6	35.8	0	0	0	0	0	0	0	0	0	0	0	0	0	0	0	0	0	0	0	0	0	0	0	0	0	53443000	107470000	81884000	117640000	130660000	153190000	0	0	0	0	0	0	0	93530000	199740000	291460000	297400000	249290000	126520000	125270000	0	0
Tb927.11.14560	43	32.3	0	66978000	103400000	91291000	135150000	104210000	75754000	70180000	44558000	61555000	62556000	66043000	20963000	47020000	49814000	49461000	62868000	68105000	73188000	111420000	106780000	177270000	594580000	1824500000	2186700000	1264400000	348500000	83988000	0	0	0	0	0	0	0	0	0	0	0	0	0	0	0	0	0	0	0
Tb927.11.14570	8	30.2	0	0	0	0	0	0	0	0	0	0	0	0	0	0	0	0	0	0	0	0	0	0	0	0	0	0	0	0	0	0	0	0	0	50583000	84806000	125880000	0	0	0	0	0	0	0	0	0	0	0
Tb927.11.14580	14	26.3	0	60385000	0	0	0	0	0	0	49495000	55641000	0	0	0	0	0	0	0	0	0	0	0	0	0	0	0	0	0	46046000	66630000	128750000	279790000	240520000	0	0	0	0	0	0	0	0	0	0	0	0	0	0	0
Tb927.11.14590	16	33.5	121440000	143510000	164270000	152300000	156060000	121190000	146480000	121420000	102710000	103500000	103470000	99391000	96624000	79732000	86737000	89572000	71026000	55953000	60913000	61707000	0	0	0	55672000	0	0	0	0	0	0	0	0	0	75299000	67804000	87011000	86784000	105280000	134010000	168300000	187220000	259130000	254510000	368270000	368510000	427150000	233100000
Tb927.11.14650	7	6.2	0	0	0	0	0	0	0	0	0	0	0	0	0	0	0	0	0	0	0	0	0	0	0	0	0	0	0	0	0	0	0	0	0	0	0	0	0	0	0	105770000	143410000	105140000	0	0	0	0	0
Tb927.11.14680	20	8	0	0	0	0	0	0	0	0	0	0	0	0	0	0	0	0	0	0	0	0	0	0	0	0	0	0	0	0	0	0	0	0	0	0	0	0	0	0	0	0	0	0	0	0	0	0	0
Tb927.11.14690	8	38.1	0	0	0	0	0	0	0	0	0	0	0	0	0	0	0	0	0	0	0	0	0	0	0	0	0	0	0	0	0	92706000	117290000	0	0	0	0	0	0	96477000	0	77839000	0	0	0	0	0	0	0
Tb927.11.14700	12	26.9	0	55828000	58181000	56427000	56144000	28096000	49393000	51938000	44005000	0	0	0	0	0	0	0	0	0	0	0	0	0	0	0	0	0	0	0	0	0	0	0	0	0	0	0	0	0	0	0	0	0	0	0	0	0	0
Tb927.11.14730	21	28.2	353330000	448510000	646900000	1155200000	750180000	958590000	573830000	523640000	360100000	344780000	340100000	277660000	236300000	250380000	171720000	157560000	136640000	105940000	172900000	95713000	63483000	0	36119000	33237000	0	0	0	0	0	0	0	0	0	0	0	0	0	0	0	0	0	0	325400000	147790000	0	281070000	216650000
Tb927.11.14740	7	18	0	0	0	0	0	0	0	0	0	0	0	0	0	0	0	0	0	0	0	0	0	0	42863000	35195000	24974000	0	0	0	0	0	0	0	0	0	0	0	0	0	0	0	0	0	0	0	0	0	0
Tb927.11.14750	11	35.2	100010000	107130000	96783000	61794000	119220000	80460000	100470000	73289000	76165000	54844000	64894000	60597000	69171000	82760000	0	0	40490000	0	0	0	0	0	0	0	0	0	0	0	0	0	0	0	0	0	0	0	0	0	0	0	0	0	0	0	0	0	0
Tb927.11.14760	7	11.8	0	0	0	0	0	0	0	0	0	0	0	0	0	0	0	0	0	0	0	0	0	0	0	0	0	0	0	0	0	0	0	0	0	0	0	0	0	0	0	0	0	0	0	0	0	0	0
Tb927.11.14770	7	40.9	0	0	0	0	0	0	0	0	0	0	0	0	0	0	0	0	0	0	0	0	0	0	0	0	0	0	0	0	0	0	0	0	0	0	0	0	0	0	0	0	0	0	0	0	0	0	0
Tb927.11.14780	22	59.2	0	37558000	0	90088000	0	75124000	50657000	62772000	79860000	69646000	71861000	77066000	70067000	72448000	0	72948000	58881000	0	53232000	0	48774000	0	54309000	43483000	0	46969000	50241000	72300000	51844000	57541000	88950000	85067000	12762000	1508800000	15608000000	31961000000	13468000000	2744200000	748380000	283690000	0	0	96599000	0	0	0	0
Tb927.11.1480;Tb927.11.1490;Tb11.v5.0784	28	25.8	0	80858000	96281000	84504000	141980000	119000000	106470000	73537000	69710000	0	59007000	0	0	0	0	0	0	0	0	0	0	0	0	0	0	0	0	0	0	0	0	0	0	0	0	0	0	0	0	0	0	0	0	0	0	0	0
Tb927.11.14800	4	9.7	0	0	0	0	0	0	0	0	0	0	0	0	0	0	0	0	0	0	0	0	0	0	0	0	0	0	0	0	0	0	0	0	0	0	0	0	0	0	0	0	0	0	0	0	0	0	0
Tb927.11.14820	3	5.5	0	0	0	0	0	0	0	0	0	0	0	0	0	0	0	0	0	0	0	0	0	0	0	0	0	0	0	0	0	0	0	0	0	0	0	0	0	0	0	0	0	0	0	0	0	0	0
Tb927.11.14830	4	31.8	0	0	0	0	0	0	0	0	0	0	0	0	0	0	0	0	0	0	0	0	0	0	0	0	0	0	0	0	0	0	0	0	0	0	0	0	0	0	0	0	0	0	0	0	0	0	0
Tb927.11.14870	12	50.7	0	0	0	0	0	0	0	0	0	0	0	0	0	0	0	0	0	0	0	0	0	0	0	0	0	0	0	0	0	0	0	0	506130000	1295400000	1253900000	296090000	252550000	467120000	349470000	0	0	0	0	0	0	0	0
Tb927.11.14880	12	36.1	0	0	0	64872000	0	0	0	75836000	144290000	264970000	431960000	313350000	237180000	279370000	459520000	342380000	936190000	1336500000	715140000	449890000	185660000	201000000	168740000	156370000	219840000	224940000	280740000	341690000	384320000	342620000	454430000	740430000	962490000	1592800000	2612500000	3691000000	4333200000	3362200000	2309500000	1377800000	1032000000	1013200000	1171000000	1744900000	1950100000	1211700000	0
Tb927.11.14890	34	57.4	0	0	0	0	0	0	0	0	0	0	0	0	0	0	0	0	0	0	13054000	0	0	0	0	0	0	0	0	0	279950000	1720700000	2503700000	991680000	210020000	0	0	0	0	0	0	0	0	0	72389000	0	0	0	0
Tb927.11.14900	16	47.5	127410000	224290000	250840000	198570000	228230000	212230000	215370000	208290000	200680000	218150000	230270000	209800000	222230000	182970000	160130000	171720000	154460000	111950000	132410000	81066000	0	57633000	0	0	0	66612000	66468000	55495000	0	0	0	59015000	0	166290000	184730000	185100000	0	170080000	132740000	184450000	85397000	200190000	263840000	364540000	261310000	334750000	0
Tb927.11.14910	12	30.3	89612000	118540000	120370000	167240000	185420000	181830000	182040000	154320000	163740000	132370000	131090000	108400000	87449000	0	0	0	0	0	0	0	0	0	0	0	0	0	0	0	0	0	0	0	0	0	0	0	0	0	0	0	0	0	0	0	0	0	0
Tb927.11.14920	12	4.7	0	17085000	13332000	8417000	0	19052000	15870000	0	0	0	14558000	0	0	0	0	0	0	0	0	0	0	0	0	0	0	0	0	0	0	0	0	0	0	0	0	0	0	0	0	0	0	0	0	0	0	0	0
Tb927.11.14940	4	8.5	0	0	0	0	0	0	0	0	0	0	0	0	0	0	0	0	0	0	0	0	0	0	0	0	0	0	0	0	0	0	0	26171000	0	0	0	0	0	0	0	0	0	0	0	0	0	0	0
Tb927.11.14950	4	55.4	0	0	0	0	0	0	0	0	0	0	0	0	0	0	0	0	0	0	0	0	0	0	0	0	0	0	0	0	0	0	0	0	0	0	0	0	0	0	0	0	0	0	0	0	0	0	0
Tb927.11.14960	30	47.6	383640000	378900000	440630000	344850000	544210000	752730000	716440000	762210000	792470000	905780000	841410000	813860000	801660000	602200000	522140000	446280000	382790000	394500000	352160000	226460000	188570000	97632000	46931000	50175000	0	0	56563000	0	0	0	0	0	0	0	0	0	0	0	0	0	0	0	0	0	0	0	0
Tb927.11.14970	30	39.9	121060000	234130000	233500000	227590000	259750000	282240000	234000000	309000000	267690000	260820000	212260000	142800000	127290000	133760000	123830000	136430000	118500000	138820000	110080000	92032000	58385000	33078000	28281000	0	49982000	49234000	47916000	0	40962000	59114000	41108000	51620000	0	0	0	0	0	84085000	88392000	113560000	148370000	152300000	145230000	204590000	222820000	294240000	288180000
Tb927.11.14980	15	35.5	0	0	0	0	58990000	102670000	135090000	134130000	123430000	86241000	83288000	65867000	59062000	39365000	29905000	26481000	38530000	39456000	48193000	0	0	30039000	38222000	0	0	0	0	0	0	0	0	0	0	0	0	0	0	0	0	0	0	0	0	0	0	0	0
Tb927.11.14990	18	40	0	0	0	0	0	0	0	0	0	0	0	0	0	0	0	0	0	0	0	0	0	0	0	0	0	0	0	0	0	147510000	983290000	578580000	165260000	0	0	0	0	0	0	0	0	0	0	0	0	0	0
Tb927.11.15000	4	43.3	0	35220000	31417000	0	0	0	34979000	39629000	35189000	45640000	57745000	45712000	65289000	62894000	80621000	93661000	111420000	108500000	86176000	61877000	0	107940000	81151000	0	63662000	0	0	0	0	0	0	0	0	0	0	0	0	0	0	0	0	0	0	0	0	0	0
Tb927.11.15010	11	24.6	0	0	0	0	0	0	0	0	0	0	0	0	0	0	0	0	0	0	0	0	0	0	0	0	0	0	0	51797000	61141000	0	0	0	0	0	0	0	0	0	0	0	0	0	0	0	0	0	0
Tb927.11.15020	17	68.3	0	0	0	0	0	0	0	0	0	0	0	0	0	0	0	0	0	0	0	0	0	0	0	0	0	0	0	0	0	0	0	0	0	0	0	0	0	0	0	0	0	0	0	0	0	0	0
Tb927.11.15030	9	43.2	15623000	0	0	22200000	0	0	0	0	0	0	0	0	0	0	0	0	0	0	0	0	0	0	0	0	0	0	0	0	35594000	0	0	0	0	0	0	0	0	854410000	6427500000	10716000000	6638600000	1970900000	573660000	202050000	0	128640000	0
Tb927.11.15040	20	35.4	339290000	377140000	381190000	367660000	328040000	222560000	333900000	388660000	342640000	330700000	329710000	274530000	275100000	264220000	240820000	193290000	242380000	203130000	164950000	145560000	148640000	135710000	133000000	103230000	86779000	107010000	94022000	74815000	129660000	251370000	266770000	179310000	131790000	0	84316000	91306000	130990000	181460000	176110000	356990000	454660000	673790000	401990000	350940000	423210000	516880000	471020000
Tb927.11.15050	4	12.6	0	40225000	0	0	65579000	0	33776000	33549000	24333000	40421000	29283000	0	0	0	0	0	0	0	0	0	0	0	0	0	0	0	0	0	0	0	0	0	0	0	0	0	0	0	0	0	0	0	0	0	0	0	0
Tb927.11.15060.2;Tb927.11.15060.1	4	46.8	0	0	0	0	0	0	0	0	0	0	0	0	0	0	0	0	0	0	0	0	0	0	0	0	0	0	0	0	0	0	0	0	0	0	0	0	0	0	285380000	271040000	114230000	0	0	0	0	0	0
Tb927.11.15070	23	25.8	0	61599000	38103000	36842000	57029000	52682000	74712000	93887000	93572000	96449000	115490000	109110000	113320000	106940000	103870000	104400000	108520000	100280000	55242000	47208000	23590000	0	0	0	0	0	0	0	0	0	0	0	0	0	0	0	0	0	0	0	0	0	0	0	0	0	0
Tb927.11.15100	19	18.3	387370000	424840000	411850000	484630000	548980000	405500000	291940000	552580000	650550000	437900000	468550000	326620000	395460000	297400000	196970000	158230000	164940000	142550000	102350000	36431000	28029000	21818000	45299000	0	0	24894000	0	0	0	0	0	0	0	0	34980000	54193000	132390000	464560000	1023200000	969080000	429240000	362860000	173730000	124450000	0	298170000	363470000
Tb927.11.15120	19	29.7	0	47893000	46041000	40430000	61885000	37848000	62160000	56930000	75935000	44286000	43645000	37726000	0	0	0	0	0	0	0	0	0	17860000	66532000	81513000	112290000	107310000	81499000	83086000	0	0	45382000	0	0	0	0	0	0	0	120080000	0	179630000	181740000	67795000	354900000	204340000	198680000	0
Tb927.11.15130	11	45.1	95202000	125130000	144130000	128130000	150040000	126050000	133100000	101690000	100390000	98455000	97296000	105840000	112030000	75372000	65563000	73871000	100420000	0	111050000	0	0	92030000	69550000	0	0	170930000	857270000	1930700000	967080000	319300000	161670000	104650000	0	0	0	0	0	0	177620000	692310000	1504700000	2064500000	1196600000	488340000	0	0	0
Tb927.11.15140	16	33.8	44362000	42710000	0	0	0	0	0	42415000	37342000	34022000	34829000	0	0	0	0	0	0	0	0	0	0	0	0	0	0	0	0	0	0	0	0	0	0	0	0	0	0	0	0	0	0	0	0	0	0	0	0
Tb927.11.15150	6	32.1	119730000	209980000	0	0	210410000	212690000	276800000	228350000	225480000	245850000	226890000	194990000	136660000	103530000	0	78494000	96680000	47322000	89500000	0	0	0	0	0	0	0	0	0	0	0	0	0	0	0	0	0	0	0	0	0	0	0	0	0	0	0	0
Tb927.11.15170	3	18.9	0	0	0	0	0	0	0	0	0	0	0	0	0	0	0	0	0	0	0	0	0	0	0	0	0	0	0	0	0	0	0	0	0	67335000	0	0	0	0	0	0	0	0	0	0	0	0	0
Tb927.11.15180	7	47.7	0	0	0	0	0	0	0	40368000	72092000	0	0	0	75700000	0	0	0	44961000	61011000	0	0	0	0	0	0	0	0	76359000	0	0	0	0	63072000	119330000	134970000	150540000	235050000	288230000	481790000	518790000	547580000	529290000	427690000	0	0	0	0	0
Tb927.11.15190	21	31.5	0	0	0	0	0	44852000	32838000	0	0	0	0	0	0	0	0	0	0	0	0	0	0	0	0	0	0	0	0	0	0	0	0	0	0	0	0	0	0	0	0	0	0	0	0	0	0	0	0
[truncated: 3,894 more rows]
[truncated: 193 more columns]

## Sheet: SEC1000
Protein IDs	Peptides	Sequence coverage [%]	LFQ intensity E3020_01	LFQ intensity E3020_02	LFQ intensity E3020_03	LFQ intensity E3020_04	LFQ intensity E3020_05	LFQ intensity E3020_06	LFQ intensity E3020_07	LFQ intensity E3020_08	LFQ intensity E3020_09	LFQ intensity E3020_10	LFQ intensity E3020_11	LFQ intensity E3020_12	LFQ intensity E3020_13	LFQ intensity E3020_14	LFQ intensity E3020_15	LFQ intensity E3020_16	LFQ intensity E3020_17	LFQ intensity E3020_18	LFQ intensity E3020_19	LFQ intensity E3020_20	LFQ intensity E3020_21	LFQ intensity E3020_22	LFQ intensity E3020_23	LFQ intensity E3020_24	LFQ intensity E3020_25	LFQ intensity E3020_26	LFQ intensity E3020_27	LFQ intensity E3020_28	LFQ intensity E3020_29	LFQ intensity E3020_30	LFQ intensity E3020_31	LFQ intensity E3020_32	LFQ intensity E3020_33	LFQ intensity E3020_34	LFQ intensity E3020_35	LFQ intensity E3020_36	LFQ intensity E3020_37	LFQ intensity E3020_38	LFQ intensity E3020_39	LFQ intensity E3020_40	LFQ intensity E3020_41	LFQ intensity E3020_42	LFQ intensity E3020_43	LFQ intensity E3020_44	LFQ intensity E3020_45	LFQ intensity E3020_46	LFQ intensity E3020_47
[truncated: 5,181 more rows]
[truncated: 193 more columns]

[truncated: 1 more sheets: SAX]
